# Supplementary material for: Genome variants associated with RNA splicing variations in bovine are extensively shared between tissues
Source: BMC Genomics. 2018 Jul 4;19:521. doi: 10.1186/s12864-018-4902-8 (PMC6032541; doi:10.1186/s12864-018-4902-8)
Supplement: Supplementary file 3 — Table S1. RNA-seq reads mapped to different bovine genome origins. (XLSX 14 kb) [file 12864_2018_4902_MOESM3_ESM.xlsx]

## Sheet: reads.genome.origin
Additional file 3: Table S1. RNA-seq reads mapped to different bovine genome origins.
tissue	Intergenic.perc	Intergenic.perc.se	Intronic.perc	Intronic.perc.se	Intronic.intergenic.perc	Intronic.intergenic.perc.se	Exonic.perc	Exonic.perc.se	Intergenic	Intergenic.se	Intronic	Intronic.se	Intronic.intergenic	Intronic.intergenic.se	Exonic	Exonic.se
adrenal	0.292176	0.00279532	0.14714	0.0169788	0.0300095	0.00103869	0.560684	0.0159682	9362909	458238	4.76211e+06	761368	964127	75367.3	17954296	887149
black_skin	0.275192	0.00769871	0.151086	0.00469627	0.0274272	0.0011181	0.573722	0.0121978	7.44576e+06	2.56797e+06	4106203	1.42346e+06	748737	257625	1.5104e+07	4.62599e+06
blood	0.191941	0.00262112	0.223705	0.00403713	0.0583623	0.000848323	0.584353	0.00599577	9.05365e+06	525198	1.05391e+07	604456	2.70582e+06	142593	2.70025e+07	1.32944e+06
braincaud	0.334599	0.00259804	0.122959	0.00596269	0.0274267	0.000454277	0.542442	0.00655281	9527945	1.03286e+06	3.50819e+06	425591	779989	79015.1	1.53977e+07	1.43436e+06
braincereb	0.330544	0.00897176	0.186209	0.00676846	0.0302832	0.000747686	0.483247	0.0130323	9331131	1.42219e+06	5.26305e+06	859778	853124	128335	1.34616e+07	1.4271e+06
heart	0.202992	0.00619284	0.0601212	0.00331909	0.0360532	0.00137706	0.736886	0.00911963	6.75799e+06	2.3915e+06	2.00976e+06	731825	1194158	414228	2.51758e+07	9.78092e+06
kidney	0.261244	0.0140767	0.109197	0.0032274	0.0316768	0.000537304	0.62956	0.0163663	18550516	1.76046e+06	7.7265e+06	479628	2240741	123084	44404301	1.10768e+06
liver	0.181358	0.00263969	0.14697	0.00255741	0.0194829	0.00035949	0.671672	0.00397373	2.28832e+06	494066	1.61834e+06	267558	253898	58884.9	7.83539e+06	1.40333e+06
lung	0.316817	0.00270379	0.18477	0.00657217	0.0282126	0.000822599	0.498414	0.00915838	1.00799e+07	3.89027e+06	5.78589e+06	2.10553e+06	882749	320157	1.61557e+07	6.64872e+06
lymphInt	0.28082	0.00372584	0.219361	0.0203473	0.0324051	0.00189683	0.49982	0.0240077	6.8514e+06	334935	5299793	140361	786229	5418.12	12285533	1.297e+06
mammary	0.153764	0.0217361	0.152437	0.028909	0.0160503	0.00182406	0.693799	0.0504258	1.99877e+07	9.13512e+06	2.14588e+07	1.03761e+07	1.99205e+06	904559	5.67566e+07	1.22573e+07
milk	0.117827	0.00393832	0.168281	0.00303618	0.0661523	0.000844716	0.713892	0.00617694	1.21838e+07	548964	1.81609e+07	733436	7.28994e+06	307849	7.80502e+07	3.19122e+06
muscle	0.167362	0.00256213	0.0962463	0.00426205	0.0183438	0.000389181	0.736392	0.0063195	2.68296e+06	503263	1.8518e+06	548054	302462	55764.5	10685171	1.30862e+06
ovaries	0.284629	0.0209278	0.152202	0.0115298	0.0257257	0.000246189	0.563169	0.0318476	7.1721e+06	1.31651e+06	3.81907e+06	672180	638304	84352.8	1.37911e+07	1.30897e+06
spleen	0.260656	0.0169263	0.177582	0.0111617	0.0253889	0.000440596	0.561762	0.0255746	5547414	780126	3.8519e+06	774108	551687	109061	1.22012e+07	2.40905e+06
thymus	0.266323	0.0131177	0.248156	0.0204886	0.0311681	0.00264215	0.485521	0.0334344	1.07282e+07	1.50325e+06	1.00373e+07	1.61774e+06	1278622	280689	1.95642e+07	3.184e+06
thyroid	0.251887	0.00903526	0.154589	0.00748593	0.0259275	0.00133308	0.593523	0.00256337	1.35721e+07	3.9855e+06	8.78436e+06	3.29497e+06	1.46926e+06	539107	3.27335e+07	1.07414e+07
tongue	0.205406	0.00904969	0.0990953	0.00611599	0.0295913	0.00061506	0.695498	0.0151387	5.69079e+06	741638	2.72728e+06	303300	825828	126691	1.96893e+07	3.86465e+06
white_skin	0.256019	0.00472856	0.11808	0.00533915	0.0264001	0.000600731	0.625901	0.00494463	8.3546e+06	305312	3843305	78090	861383	32133.1	2.04208e+07	599458
Footnotes:
Intergenic.perc: tissue-wise mean percentage of filtered reads (BAM) mapped to intergenic regions of the bovine genome UMD3.1 analysed by Qualimap2 [5]. The denominator is the sum of the absolute reads mapped to intergenic, intronic and exonic regions, the same below.
Intergenic.perc.se: tissue-wise standard error of the mean percentage of filtered reads mapped to intergenic regions of the bovine genome UMD3.1 using Qualimap2.
Intronic.perc: tissue-wise mean percentage of filtered reads (BAM) mapped to intronic regions of the bovine genome UMD3.1 analysed by Qualimap2.
Intronic.perc.se: tissue-wise standard error of the mean percentage of filtered reads mapped to intronic regions of the bovine genome UMD3.1 using Qualimap2.
Intronic.intergenic.perc: tissue-wise mean percentage of filtered reads (BAM) mapped to regions that can be both intronic and intergenic of the bovine genome UMD3.1 analysed by Qualimap2.
Intronic.intergenic.perc.se: tissue-wise standard error of the mean percentage of filtered reads that can be mapped to both intergenic and intronic regions of the bovine genome UMD3.1 using Qualimap2.
Exonic.perc: tissue-wise mean percentage of filtered reads (BAM) mapped to exonic regions of the bovine genome UMD3.1 analysed by Qualimap2.
Exonic.perc.se: tissue-wise standard error of the mean percentage of filtered reads mapped to exonic regions of the bovine genome UMD3.1 using Qualimap2.
Intergenic: tissue-wise mean absolute filtered reads (BAM) mapped to intergenic regions of the bovine genome UMD3.1 analysed by Qualimap2.
Intergenic.se: tissue-wise standard error of the mean absolute filtered reads mapped to intergenic regions of the bovine genome UMD3.1 using Qualimap2.
Intronic: tissue-wise mean absolute filtered reads (BAM) mapped to intronic regions of the bovine genome UMD3.1 analysed by Qualimap2
Intronic.se: tissue-wise standard error of the mean absolute filtered reads mapped to intronic regions of the bovine genome UMD3.1 using Qualimap2.
Intronic.intergenic: tissue-wise mean absolute filtered reads (BAM) mapped to regions that can be both intronic and intergenic of the bovine genome UMD3.1 analysed by Qualimap2.
Intronic.intergenic.se: tissue-wise standard error of the mean absolute filtered reads that can be mapped to both intergenic and intronic regions of the bovine genome UMD3.1 using Qualimap2.
Exonic: tissue-wise mean absolute filtered reads (BAM) mapped to exonic regions of the bovine genome UMD3.1 analysed by Qualimap2.
Exonic.se: tissue-wise standard error of the mean absolute filtered reads mapped to exonic regions of the bovine genome UMD3.1 using Qualimap2.
braincaud: brain caudal lobe. braincereb: brain cerebellum. lymphInt: Intestinal lymph node.
[5]: Okonechnikov, K., Conesa, A., and García-Alcalde, F. (2015). Qualimap 2: advanced multi-sample quality control for high-throughput sequencing data. Bioinformatics 32(2), 292-294.
