# Supplementary material for: Genome variants associated with RNA splicing variations in bovine are extensively shared between tissues
Source: BMC Genomics. 2018 Jul 4;19:521. doi: 10.1186/s12864-018-4902-8 (PMC6032541; doi:10.1186/s12864-018-4902-8)
Supplement: Supplementary file 4 — Table S2. Splicing junction annotation analysis using BAM files generated by different alignment software. (XLSX 13 kb) [file 12864_2018_4902_MOESM4_ESM.xlsx]

## Sheet: aligners.comparison
Additional file 4: Table S2. Splicing junction annotation analysis using BAM files generated by different alignment software.
sample: RNA sequencing sample name.
tissue: tissue type.
read length: RNA sequencing read length of the sequencer.
software: see [1], [2] and [3].
RSeQC.function: splice site/event categories determined by the function of junction_annotation of RSeQC [4].
output: reads mapped to the splice site/event categories determined by the function of junction_annotation of RSeQC [4].
[1]: Kim, D., Langmead, B., and Salzberg, S.L. (2015). HISAT: a fast spliced aligner with low memory requirements. Nature methods 12(4), 357.
[2]: Dobin, A., Davis, C.A., Schlesinger, F., Drenkow, J., Zaleski, C., Jha, S., et al. (2013). STAR: ultrafast universal RNA-seq aligner. Bioinformatics 29(1), 15-21.
[3]: Kim, D., Pertea, G., Trapnell, C., Pimentel, H., Kelley, R., and Salzberg, S.L. (2013). TopHat2: accurate alignment of transcriptomes in the presence of insertions, deletions and gene fusions. Genome biology 14(4), R36.
[4]: Wang, L., Wang, S., and Li, W. (2012). RSeQC: quality control of RNA-seq experiments. Bioinformatics 28(16), 2184-2185.
sample	tissue	read length	software	RSeQC.function	output
210004816	blood	150 PE	Hisat2	Known.Splicing.Events	23495221
210004816	blood	150 PE	Tophat2	Known.Splicing.Events	24428604
210004816	blood	150 PE	STAR	Known.Splicing.Events	22793459
210004816	blood	150 PE	Hisat2	Known.Splicing.Junctions	127618
210004816	blood	150 PE	Tophat2	Known.Splicing.Junctions	129987
210004816	blood	150 PE	STAR	Known.Splicing.Junctions	128704
210004816	blood	150 PE	Hisat2	Novel.Splicing.Events	2097428
210004816	blood	150 PE	Tophat2	Novel.Splicing.Events	841109
210004816	blood	150 PE	STAR	Novel.Splicing.Events	1839300
210004816	blood	150 PE	Hisat2	Novel.Splicing.Junctions	309912
210004816	blood	150 PE	Tophat2	Novel.Splicing.Junctions	30086
210004816	blood	150 PE	STAR	Novel.Splicing.Junctions	328562
210004816	blood	150 PE	Hisat2	Partial.Novel.Splicing.Events	843325
210004816	blood	150 PE	Tophat2	Partial.Novel.Splicing.Events	680001
210004816	blood	150 PE	STAR	Partial.Novel.Splicing.Events	757943
210004816	blood	150 PE	Hisat2	Partial.Novel.Splicing.Junctions	51635
210004816	blood	150 PE	Tophat2	Partial.Novel.Splicing.Junctions	40161
210004816	blood	150 PE	STAR	Partial.Novel.Splicing.Junctions	54820
210004816	blood	150 PE	Hisat2	Total.splicing.Events	26445262
210004816	blood	150 PE	Tophat2	Total.splicing.Events	25968870
210004816	blood	150 PE	STAR	Total.splicing.Events	25424587
210004816	blood	150 PE	Hisat2	Total.splicing.Junctions	489165
210004816	blood	150 PE	Tophat2	Total.splicing.Junctions	200234
210004816	blood	150 PE	STAR	Total.splicing.Junctions	512086
210004794	milk	150 PE	Hisat2	Known.Splicing.Events	87553252
210004794	milk	150 PE	Tophat2	Known.Splicing.Events	92359797
210004794	milk	150 PE	STAR	Known.Splicing.Events	88324086
210004794	milk	150 PE	Hisat2	Known.Splicing.Junctions	131513
210004794	milk	150 PE	Tophat2	Known.Splicing.Junctions	133472
210004794	milk	150 PE	STAR	Known.Splicing.Junctions	132724
210004794	milk	150 PE	Hisat2	Novel.Splicing.Events	5240698
210004794	milk	150 PE	Tophat2	Novel.Splicing.Events	1433537
210004794	milk	150 PE	STAR	Novel.Splicing.Events	5114743
210004794	milk	150 PE	Hisat2	Novel.Splicing.Junctions	373194
210004794	milk	150 PE	Tophat2	Novel.Splicing.Junctions	28067
210004794	milk	150 PE	STAR	Novel.Splicing.Junctions	420828
210004794	milk	150 PE	Hisat2	Partial.Novel.Splicing.Events	1595861
210004794	milk	150 PE	Tophat2	Partial.Novel.Splicing.Events	1126077
210004794	milk	150 PE	STAR	Partial.Novel.Splicing.Events	1337079
210004794	milk	150 PE	Hisat2	Partial.Novel.Splicing.Junctions	50421
210004794	milk	150 PE	Tophat2	Partial.Novel.Splicing.Junctions	38279
210004794	milk	150 PE	STAR	Partial.Novel.Splicing.Junctions	53596
210004794	milk	150 PE	Hisat2	Total.splicing.Events	94477768
210004794	milk	150 PE	Tophat2	Total.splicing.Events	95037360
210004794	milk	150 PE	STAR	Total.splicing.Events	94820518
210004794	milk	150 PE	Hisat2	Total.splicing.Junctions	555128
210004794	milk	150 PE	Tophat2	Total.splicing.Junctions	199818
210004794	milk	150 PE	STAR	Total.splicing.Junctions	607148
A160	liver	100 PE	Hisat2	Known.Splicing.Events	2711691
A160	liver	100 PE	Tophat2	Known.Splicing.Events	2631481
A160	liver	100 PE	STAR	Known.Splicing.Events	2621578
A160	liver	100 PE	Hisat2	Known.Splicing.Junctions	88064
A160	liver	100 PE	Tophat2	Known.Splicing.Junctions	88470
A160	liver	100 PE	STAR	Known.Splicing.Junctions	87283
A160	liver	100 PE	Hisat2	Novel.Splicing.Events	265386
A160	liver	100 PE	Tophat2	Novel.Splicing.Events	50731
A160	liver	100 PE	STAR	Novel.Splicing.Events	138779
A160	liver	100 PE	Hisat2	Novel.Splicing.Junctions	50318
A160	liver	100 PE	Tophat2	Novel.Splicing.Junctions	5893
A160	liver	100 PE	STAR	Novel.Splicing.Junctions	43973
A160	liver	100 PE	Hisat2	Partial.Novel.Splicing.Events	41253
A160	liver	100 PE	Tophat2	Partial.Novel.Splicing.Events	28574
A160	liver	100 PE	STAR	Partial.Novel.Splicing.Events	34095
A160	liver	100 PE	Hisat2	Partial.Novel.Splicing.Junctions	7376
A160	liver	100 PE	Tophat2	Partial.Novel.Splicing.Junctions	5527
A160	liver	100 PE	STAR	Partial.Novel.Splicing.Junctions	7200
A160	liver	100 PE	Hisat2	Total.splicing.Events	3022074
A160	liver	100 PE	Tophat2	Total.splicing.Events	2712392
A160	liver	100 PE	STAR	Total.splicing.Events	2795984
A160	liver	100 PE	Hisat2	Total.splicing.Junctions	145758
A160	liver	100 PE	Tophat2	Total.splicing.Junctions	99890
A160	liver	100 PE	STAR	Total.splicing.Junctions	138456
D112	muscle	100 PE	Hisat2	Known.Splicing.Events	2625844
D112	muscle	100 PE	Tophat2	Known.Splicing.Events	2526911
D112	muscle	100 PE	STAR	Known.Splicing.Events	2571944
D112	muscle	100 PE	Hisat2	Known.Splicing.Junctions	80369
D112	muscle	100 PE	Tophat2	Known.Splicing.Junctions	80067
D112	muscle	100 PE	STAR	Known.Splicing.Junctions	79900
D112	muscle	100 PE	Hisat2	Novel.Splicing.Events	254607
D112	muscle	100 PE	Tophat2	Novel.Splicing.Events	82453
D112	muscle	100 PE	STAR	Novel.Splicing.Events	173780
D112	muscle	100 PE	Hisat2	Novel.Splicing.Junctions	48960
D112	muscle	100 PE	Tophat2	Novel.Splicing.Junctions	5328
D112	muscle	100 PE	STAR	Novel.Splicing.Junctions	44896
D112	muscle	100 PE	Hisat2	Partial.Novel.Splicing.Events	72191
D112	muscle	100 PE	Tophat2	Partial.Novel.Splicing.Events	51110
D112	muscle	100 PE	STAR	Partial.Novel.Splicing.Events	60679
D112	muscle	100 PE	Hisat2	Partial.Novel.Splicing.Junctions	7288
D112	muscle	100 PE	Tophat2	Partial.Novel.Splicing.Junctions	5619
D112	muscle	100 PE	STAR	Partial.Novel.Splicing.Junctions	7257
D112	muscle	100 PE	Hisat2	Total.splicing.Events	2956053
D112	muscle	100 PE	Tophat2	Total.splicing.Events	2661631
D112	muscle	100 PE	STAR	Total.splicing.Events	2807406
D112	muscle	100 PE	Hisat2	Total.splicing.Junctions	136617
D112	muscle	100 PE	Tophat2	Total.splicing.Junctions	91014
D112	muscle	100 PE	STAR	Total.splicing.Junctions	132053
