# Supplementary material for: Genome variants associated with RNA splicing variations in bovine are extensively shared between tissues
Source: BMC Genomics. 2018 Jul 4;19:521. doi: 10.1186/s12864-018-4902-8 (PMC6032541; doi:10.1186/s12864-018-4902-8)
Supplement: Supplementary file 5 — Table S3. 2 × 2 tables for the overlap between exon and intron analyses. (XLSX 15 kb) [file 12864_2018_4902_MOESM5_ESM.xlsx]

## Sheet: S1.exon and intron results
Additional file 5: Table S3. 2x2 tables for the overlap between exon and intron analyses.
Tissue differnetial splicing (based on count of genes)		exon analysis FDR<0.1		totals
	8,657*	+	-			proportion of overlap for the intron analysis	0.516158
intron analysis FDR<0.1	+	9112	8115	17227		proportion of overlap for the exon analysis	0.817933
	-	1927	1962	3889
totals		11039	10077	21116
X-squared p = 0.0001748
8,657*: the number of genes that had at least one case where both of the exon inclusion and intron excision differed from tissue types and the exon and intron are adjacent.
++ (9112): the number of genes that had at least one exon inclusion and one intron excision differed from tissue types, but the adjacency between the exon and intron is NOT demanded.
-+ (1927): the number of genes that had at least one exon inclusion differed from tissue types, but no intron excision differed from tissue types.
+- (8115): the number of genes that had at least one intron excision differed from tissue types, but no exon inclusion differed from tissue types.
-- (1962): the number of genes that had neither the exon inclusion or intron excision differed from tissue types.
Breed differential splicing in milk (based on count of genes)		exon analysis FDR<0.1		totals
	148*	+	-			proportion of overlap for the intron analysis	0.0459485
intron analysis FDR<0.1	+	292	3073	3365		proportion of overlap for the exon analysis	0.195767
	-	608	11331	11939
totals		900	14404	15304
X-squared p = 8.105e-15
148*: the number of genes that had at least one case where both of the exon inclusion and intron excision differed from breeds and the exon and intron are adjacent.
++ (292): the number of genes that had at least one exon inclusion and one intron excision differed from breeds, but the adjacency between the exon and intron is NOT demanded.
-+ (608): the number of genes that had at least one exon inclusion differed from brees, but no intron excision differed from breeds.
+- (3073): the number of genes that had at least one intron excision differed from breeds, but no exon inclusion differed from breeds.
-- (11331): the number of genes that had neither the exon inclusion or intron excision differed from breeds.
Blood sQTLs (based on count of SNPs)		exon analysis FDR<0.1		totals
	138,796*	+	-			proportion of overlap for the intron analysis	0.0487354
intron analysis FDR<0.1	+	442538	2709155	3151693		proportion of overlap for the exon analysis	0.387917
	-	219002	8003615	8222617
totals		661540	10712770	11374310
X-squared p < 2.2e-16
138796*: the number of SNPs that had associations with both of the exon inclusion and intron excision and the SNP associated exon and intron are adjacent.
++ (442538): the number of SNPs that had associations with one exon inclusion and one intron excision, but the adjacency between the SNP associated exon and intron is NOT demanded.
-+ (219002): the number of SNPs that had associations with exon inclusion, but no associations with intron excision.
+- (2709155): the number of SNPs that had associations with intron excision, but no association with exon inclusion.
-- (8003615): the number of SNPs that had no associations with neither the exon inclusion or intron excision.
Milk sQTLs (based on count of SNPs)		exon analysis FDR<0.1		totals
	28,907*	+	-
intron analysis FDR<0.1	+	65664	2067064	2132728		proportion of overlap for the intron analysis	0.0137917
	-	31145	8335008	8366153		proportion of overlap for the exon analysis	0.481366
totals		96809	10402072	10498881
X-squared p < 2.2e-16
28907*: the number of SNPs that had associations with both of the exon inclusion and intron excision and the SNP associated exon and intron are adjacent.
++ (65664): the number of SNPs that had associations with one exon inclusion and one intron excision, but the adjacency between the SNP associated exon and intron is NOT demanded.
-+ (31145): the number of SNPs that had associations with exon inclusion, but no associations with intron excision.
+- (2067064): the number of SNPs that had associations with intron excision, but no association with exon inclusion.
-- (8335008): the number of SNPs that had no associations with neither the exon inclusion or intron excision.
Liver sQTLs (based on count of SNPs)		exon analysis FDR<0.1		totals
	11,544*	+	-
intron analysis FDR<0.1	+	68361	1220255	1288616		proportion of overlap for the intron analysis	0.00937166
	-	35910	5479176	5515086		proportion of overlap for the exon analysis	0.243267
totals		104271	6699431	6803702
X-squared p < 2.2e-16
		0.655609
11544*: the number of SNPs that had associations with both of the exon inclusion and intron excision and the SNP associated exon and intron are adjacent.
++ (68361): the number of SNPs that had associations with one exon inclusion and one intron excision, but the adjacency between the SNP associated exon and intron is NOT demanded.
-+ (35910): the number of SNPs that had associations with exon inclusion, but no associations with intron excision.
+- (1220255): the number of SNPs that had associations with intron excision, but no association with exon inclusion.
-- (5479176): the number of SNPs that had no associations with neither the exon inclusion or intron excision.
Muscle sQTLs (based on count of SNPs)		exon analysis FDR<0.1		totals
	5,783*	+	-
intron analysis FDR<0.1	+	46341	1241725	1288066		proportion of overlap for the intron analysis	0.00463564
	-	47178	6355263	6402441		proportion of overlap for the exon analysis	0.109194
totals		93519	7596988	7690507
X-squared p < 2.2e-16
5783*: the number of SNPs that had associations with both of the exon inclusion and intron excision and the SNP associated exon and intron are adjacent.
++ (46341): the number of SNPs that had associations with one exon inclusion and one intron excision, but the adjacency between the SNP associated exon and intron is NOT demanded.
-+ (47178): the number of SNPs that had associations with exon inclusion, but no associations with intron excision.
+- (1241725): the number of SNPs that had associations with intron excision, but no association with exon inclusion.
-- (6355263): the number of SNPs that had no associations with neither the exon inclusion or intron excision.
