# Supplementary material for: Genome variants associated with RNA splicing variations in bovine are extensively shared between tissues
Source: BMC Genomics. 2018 Jul 4;19:521. doi: 10.1186/s12864-018-4902-8 (PMC6032541; doi:10.1186/s12864-018-4902-8)
Supplement: Supplementary file 6 — Table S4. Genes that display significant differential splicing cross tissues. (XLSX 18699 kb) [file 12864_2018_4902_MOESM6_ESM.xlsx]

## Sheet: Sheet1
Additional file 6: Table S4. Genes that display significant differential splicing cross tissues.
exon.F.value: F statistics corresponding to the sequential decomposition of the contributions of fixed-effects term in REML analysis implemented in lmer4 [1] in exon analysis.
exon.p: P value of F test via the Satterthwaite approximation implemented in lmerTest [2] in the exon analysis.
intron.F.value: F statistics corresponding to the sequential decomposition of the contributions of fixed-effects term in REML analysis implemented in lmer4 [1] in intron analysis.
intron.p: P value of F test via the Satterthwaite approximation implemented in lmerTest [2] in the inron analysis.
[1]: Bates, D., Mächler, M., Bolker, B., and Walker, S. (2015). Fitting Linear Mixed-Effects Models Using lme4. Journal of Statistical Software 67(1), 48.
[2]: Kuznetsova, A., Brockhoff, P.B., and Christensen, R.H.B. (2017). lmerTest Package: Tests in Linear Mixed Effects Models. Journal of Statistical Software 82(13), 26.
Chromosome	exon.Start	exon.End	Geneid	Gene.Name	exon.F.value	exon.p	intron.id_chromosome_end_start	intron.F.value	intron.p
1	142933979	142934195	ENSBTAG00000000394	BACE2	9.30396	0	clu_20825_1_142919508_142933979	2.52873	0.00116398
1	142933979	142934195	ENSBTAG00000000394	BACE2	9.30396	0	clu_20825_1_142931840_142933979	14.3453	0
1	142933979	142934195	ENSBTAG00000000394	BACE2	9.30396	0	clu_20825_1_142934195_142937703	1.85749	0.0241539
1	142933979	142934195	ENSBTAG00000000394	BACE2	9.30396	0	clu_20825_1_142875408_142933979	19.1015	0
1	142948844	142948993	ENSBTAG00000000394	BACE2	10.3079	0	clu_20825_1_142943738_142948844	4.52599	9.14526e-08
1	142948844	142948993	ENSBTAG00000000394	BACE2	10.3079	0	clu_20825_1_142944965_142948844	18.9074	0
1	142948844	142948993	ENSBTAG00000000394	BACE2	10.3079	0	clu_20825_1_142941680_142948844	13.3984	0
1	142948844	142948993	ENSBTAG00000000394	BACE2	10.3079	0	clu_20825_1_142875408_142948844	19.1526	0
1	142948844	142948993	ENSBTAG00000000394	BACE2	10.3079	0	clu_20825_1_142948633_142948844	19.6038	0
1	142948844	142948993	ENSBTAG00000000394	BACE2	10.3079	0	clu_20825_1_142948993_142953112	2.89166	0.000208616
1	142948844	142948993	ENSBTAG00000000394	BACE2	10.3079	0	clu_20825_1_142919508_142948844	18.5338	0
1	142948844	142948993	ENSBTAG00000000394	BACE2	10.3079	0	clu_20825_1_142945803_142948844	19.0335	0
1	142948844	142948993	ENSBTAG00000000394	BACE2	10.3079	0	clu_20825_1_142937831_142948844	14.0747	0
1	142953112	142953280	ENSBTAG00000000394	BACE2	11.0891	0	clu_20826_1_142953280_142980339	18.517	0
1	142953112	142953280	ENSBTAG00000000394	BACE2	11.0891	0	clu_20825_1_142948993_142953112	2.89166	0.000208616
1	142953112	142953280	ENSBTAG00000000394	BACE2	11.0891	0	clu_20826_1_142953280_142972216	9.11729	0
1	142953112	142953280	ENSBTAG00000000394	BACE2	11.0891	0	clu_20826_1_142953280_142980152	4.14691	4.69905e-07
1	142953112	142953280	ENSBTAG00000000394	BACE2	11.0891	0	clu_20826_1_142953280_142977481	18.4676	0
1	142953112	142953280	ENSBTAG00000000394	BACE2	11.0891	0	clu_20826_1_142953280_142963663	4.26004	1.6745e-07
1	142953112	142953280	ENSBTAG00000000394	BACE2	11.0891	0	clu_20825_1_142943738_142953112	3.95321	6.83545e-07
1	72572941	72573769	ENSBTAG00000000448	BDH1	22.7187	0	clu_19504_1_72573769_72575134	18.2787	0
1	10099084	10099286	ENSBTAG00000000603	JAM2	12.7068	0	clu_18721_1_10099286_10104302	8.54758	1.66533e-15
1	10099084	10099286	ENSBTAG00000000603	JAM2	12.7068	0	clu_18722_1_10096799_10099084	11.1555	0
1	10099084	10099286	ENSBTAG00000000603	JAM2	12.7068	0	clu_18721_1_10099286_10104344	4.30699	2.47481e-07
1	10104302	10104454	ENSBTAG00000000603	JAM2	14.3322	0	clu_18721_1_10094034_10104302	3.32119	3.24385e-05
1	10104302	10104454	ENSBTAG00000000603	JAM2	14.3322	0	clu_18723_1_10104454_10105125	3.95341	1.19565e-06
1	10104302	10104454	ENSBTAG00000000603	JAM2	14.3322	0	clu_18723_1_10104454_10105512	11.4171	0
1	10104302	10104454	ENSBTAG00000000603	JAM2	14.3322	0	clu_18721_1_10099286_10104302	8.54758	1.66533e-15
1	10165293	10165613	ENSBTAG00000000603	JAM2	15.748	0	clu_18724_1_10111942_10165293	4.71714	3.16721e-08
1	10165293	10165613	ENSBTAG00000000603	JAM2	15.748	0	clu_18724_1_10105619_10165293	18.5151	0
1	8955134	8956326	ENSBTAG00000000706	ADAMTS1	36.6454	0	clu_18702_1_8956326_8957957	8.54222	1.55431e-15
1	8957957	8958303	ENSBTAG00000000706	ADAMTS1	13.6815	0	clu_18702_1_8957118_8957957	19.2718	0
1	8957957	8958303	ENSBTAG00000000706	ADAMTS1	13.6815	0	clu_18703_1_8958303_8958816	3.37697	2.07842e-05
1	8957957	8958303	ENSBTAG00000000706	ADAMTS1	13.6815	0	clu_18702_1_8956326_8957957	8.54222	1.55431e-15
1	8957957	8958303	ENSBTAG00000000706	ADAMTS1	13.6815	0	clu_18702_1_8957054_8957957	19.1741	0
1	8957957	8958303	ENSBTAG00000000706	ADAMTS1	13.6815	0	clu_18703_1_8958303_8959335	18.0916	0
1	8957957	8958303	ENSBTAG00000000706	ADAMTS1	13.6815	0	clu_18702_1_8957764_8957957	17.9642	0
1	136057291	136058088	ENSBTAG00000000742	AMOTL2	117.43	0	clu_20686_1_136054508_136057291	9.12796	1.11022e-16
1	136057291	136058088	ENSBTAG00000000742	AMOTL2	117.43	0	clu_20686_1_136055226_136057291	3.53131	1.04943e-05
1	136057291	136058088	ENSBTAG00000000742	AMOTL2	117.43	0	clu_20687_1_136058088_136062152	18.0024	0
1	136057291	136058088	ENSBTAG00000000742	AMOTL2	117.43	0	clu_20686_1_136055148_136057291	10.8583	0
1	136057291	136058088	ENSBTAG00000000742	AMOTL2	117.43	0	clu_20686_1_136054087_136057291	18.5129	0
1	136057291	136058088	ENSBTAG00000000742	AMOTL2	117.43	0	clu_20686_1_136053406_136057291	18.528	0
1	136057291	136058088	ENSBTAG00000000742	AMOTL2	117.43	0	clu_20687_1_136058088_136060757	5.05506	6.87569e-09
1	136057291	136058088	ENSBTAG00000000742	AMOTL2	117.43	0	clu_20687_1_136058088_136060797	18.5033	0
1	136057291	136058088	ENSBTAG00000000742	AMOTL2	117.43	0	clu_20686_1_136054625_136057291	17.9085	0
1	136057291	136058088	ENSBTAG00000000742	AMOTL2	117.43	0	clu_20686_1_136053724_136057291	13.9325	0
1	136060757	136061042	ENSBTAG00000000742	AMOTL2	53.7019	0	clu_20687_1_136058088_136060757	5.05506	6.87569e-09
1	136060757	136061042	ENSBTAG00000000742	AMOTL2	53.7019	0	clu_20687_1_136061042_136062152	8.22729	5.77316e-15
1	136060757	136061042	ENSBTAG00000000742	AMOTL2	53.7019	0	clu_20687_1_136057376_136060757	4.26988	3.12776e-07
1	136060757	136061042	ENSBTAG00000000742	AMOTL2	53.7019	0	clu_20687_1_136061042_136061836	18.4268	0
1	136062152	136062296	ENSBTAG00000000742	AMOTL2	58.3948	0	clu_20687_1_136058088_136062152	18.0024	0
1	136062152	136062296	ENSBTAG00000000742	AMOTL2	58.3948	0	clu_20687_1_136062002_136062152	13.5618	0
1	136062152	136062296	ENSBTAG00000000742	AMOTL2	58.3948	0	clu_20688_1_136062296_136062681	3.9676	1.04609e-06
1	136062152	136062296	ENSBTAG00000000742	AMOTL2	58.3948	0	clu_20688_1_136062296_136062677	11.2408	0
1	136062152	136062296	ENSBTAG00000000742	AMOTL2	58.3948	0	clu_20687_1_136057376_136062152	18.8132	0
1	136062152	136062296	ENSBTAG00000000742	AMOTL2	58.3948	0	clu_20687_1_136061042_136062152	8.22729	5.77316e-15
1	136066472	136066767	ENSBTAG00000000742	AMOTL2	72.312	0	clu_20690_1_136066767_136067333	17.899	0
1	136066472	136066767	ENSBTAG00000000742	AMOTL2	72.312	0	clu_20689_1_136062769_136066472	11.0353	0
1	136066472	136066767	ENSBTAG00000000742	AMOTL2	72.312	0	clu_20690_1_136066767_136067518	7.56071	9.23706e-14
1	136066472	136066767	ENSBTAG00000000742	AMOTL2	72.312	0	clu_20689_1_136066332_136066472	3.88912	1.72437e-06
1	136066472	136066767	ENSBTAG00000000742	AMOTL2	72.312	0	clu_20689_1_136066381_136066472	18.7707	0
1	136067518	136067825	ENSBTAG00000000742	AMOTL2	55.5554	0	clu_20691_1_136067825_136068829	7.78487	3.68594e-14
1	136067518	136067825	ENSBTAG00000000742	AMOTL2	55.5554	0	clu_20690_1_136066767_136067518	7.56071	9.23706e-14
1	57054879	57056213	ENSBTAG00000001209	PHLDB2	102.08	0	clu_19053_1_57056213_57127238	18.5162	0
1	57054879	57056213	ENSBTAG00000001209	PHLDB2	102.08	0	clu_19053_1_57056213_57078233	2.78297	0.000367425
1	57054879	57056213	ENSBTAG00000001209	PHLDB2	102.08	0	clu_19053_1_57056213_57087322	18.3389	0
1	57078233	57078616	ENSBTAG00000001209	PHLDB2	42.8434	0	clu_19053_1_57076841_57078233	18.3017	0
1	57078233	57078616	ENSBTAG00000001209	PHLDB2	42.8434	0	clu_19053_1_57078616_57088683	7.78606	0
1	57078233	57078616	ENSBTAG00000001209	PHLDB2	42.8434	0	clu_19053_1_57056213_57078233	2.78297	0.000367425
1	57078233	57078616	ENSBTAG00000001209	PHLDB2	42.8434	0	clu_19053_1_57078616_57087322	1.87987	0.0209811
1	57078233	57078616	ENSBTAG00000001209	PHLDB2	42.8434	0	clu_19053_1_57035799_57078233	12.9525	0
1	57078233	57078616	ENSBTAG00000001209	PHLDB2	42.8434	0	clu_19053_1_57078616_57107647	14.3453	0
1	57088683	57088820	ENSBTAG00000001209	PHLDB2	18.6151	0	clu_19053_1_57088820_57107647	3.18276	6.60673e-05
1	57088683	57088820	ENSBTAG00000001209	PHLDB2	18.6151	0	clu_19053_1_57088820_57101274	15.3631	0
1	57088683	57088820	ENSBTAG00000001209	PHLDB2	18.6151	0	clu_19053_1_57088820_57101383	8.10858	9.76996e-15
1	57088683	57088820	ENSBTAG00000001209	PHLDB2	18.6151	0	clu_19053_1_57078616_57088683	7.78606	0
1	57088683	57088820	ENSBTAG00000001209	PHLDB2	18.6151	0	clu_19053_1_57087465_57088683	5.53552	7.3124e-10
1	57127238	57127445	ENSBTAG00000001209	PHLDB2	38.6428	0	clu_19055_1_57127445_57138365	3.79255	1.77188e-06
1	57127238	57127445	ENSBTAG00000001209	PHLDB2	38.6428	0	clu_19053_1_57125620_57127238	12.6755	0
1	57127238	57127445	ENSBTAG00000001209	PHLDB2	38.6428	0	clu_19053_1_57111835_57127238	19.0219	0
1	57127238	57127445	ENSBTAG00000001209	PHLDB2	38.6428	0	clu_19053_1_57056213_57127238	18.5162	0
1	57127238	57127445	ENSBTAG00000001209	PHLDB2	38.6428	0	clu_19055_1_57127445_57128874	18.6009	0
1	57127238	57127445	ENSBTAG00000001209	PHLDB2	38.6428	0	clu_19053_1_56913021_57127238	14.3453	0
1	57127238	57127445	ENSBTAG00000001209	PHLDB2	38.6428	0	clu_19053_1_57119748_57127238	5.40437	1.22565e-09
1	57127238	57127445	ENSBTAG00000001209	PHLDB2	38.6428	0	clu_19053_1_57109194_57127238	19.0768	0
1	57127238	57127445	ENSBTAG00000001209	PHLDB2	38.6428	0	clu_19055_1_57127445_57137106	13.2164	0
1	57138365	57138511	ENSBTAG00000001209	PHLDB2	43.4075	0	clu_19055_1_57137196_57138365	4.47081	1.03457e-07
1	57138365	57138511	ENSBTAG00000001209	PHLDB2	43.4075	0	clu_19055_1_57137279_57138365	3.08649	2.74241e-05
1	57138365	57138511	ENSBTAG00000001209	PHLDB2	43.4075	0	clu_19056_1_57138511_57144780	9.20733	0
1	57138365	57138511	ENSBTAG00000001209	PHLDB2	43.4075	0	clu_19056_1_57138511_57140037	18.4603	0
1	57138365	57138511	ENSBTAG00000001209	PHLDB2	43.4075	0	clu_19056_1_57138511_57140432	7.57696	9.50351e-14
1	57138365	57138511	ENSBTAG00000001209	PHLDB2	43.4075	0	clu_19056_1_57138511_57140544	9.18054	0
1	57138365	57138511	ENSBTAG00000001209	PHLDB2	43.4075	0	clu_19055_1_57127445_57138365	3.79255	1.77188e-06
1	57138365	57138511	ENSBTAG00000001209	PHLDB2	43.4075	0	clu_19055_1_57137621_57138365	2.33789	0.00166723
1	57138365	57138511	ENSBTAG00000001209	PHLDB2	43.4075	0	clu_19055_1_57137813_57138365	2.53007	0.000910583
1	57140432	57140651	ENSBTAG00000001209	PHLDB2	71.6901	0	clu_19056_1_57138511_57140432	7.57696	9.50351e-14
1	57140432	57140651	ENSBTAG00000001209	PHLDB2	71.6901	0	clu_19056_1_57140173_57140432	11.3188	0
1	57140432	57140651	ENSBTAG00000001209	PHLDB2	71.6901	0	clu_19056_1_57140651_57144780	8.50138	1.9984e-15
1	57140432	57140651	ENSBTAG00000001209	PHLDB2	71.6901	0	clu_19056_1_57140651_57144738	8.50914	0
1	57145419	57145880	ENSBTAG00000001209	PHLDB2	71.0829	0	clu_19057_1_57144865_57145419	12.5744	0
1	147682246	147682380	ENSBTAG00000003148	MCM3AP	9.48017	0	clu_21185_1_147674796_147682246	18.2723	0
1	147682246	147682380	ENSBTAG00000003148	MCM3AP	9.48017	0	clu_21185_1_147679174_147682246	18.5647	0
1	147682246	147682380	ENSBTAG00000003148	MCM3AP	9.48017	0	clu_21186_1_147682380_147684343	19.0422	0
1	147682246	147682380	ENSBTAG00000003148	MCM3AP	9.48017	0	clu_21186_1_147682380_147685914	18.6624	0
1	147682246	147682380	ENSBTAG00000003148	MCM3AP	9.48017	0	clu_21185_1_147674894_147682246	17.9686	0
1	147682246	147682380	ENSBTAG00000003148	MCM3AP	9.48017	0	clu_21185_1_147679038_147682246	18.655	0
1	147682246	147682380	ENSBTAG00000003148	MCM3AP	9.48017	0	clu_21185_1_147679041_147682246	7.45341	2.22045e-16
1	147682246	147682380	ENSBTAG00000003148	MCM3AP	9.48017	0	clu_21186_1_147682380_147682463	4.59351	7.60611e-08
1	147682246	147682380	ENSBTAG00000003148	MCM3AP	9.48017	0	clu_21185_1_147679152_147682246	6.76803	5.44875e-12
1	147687143	147687256	ENSBTAG00000003148	MCM3AP	10.1329	0	clu_21187_1_147686058_147687143	5.03078	1.53625e-09
1	147687143	147687256	ENSBTAG00000003148	MCM3AP	10.1329	0	clu_21187_1_147686066_147687143	1.15403	0.297746
1	147691018	147691223	ENSBTAG00000003148	MCM3AP	10.4022	0	clu_21189_1_147690425_147691018	21.5941	0
1	147691018	147691223	ENSBTAG00000003148	MCM3AP	10.4022	0	clu_21190_1_147691223_147691441	6.48869	2.30305e-11
1	147691018	147691223	ENSBTAG00000003148	MCM3AP	10.4022	0	clu_21190_1_147691223_147691741	1.91791	0.0136563
1	147691018	147691223	ENSBTAG00000003148	MCM3AP	10.4022	0	clu_21190_1_147691223_147692360	3.49803	1.18972e-05
1	147707850	147708263	ENSBTAG00000003161	YBEY	13.709	0	clu_21196_1_147708263_147739005	18.509	0
1	147707850	147708263	ENSBTAG00000003161	YBEY	13.709	0	clu_21196_1_147708263_147710767	17.757	0
1	147707850	147708263	ENSBTAG00000003161	YBEY	13.709	0	clu_21196_1_147708263_147709427	13.6418	0
1	147707850	147708263	ENSBTAG00000003161	YBEY	13.709	0	clu_21196_1_147708263_147721599	18.1972	0
1	147707850	147708263	ENSBTAG00000003161	YBEY	13.709	0	clu_21196_1_147708263_147708857	18.4278	0
1	42678533	42678823	ENSBTAG00000004471	ST3GAL6	25.4991	0	clu_18866_1_42678823_42693039	9.29253	0
1	42678533	42678823	ENSBTAG00000004471	ST3GAL6	25.4991	0	clu_18866_1_42678823_42729563	18.0046	0
1	42678533	42678823	ENSBTAG00000004471	ST3GAL6	25.4991	0	clu_18866_1_42678823_42733314	17.9642	0
1	42678533	42678823	ENSBTAG00000004471	ST3GAL6	25.4991	0	clu_18866_1_42678823_42696771	3.18316	4.73941e-05
1	42678533	42678823	ENSBTAG00000004471	ST3GAL6	25.4991	0	clu_18866_1_42678823_42694501	5.25531	6.73018e-10
1	42678533	42678823	ENSBTAG00000004471	ST3GAL6	25.4991	0	clu_18866_1_42678823_42706074	18.0818	0
1	42678533	42678823	ENSBTAG00000004471	ST3GAL6	25.4991	0	clu_18866_1_42678823_42737506	17.9692	0
1	42678533	42678823	ENSBTAG00000004471	ST3GAL6	25.4991	0	clu_18866_1_42678823_42701541	18.1257	0
1	42694501	42694589	ENSBTAG00000004471	ST3GAL6	29.6289	0	clu_18866_1_42693166_42694501	18.161	0
1	42694501	42694589	ENSBTAG00000004471	ST3GAL6	29.6289	0	clu_18866_1_42653934_42694501	18.5369	0
1	42694501	42694589	ENSBTAG00000004471	ST3GAL6	29.6289	0	clu_18866_1_42678823_42694501	5.25531	6.73018e-10
1	42694501	42694589	ENSBTAG00000004471	ST3GAL6	29.6289	0	clu_18866_1_42655179_42694501	5.35972	3.91527e-11
1	42694501	42694589	ENSBTAG00000004471	ST3GAL6	29.6289	0	clu_18866_1_42692792_42694501	18.7877	0
1	42694501	42694589	ENSBTAG00000004471	ST3GAL6	29.6289	0	clu_18866_1_42692788_42694501	14.3944	0
1	42694501	42694589	ENSBTAG00000004471	ST3GAL6	29.6289	0	clu_18866_1_42654755_42694501	3.81333	1.83557e-06
1	42694501	42694589	ENSBTAG00000004471	ST3GAL6	29.6289	0	clu_18866_1_42694589_42696771	6.71884	5.07128e-12
1	42694501	42694589	ENSBTAG00000004471	ST3GAL6	29.6289	0	clu_18866_1_42655183_42694501	18.8266	0
1	42694501	42694589	ENSBTAG00000004471	ST3GAL6	29.6289	0	clu_18866_1_42678819_42694501	17.9259	0
1	42694501	42694589	ENSBTAG00000004471	ST3GAL6	29.6289	0	clu_18866_1_42655212_42694501	15.2931	0
1	42694501	42694589	ENSBTAG00000004471	ST3GAL6	29.6289	0	clu_18866_1_42690576_42694501	18.2091	0
1	42694501	42694589	ENSBTAG00000004471	ST3GAL6	29.6289	0	clu_18866_1_42693411_42694501	19.0782	0
1	42694501	42694589	ENSBTAG00000004471	ST3GAL6	29.6289	0	clu_18866_1_42690173_42694501	14.9539	0
1	42696771	42696870	ENSBTAG00000004471	ST3GAL6	24.9978	0	clu_18866_1_42696870_42733025	18.564	0
1	42696771	42696870	ENSBTAG00000004471	ST3GAL6	24.9978	0	clu_18866_1_42678819_42696771	19.1563	0
1	42696771	42696870	ENSBTAG00000004471	ST3GAL6	24.9978	0	clu_18866_1_42696870_42697112	17.8084	0
1	42696771	42696870	ENSBTAG00000004471	ST3GAL6	24.9978	0	clu_18866_1_42696870_42737506	17.8629	0
1	42696771	42696870	ENSBTAG00000004471	ST3GAL6	24.9978	0	clu_18866_1_42690173_42696771	4.38273	7.03798e-08
1	42696771	42696870	ENSBTAG00000004471	ST3GAL6	24.9978	0	clu_18866_1_42696870_42733314	18.064	0
1	42696771	42696870	ENSBTAG00000004471	ST3GAL6	24.9978	0	clu_18866_1_42654755_42696771	18.5247	0
1	42696771	42696870	ENSBTAG00000004471	ST3GAL6	24.9978	0	clu_18866_1_42696870_42706074	5.41733	1.34187e-08
1	42696771	42696870	ENSBTAG00000004471	ST3GAL6	24.9978	0	clu_18866_1_42696870_42701541	4.70318	2.00812e-09
1	42696771	42696870	ENSBTAG00000004471	ST3GAL6	24.9978	0	clu_18866_1_42696870_42739536	18.3389	0
1	42696771	42696870	ENSBTAG00000004471	ST3GAL6	24.9978	0	clu_18866_1_42696870_42729563	5.30645	2.84247e-10
1	42696771	42696870	ENSBTAG00000004471	ST3GAL6	24.9978	0	clu_18866_1_42694545_42696771	3.48204	1.17161e-05
1	42696771	42696870	ENSBTAG00000004471	ST3GAL6	24.9978	0	clu_18866_1_42696870_42738818	18.3907	0
1	42696771	42696870	ENSBTAG00000004471	ST3GAL6	24.9978	0	clu_18866_1_42678823_42696771	3.18316	4.73941e-05
1	42696771	42696870	ENSBTAG00000004471	ST3GAL6	24.9978	0	clu_18866_1_42694589_42696771	6.71884	5.07128e-12
1	42696771	42696870	ENSBTAG00000004471	ST3GAL6	24.9978	0	clu_18866_1_42696087_42696771	18.3405	0
1	42701541	42701618	ENSBTAG00000004471	ST3GAL6	19.9621	0	clu_18866_1_42696870_42701541	4.70318	2.00812e-09
1	42701541	42701618	ENSBTAG00000004471	ST3GAL6	19.9621	0	clu_18866_1_42701618_42706084	18.991	0
1	42701541	42701618	ENSBTAG00000004471	ST3GAL6	19.9621	0	clu_18866_1_42694545_42701541	18.1585	0
1	42701541	42701618	ENSBTAG00000004471	ST3GAL6	19.9621	0	clu_18866_1_42701618_42746412	18.5793	0
1	42701541	42701618	ENSBTAG00000004471	ST3GAL6	19.9621	0	clu_18866_1_42701618_42729563	5.55948	8.6916e-10
1	42701541	42701618	ENSBTAG00000004471	ST3GAL6	19.9621	0	clu_18866_1_42678823_42701541	18.1257	0
1	42701541	42701618	ENSBTAG00000004471	ST3GAL6	19.9621	0	clu_18866_1_42701618_42733314	2.19317	0.00551464
1	42701541	42701618	ENSBTAG00000004471	ST3GAL6	19.9621	0	clu_18866_1_42701618_42737506	17.8501	0
1	42701541	42701618	ENSBTAG00000004471	ST3GAL6	19.9621	0	clu_18866_1_42701618_42750349	18.471	0
1	42701541	42701618	ENSBTAG00000004471	ST3GAL6	19.9621	0	clu_18866_1_42701618_42706074	7.7167	1.97842e-13
1	42701541	42701618	ENSBTAG00000004471	ST3GAL6	19.9621	0	clu_18866_1_42701618_42738818	18.2475	0
1	42701541	42701618	ENSBTAG00000004471	ST3GAL6	19.9621	0	clu_18866_1_42701618_42733025	19.0876	0
1	42701541	42701618	ENSBTAG00000004471	ST3GAL6	19.9621	0	clu_18866_1_42698916_42701541	13.9465	0
1	42701541	42701618	ENSBTAG00000004471	ST3GAL6	19.9621	0	clu_18866_1_42701618_42707149	18.9341	0
1	42701541	42701618	ENSBTAG00000004471	ST3GAL6	19.9621	0	clu_18866_1_42701618_42706050	5.48353	1.86389e-11
1	42701541	42701618	ENSBTAG00000004471	ST3GAL6	19.9621	0	clu_18866_1_42701618_42701788	18.2772	0
1	42701541	42701618	ENSBTAG00000004471	ST3GAL6	19.9621	0	clu_18866_1_42701618_42701784	2.95517	0.00036283
1	42706074	42706177	ENSBTAG00000004471	ST3GAL6	20.8162	0	clu_18866_1_42701853_42706074	3.10644	2.44797e-05
1	42706074	42706177	ENSBTAG00000004471	ST3GAL6	20.8162	0	clu_18866_1_42696870_42706074	5.41733	1.34187e-08
1	42706074	42706177	ENSBTAG00000004471	ST3GAL6	20.8162	0	clu_18866_1_42706177_42707133	4.88555	3.27607e-09
1	42706074	42706177	ENSBTAG00000004471	ST3GAL6	20.8162	0	clu_18866_1_42678823_42706074	18.0818	0
1	42706074	42706177	ENSBTAG00000004471	ST3GAL6	20.8162	0	clu_18866_1_42701618_42706074	7.7167	1.97842e-13
1	42706074	42706177	ENSBTAG00000004471	ST3GAL6	20.8162	0	clu_18866_1_42706177_42707149	6.45683	1.475e-11
1	42706074	42706177	ENSBTAG00000004471	ST3GAL6	20.8162	0	clu_18866_1_42706177_42729563	17.8641	0
1	42706074	42706177	ENSBTAG00000004471	ST3GAL6	20.8162	0	clu_18866_1_42706177_42706968	18.3075	0
1	42707149	42707212	ENSBTAG00000004471	ST3GAL6	16.5897	0	clu_18866_1_42707212_42737506	6.66776	5.08238e-12
1	42707149	42707212	ENSBTAG00000004471	ST3GAL6	16.5897	0	clu_18866_1_42707212_42708079	18.1765	0
1	42707149	42707212	ENSBTAG00000004471	ST3GAL6	16.5897	0	clu_18866_1_42707212_42733314	4.85793	1.2145e-08
1	42707149	42707212	ENSBTAG00000004471	ST3GAL6	16.5897	0	clu_18866_1_42707212_42738818	19.0768	0
1	42707149	42707212	ENSBTAG00000004471	ST3GAL6	16.5897	0	clu_18866_1_42707212_42733114	19.5061	0
1	42707149	42707212	ENSBTAG00000004471	ST3GAL6	16.5897	0	clu_18866_1_42707212_42729527	19.2274	0
1	42707149	42707212	ENSBTAG00000004471	ST3GAL6	16.5897	0	clu_18866_1_42701618_42707149	18.9341	0
1	42707149	42707212	ENSBTAG00000004471	ST3GAL6	16.5897	0	clu_18866_1_42706177_42707149	6.45683	1.475e-11
1	42707149	42707212	ENSBTAG00000004471	ST3GAL6	16.5897	0	clu_18866_1_42707212_42733099	14.3453	0
1	42707149	42707212	ENSBTAG00000004471	ST3GAL6	16.5897	0	clu_18866_1_42707212_42729563	6.4463	1.3181e-11
1	42707149	42707212	ENSBTAG00000004471	ST3GAL6	16.5897	0	clu_18866_1_42707212_42733048	3.33391	6.63203e-06
1	42707149	42707212	ENSBTAG00000004471	ST3GAL6	16.5897	0	clu_18866_1_42707212_42729537	19.163	0
1	42707149	42707212	ENSBTAG00000004471	ST3GAL6	16.5897	0	clu_18866_1_42707212_42733025	4.68394	2.25354e-09
1	42707149	42707212	ENSBTAG00000004471	ST3GAL6	16.5897	0	clu_18866_1_42707212_42724575	18.39	0
1	42707149	42707212	ENSBTAG00000004471	ST3GAL6	16.5897	0	clu_18866_1_42707212_42723602	7.77265	1.42109e-14
1	42729563	42729658	ENSBTAG00000004471	ST3GAL6	19.1615	0	clu_18866_1_42706241_42729563	18.5657	0
1	42729563	42729658	ENSBTAG00000004471	ST3GAL6	19.1615	0	clu_18866_1_42729658_42733048	8.33558	9.99201e-15
1	42729563	42729658	ENSBTAG00000004471	ST3GAL6	19.1615	0	clu_18866_1_42729658_42733114	2.31755	0.00280799
1	42729563	42729658	ENSBTAG00000004471	ST3GAL6	19.1615	0	clu_18866_1_42729658_42731520	18.9316	0
1	42729563	42729658	ENSBTAG00000004471	ST3GAL6	19.1615	0	clu_18866_1_42717956_42729563	3.46706	3.06339e-06
1	42729563	42729658	ENSBTAG00000004471	ST3GAL6	19.1615	0	clu_18866_1_42714111_42729563	18.4671	0
1	42729563	42729658	ENSBTAG00000004471	ST3GAL6	19.1615	0	clu_18866_1_42723804_42729563	3.79184	1.90257e-06
1	42729563	42729658	ENSBTAG00000004471	ST3GAL6	19.1615	0	clu_18866_1_42728937_42729563	2.5746	0.000722845
1	42729563	42729658	ENSBTAG00000004471	ST3GAL6	19.1615	0	clu_18866_1_42729658_42733314	10.9914	0
1	42729563	42729658	ENSBTAG00000004471	ST3GAL6	19.1615	0	clu_18866_1_42723711_42729563	18.8061	0
1	42729563	42729658	ENSBTAG00000004471	ST3GAL6	19.1615	0	clu_18866_1_42678823_42729563	18.0046	0
1	42729563	42729658	ENSBTAG00000004471	ST3GAL6	19.1615	0	clu_18866_1_42729658_42737506	3.58837	7.55619e-06
1	42729563	42729658	ENSBTAG00000004471	ST3GAL6	19.1615	0	clu_18866_1_42729658_42733025	6.16536	9.87068e-11
1	42729563	42729658	ENSBTAG00000004471	ST3GAL6	19.1615	0	clu_18866_1_42701618_42729563	5.55948	8.6916e-10
1	42729563	42729658	ENSBTAG00000004471	ST3GAL6	19.1615	0	clu_18866_1_42723800_42729563	19.2698	0
1	42729563	42729658	ENSBTAG00000004471	ST3GAL6	19.1615	0	clu_18866_1_42725064_42729563	18.5128	0
1	42729563	42729658	ENSBTAG00000004471	ST3GAL6	19.1615	0	clu_18866_1_42729658_42733099	5.71312	4.7129e-12
1	42729563	42729658	ENSBTAG00000004471	ST3GAL6	19.1615	0	clu_18866_1_42724748_42729563	18.7022	0
1	42729563	42729658	ENSBTAG00000004471	ST3GAL6	19.1615	0	clu_18866_1_42696870_42729563	5.30645	2.84247e-10
1	42729563	42729658	ENSBTAG00000004471	ST3GAL6	19.1615	0	clu_18866_1_42707212_42729563	6.4463	1.3181e-11
1	42729563	42729658	ENSBTAG00000004471	ST3GAL6	19.1615	0	clu_18866_1_42706177_42729563	17.8641	0
1	42729563	42729658	ENSBTAG00000004471	ST3GAL6	19.1615	0	clu_18866_1_42729658_42731440	18.89	0
1	42729563	42729658	ENSBTAG00000004471	ST3GAL6	19.1615	0	clu_18866_1_42729658_42739536	14.0909	0
1	42733025	42733211	ENSBTAG00000004471	ST3GAL6	26.6961	0	clu_18866_1_42696870_42733025	18.564	0
1	42733025	42733211	ENSBTAG00000004471	ST3GAL6	26.6961	0	clu_18866_1_42729658_42733025	6.16536	9.87068e-11
1	42733025	42733211	ENSBTAG00000004471	ST3GAL6	26.6961	0	clu_18866_1_42701618_42733025	19.0876	0
1	42733025	42733211	ENSBTAG00000004471	ST3GAL6	26.6961	0	clu_18866_1_42731579_42733025	6.60238	2.35367e-14
1	42733025	42733211	ENSBTAG00000004471	ST3GAL6	26.6961	0	clu_18866_1_42707212_42733025	4.68394	2.25354e-09
1	42733025	42733211	ENSBTAG00000004471	ST3GAL6	26.6961	0	clu_18866_1_42733211_42733314	4.15636	1.11552e-06
1	42733314	42733451	ENSBTAG00000004471	ST3GAL6	27.6957	0	clu_18866_1_42733451_42738818	19.1427	0
1	42733314	42733451	ENSBTAG00000004471	ST3GAL6	27.6957	0	clu_18866_1_42733451_42735174	3.56199	9.40385e-06
1	42733314	42733451	ENSBTAG00000004471	ST3GAL6	27.6957	0	clu_18866_1_42678823_42733314	17.9642	0
1	42733314	42733451	ENSBTAG00000004471	ST3GAL6	27.6957	0	clu_18866_1_42701618_42733314	2.19317	0.00551464
1	42733314	42733451	ENSBTAG00000004471	ST3GAL6	27.6957	0	clu_18866_1_42707212_42733314	4.85793	1.2145e-08
1	42733314	42733451	ENSBTAG00000004471	ST3GAL6	27.6957	0	clu_18866_1_42733451_42737506	4.78315	2.4914e-08
1	42733314	42733451	ENSBTAG00000004471	ST3GAL6	27.6957	0	clu_18866_1_42654755_42733314	19.5166	0
1	42733314	42733451	ENSBTAG00000004471	ST3GAL6	27.6957	0	clu_18866_1_42696870_42733314	18.064	0
1	42733314	42733451	ENSBTAG00000004471	ST3GAL6	27.6957	0	clu_18866_1_42733451_42737446	16.479	0
1	42733314	42733451	ENSBTAG00000004471	ST3GAL6	27.6957	0	clu_18866_1_42723800_42733314	14.3453	0
1	42733314	42733451	ENSBTAG00000004471	ST3GAL6	27.6957	0	clu_18866_1_42733211_42733314	4.15636	1.11552e-06
1	42733314	42733451	ENSBTAG00000004471	ST3GAL6	27.6957	0	clu_18866_1_42733451_42746412	14.0918	0
1	42733314	42733451	ENSBTAG00000004471	ST3GAL6	27.6957	0	clu_18866_1_42729658_42733314	10.9914	0
1	42733314	42733451	ENSBTAG00000004471	ST3GAL6	27.6957	0	clu_18866_1_42723804_42733314	18.9276	0
1	42733314	42733451	ENSBTAG00000004471	ST3GAL6	27.6957	0	clu_18866_1_42733200_42733314	13.1311	0
1	42737506	42737658	ENSBTAG00000004471	ST3GAL6	26.8191	0	clu_18866_1_42737658_42746412	19.2017	0
1	42737506	42737658	ENSBTAG00000004471	ST3GAL6	26.8191	0	clu_18866_1_42737658_42750349	18.4611	0
1	42737506	42737658	ENSBTAG00000004471	ST3GAL6	26.8191	0	clu_18866_1_42737658_42739536	5.57629	1.06921e-11
1	42737506	42737658	ENSBTAG00000004471	ST3GAL6	26.8191	0	clu_18866_1_42737658_42738818	11.5852	0
1	42737506	42737658	ENSBTAG00000004471	ST3GAL6	26.8191	0	clu_18866_1_42696870_42737506	17.8629	0
1	42737506	42737658	ENSBTAG00000004471	ST3GAL6	26.8191	0	clu_18866_1_42729658_42737506	3.58837	7.55619e-06
1	42737506	42737658	ENSBTAG00000004471	ST3GAL6	26.8191	0	clu_18866_1_42733451_42737506	4.78315	2.4914e-08
1	42737506	42737658	ENSBTAG00000004471	ST3GAL6	26.8191	0	clu_18866_1_42723804_42737506	18.3389	0
1	42737506	42737658	ENSBTAG00000004471	ST3GAL6	26.8191	0	clu_18866_1_42735307_42737506	3.78828	3.35089e-06
1	42737506	42737658	ENSBTAG00000004471	ST3GAL6	26.8191	0	clu_18866_1_42707212_42737506	6.66776	5.08238e-12
1	42737506	42737658	ENSBTAG00000004471	ST3GAL6	26.8191	0	clu_18866_1_42678823_42737506	17.9692	0
1	42737506	42737658	ENSBTAG00000004471	ST3GAL6	26.8191	0	clu_18866_1_42701618_42737506	17.8501	0
1	42738818	42742169	ENSBTAG00000004471	ST3GAL6	36.3683	0	clu_18866_1_42696870_42738818	18.3907	0
1	42738818	42742169	ENSBTAG00000004471	ST3GAL6	36.3683	0	clu_18866_1_42737662_42738818	17.7446	0
1	42738818	42742169	ENSBTAG00000004471	ST3GAL6	36.3683	0	clu_18866_1_42701618_42738818	18.2475	0
1	42738818	42742169	ENSBTAG00000004471	ST3GAL6	36.3683	0	clu_18866_1_42733451_42738818	19.1427	0
1	42738818	42742169	ENSBTAG00000004471	ST3GAL6	36.3683	0	clu_18866_1_42707212_42738818	19.0768	0
1	42738818	42742169	ENSBTAG00000004471	ST3GAL6	36.3683	0	clu_18866_1_42737658_42738818	11.5852	0
1	148009651	148010867	ENSBTAG00000004777	S100B	12.118	0	clu_21228_1_148010867_148013683	4.64612	8.61971e-08
1	148009651	148010867	ENSBTAG00000004777	S100B	12.118	0	clu_21228_1_148010867_148011323	4.64138	2.90793e-09
1	148009651	148010867	ENSBTAG00000004777	S100B	12.118	0	clu_21228_1_148010867_148013583	3.83742	2.33513e-06
1	148013683	148013820	ENSBTAG00000004777	S100B	10.2501	0	clu_21231_1_148013820_148016929	6.8388	2.61302e-12
1	148013683	148013820	ENSBTAG00000004777	S100B	10.2501	0	clu_21228_1_148010857_148013683	18.8541	0
1	148013683	148013820	ENSBTAG00000004777	S100B	10.2501	0	clu_21231_1_148013820_148016491	18.8213	0
1	148013683	148013820	ENSBTAG00000004777	S100B	10.2501	0	clu_21228_1_148010852_148013683	3.89597	1.59143e-06
1	148013683	148013820	ENSBTAG00000004777	S100B	10.2501	0	clu_21231_1_148013820_148016901	3.76004	3.99478e-06
1	148013683	148013820	ENSBTAG00000004777	S100B	10.2501	0	clu_21228_1_148001773_148013683	18.8652	0
1	148013683	148013820	ENSBTAG00000004777	S100B	10.2501	0	clu_21228_1_148011492_148013683	13.9578	0
1	148013683	148013820	ENSBTAG00000004777	S100B	10.2501	0	clu_21231_1_148013820_148016876	3.74138	3.62844e-06
1	148013683	148013820	ENSBTAG00000004777	S100B	10.2501	0	clu_21231_1_148013820_148014786	13.7594	0
1	148013683	148013820	ENSBTAG00000004777	S100B	10.2501	0	clu_21231_1_148013820_148016899	13.6892	0
1	148013683	148013820	ENSBTAG00000004777	S100B	10.2501	0	clu_21228_1_148010901_148013683	18.0134	0
1	148013683	148013820	ENSBTAG00000004777	S100B	10.2501	0	clu_21231_1_148013820_148015831	13.5973	0
1	148013683	148013820	ENSBTAG00000004777	S100B	10.2501	0	clu_21228_1_147975165_148013683	8.0789	0
1	148013683	148013820	ENSBTAG00000004777	S100B	10.2501	0	clu_21228_1_148010867_148013683	4.64612	8.61971e-08
1	148013683	148013820	ENSBTAG00000004777	S100B	10.2501	0	clu_21231_1_148013820_148016426	18.182	0
1	148013683	148013820	ENSBTAG00000004777	S100B	10.2501	0	clu_21231_1_148013820_148015210	19.5271	0
1	148013683	148013820	ENSBTAG00000004777	S100B	10.2501	0	clu_21228_1_148011929_148013683	18.8933	0
1	148013683	148013820	ENSBTAG00000004777	S100B	10.2501	0	clu_21231_1_148013820_148014984	18.2005	0
1	148013683	148013820	ENSBTAG00000004777	S100B	10.2501	0	clu_21228_1_148001143_148013683	18.7272	0
1	148013683	148013820	ENSBTAG00000004777	S100B	10.2501	0	clu_21228_1_148011962_148013683	9.76896	0
1	148013683	148013820	ENSBTAG00000004777	S100B	10.2501	0	clu_21228_1_148011958_148013683	19.0311	0
1	18952812	18952950	ENSBTAG00000004869	NA	9.5256	0	clu_18746_1_18952950_18953732	3.92948	1.58642e-06
1	18952812	18952950	ENSBTAG00000004869	NA	9.5256	0	clu_18745_1_18951791_18952812	18.1587	0
1	18952812	18952950	ENSBTAG00000004869	NA	9.5256	0	clu_18745_1_18951834_18952812	18.5726	0
1	18952812	18952950	ENSBTAG00000004869	NA	9.5256	0	clu_18745_1_18951745_18952812	18.4977	0
1	18952812	18952950	ENSBTAG00000004869	NA	9.5256	0	clu_18745_1_18951747_18952812	6.09377	5.29563e-11
1	18952812	18952950	ENSBTAG00000004869	NA	9.5256	0	clu_18745_1_18951776_18952812	18.8639	0
1	18952812	18952950	ENSBTAG00000004869	NA	9.5256	0	clu_18745_1_18929206_18952812	8.77241	1.88738e-15
1	18952812	18952950	ENSBTAG00000004869	NA	9.5256	0	clu_18745_1_18951800_18952812	17.7658	0
1	18953732	18953854	ENSBTAG00000004869	NA	12.7123	0	clu_18746_1_18952855_18953732	12.7816	0
1	18953732	18953854	ENSBTAG00000004869	NA	12.7123	0	clu_18746_1_18952950_18953732	3.92948	1.58642e-06
1	18969361	18969527	ENSBTAG00000004869	NA	14.9034	0	clu_18747_1_18963158_18969361	4.428	8.33614e-08
1	18969361	18969527	ENSBTAG00000004869	NA	14.9034	0	clu_18747_1_18969527_18993280	2.59976	0.000820783
1	18969361	18969527	ENSBTAG00000004869	NA	14.9034	0	clu_18747_1_18969527_18985458	22.1021	0
1	18969361	18969527	ENSBTAG00000004869	NA	14.9034	0	clu_18747_1_18969527_18993089	18.4916	0
1	18969361	18969527	ENSBTAG00000004869	NA	14.9034	0	clu_18747_1_18969527_18992572	3.86288	2.21216e-06
1	18969361	18969527	ENSBTAG00000004869	NA	14.9034	0	clu_18747_1_18969527_18993370	18.3899	0
1	18969361	18969527	ENSBTAG00000004869	NA	14.9034	0	clu_18747_1_18969527_18970484	18.3111	0
1	18993280	18993431	ENSBTAG00000004869	NA	17.341	0	clu_18747_1_18963158_18993280	18.7253	0
1	18993280	18993431	ENSBTAG00000004869	NA	17.341	0	clu_18747_1_18954924_18993280	19.3135	0
1	18993280	18993431	ENSBTAG00000004869	NA	17.341	0	clu_18747_1_18969527_18993280	2.59976	0.000820783
1	18993280	18993431	ENSBTAG00000004869	NA	17.341	0	clu_18747_1_18969517_18993280	19.8377	0
1	18993280	18993431	ENSBTAG00000004869	NA	17.341	0	clu_18747_1_18970556_18993280	17.8799	0
1	155019987	155020104	ENSBTAG00000004891	OXNAD1	8.98902	0	clu_21429_1_155020104_155156587	12.9505	0
1	155019987	155020104	ENSBTAG00000004891	OXNAD1	8.98902	0	clu_21429_1_155020104_155035336	11.3259	0
1	155019987	155020104	ENSBTAG00000004891	OXNAD1	8.98902	0	clu_21429_1_155010813_155019987	19.5153	0
1	155019987	155020104	ENSBTAG00000004891	OXNAD1	8.98902	0	clu_21429_1_155009958_155019987	18.783	0
1	155019987	155020104	ENSBTAG00000004891	OXNAD1	8.98902	0	clu_21429_1_155010402_155019987	18.6208	0
1	155019987	155020104	ENSBTAG00000004891	OXNAD1	8.98902	0	clu_21429_1_155010352_155019987	18.0867	0
1	155019987	155020104	ENSBTAG00000004891	OXNAD1	8.98902	0	clu_21429_1_155020104_155020972	18.5168	0
1	155019987	155020104	ENSBTAG00000004891	OXNAD1	8.98902	0	clu_21429_1_155009662_155019987	18.76	0
1	155019987	155020104	ENSBTAG00000004891	OXNAD1	8.98902	0	clu_21429_1_155020104_155047946	4.64413	1.59517e-08
1	155019987	155020104	ENSBTAG00000004891	OXNAD1	8.98902	0	clu_21429_1_155017805_155019987	10.2726	0
1	155019987	155020104	ENSBTAG00000004891	OXNAD1	8.98902	0	clu_21429_1_155010428_155019987	17.9059	0
1	155019987	155020104	ENSBTAG00000004891	OXNAD1	8.98902	0	clu_21429_1_155020104_155020889	5.04879	2.09978e-09
1	155019987	155020104	ENSBTAG00000004891	OXNAD1	8.98902	0	clu_21429_1_155020104_155020421	3.33965	0.000119148
1	37915516	37916442	ENSBTAG00000005162	STX19	33.3645	0	clu_18831_1_37916442_37930788	18.3813	0
1	37915516	37916442	ENSBTAG00000005162	STX19	33.3645	0	clu_18831_1_37916442_37930533	10.6932	0
1	37915516	37916442	ENSBTAG00000005162	STX19	33.3645	0	clu_18831_1_37916442_37924026	18.3051	0
1	37915516	37916442	ENSBTAG00000005162	STX19	33.3645	0	clu_18831_1_37916442_37923869	19.0559	0
1	82782611	82782780	ENSBTAG00000005209	VPS8	11.8794	0	clu_19758_1_82782780_82787179	3.57208	1.09197e-05
1	82782611	82782780	ENSBTAG00000005209	VPS8	11.8794	0	clu_19758_1_82779269_82782611	3.78705	4.69819e-07
1	82782611	82782780	ENSBTAG00000005209	VPS8	11.8794	0	clu_19758_1_82778954_82782611	3.01003	0.000139863
1	82782611	82782780	ENSBTAG00000005209	VPS8	11.8794	0	clu_19758_1_82782780_82800797	19.118	0
1	82782611	82782780	ENSBTAG00000005209	VPS8	11.8794	0	clu_19758_1_82743028_82782611	18.5164	0
1	82844121	82844210	ENSBTAG00000005209	VPS8	11.2619	0	clu_19758_1_82844210_82853220	2.79238	0.000368149
1	82844121	82844210	ENSBTAG00000005209	VPS8	11.2619	0	clu_19758_1_82844210_82854820	18.7764	0
1	82844121	82844210	ENSBTAG00000005209	VPS8	11.2619	0	clu_19758_1_82844210_82862386	18.9149	0
1	82855659	82855741	ENSBTAG00000005209	VPS8	10.3995	0	clu_19758_1_82855741_82863471	9.75609	0
1	82855659	82855741	ENSBTAG00000005209	VPS8	10.3995	0	clu_19758_1_82854904_82855659	3.66114	8.68315e-06
1	82855659	82855741	ENSBTAG00000005209	VPS8	10.3995	0	clu_19758_1_82855741_82862386	3.45016	2.10629e-05
1	82863471	82863590	ENSBTAG00000005209	VPS8	13.1734	0	clu_19758_1_82863063_82863471	19.6572	0
1	82863471	82863590	ENSBTAG00000005209	VPS8	13.1734	0	clu_19758_1_82855741_82863471	9.75609	0
1	82863471	82863590	ENSBTAG00000005209	VPS8	13.1734	0	clu_19758_1_82863590_82903422	18.8091	0
1	82863471	82863590	ENSBTAG00000005209	VPS8	13.1734	0	clu_19758_1_82863022_82863471	7.1198	6.03961e-14
1	82863471	82863590	ENSBTAG00000005209	VPS8	13.1734	0	clu_19758_1_82863028_82863471	9.20821	1.11022e-16
1	82863471	82863590	ENSBTAG00000005209	VPS8	13.1734	0	clu_19758_1_82863590_82869479	3.34849	3.23643e-05
1	82863471	82863590	ENSBTAG00000005209	VPS8	13.1734	0	clu_19758_1_82862442_82863471	2.53531	0.00119415
1	82863471	82863590	ENSBTAG00000005209	VPS8	13.1734	0	clu_19758_1_82863047_82863471	7.75288	0
1	82869479	82869550	ENSBTAG00000005209	VPS8	12.8768	0	clu_19758_1_82869550_82895803	5.01579	3.08111e-10
1	82869479	82869550	ENSBTAG00000005209	VPS8	12.8768	0	clu_19758_1_82869550_82879509	14.0917	0
1	82869479	82869550	ENSBTAG00000005209	VPS8	12.8768	0	clu_19758_1_82863590_82869479	3.34849	3.23643e-05
1	82869479	82869550	ENSBTAG00000005209	VPS8	12.8768	0	clu_19758_1_82869550_82879532	2.36894	0.00260993
1	82879936	82880008	ENSBTAG00000005209	VPS8	9.48325	0	clu_19758_1_82879651_82879936	2.15333	0.00673095
1	82879936	82880008	ENSBTAG00000005209	VPS8	9.48325	0	clu_19758_1_82880008_82881434	5.94017	1.39012e-10
1	82879936	82880008	ENSBTAG00000005209	VPS8	9.48325	0	clu_19758_1_82880008_82910141	9.72839	0
1	82879936	82880008	ENSBTAG00000005209	VPS8	9.48325	0	clu_19758_1_82880008_82880307	19.4658	0
1	82879936	82880008	ENSBTAG00000005209	VPS8	9.48325	0	clu_19758_1_82880008_82899114	4.84804	4.52795e-09
1	82879936	82880008	ENSBTAG00000005209	VPS8	9.48325	0	clu_19758_1_82880008_82895803	4.78625	6.48107e-09
1	82903422	82903644	ENSBTAG00000005209	VPS8	12.5648	0	clu_19758_1_82903644_82933371	18.5162	0
1	82903422	82903644	ENSBTAG00000005209	VPS8	12.5648	0	clu_19758_1_82881476_82903422	18.5638	0
1	82903422	82903644	ENSBTAG00000005209	VPS8	12.5648	0	clu_19758_1_82903644_82910141	2.54571	0.00118479
1	82903422	82903644	ENSBTAG00000005209	VPS8	12.5648	0	clu_19758_1_82899199_82903422	5.39079	3.2498e-11
1	82903422	82903644	ENSBTAG00000005209	VPS8	12.5648	0	clu_19758_1_82903644_82908112	14.3453	0
1	82903422	82903644	ENSBTAG00000005209	VPS8	12.5648	0	clu_19758_1_82902616_82903422	3.73505	2.13213e-06
1	82903422	82903644	ENSBTAG00000005209	VPS8	12.5648	0	clu_19758_1_82863590_82903422	18.8091	0
1	82903422	82903644	ENSBTAG00000005209	VPS8	12.5648	0	clu_19758_1_82903644_82908563	4.7709	5.15892e-09
1	82903422	82903644	ENSBTAG00000005209	VPS8	12.5648	0	clu_19758_1_82899203_82903422	1.48054	0.10467
1	82933371	82933460	ENSBTAG00000005209	VPS8	9.5251	0	clu_19758_1_82903644_82933371	18.5162	0
1	82933371	82933460	ENSBTAG00000005209	VPS8	9.5251	0	clu_19758_1_82933460_82935081	3.31934	2.88811e-05
1	82933371	82933460	ENSBTAG00000005209	VPS8	9.5251	0	clu_19758_1_82930737_82933371	3.327	2.39487e-05
1	82933371	82933460	ENSBTAG00000005209	VPS8	9.5251	0	clu_19758_1_82930883_82933371	18.4227	0
1	82933371	82933460	ENSBTAG00000005209	VPS8	9.5251	0	clu_19758_1_82933460_82946681	18.6823	0
1	82933371	82933460	ENSBTAG00000005209	VPS8	9.5251	0	clu_19758_1_82910187_82933371	2.92643	0.000188785
1	82935554	82935644	ENSBTAG00000005209	VPS8	9.29071	0	clu_19758_1_82935644_82936282	18.5997	0
1	82935554	82935644	ENSBTAG00000005209	VPS8	9.29071	0	clu_19758_1_82935644_82937741	19.0974	0
1	82935554	82935644	ENSBTAG00000005209	VPS8	9.29071	0	clu_19758_1_82935644_82936529	3.15851	6.38789e-05
1	82935554	82935644	ENSBTAG00000005209	VPS8	9.29071	0	clu_19758_1_82935644_82946681	18.3801	0
1	82935554	82935644	ENSBTAG00000005209	VPS8	9.29071	0	clu_19758_1_82935127_82935554	1.72577	0.0407416
1	82946681	82946851	ENSBTAG00000005209	VPS8	13.5181	0	clu_19758_1_82946851_82954120	3.81358	2.55978e-06
1	82946681	82946851	ENSBTAG00000005209	VPS8	13.5181	0	clu_19758_1_82933460_82946681	18.6823	0
1	82946681	82946851	ENSBTAG00000005209	VPS8	13.5181	0	clu_19758_1_82935644_82946681	18.3801	0
1	82946681	82946851	ENSBTAG00000005209	VPS8	13.5181	0	clu_19758_1_82946851_82949153	3.99969	1.34804e-06
1	82946681	82946851	ENSBTAG00000005209	VPS8	13.5181	0	clu_19758_1_82910187_82946681	18.4536	0
1	82946681	82946851	ENSBTAG00000005209	VPS8	13.5181	0	clu_19758_1_82937815_82946681	2.4521	0.00172727
1	82946681	82946851	ENSBTAG00000005209	VPS8	13.5181	0	clu_19758_1_82936639_82946681	18.4912	0
1	82946681	82946851	ENSBTAG00000005209	VPS8	13.5181	0	clu_19758_1_82936564_82946681	3.29282	2.16444e-05
1	82980699	82980829	ENSBTAG00000005209	VPS8	11.1364	0	clu_19766_1_82980829_82987557	18.448	0
1	82980699	82980829	ENSBTAG00000005209	VPS8	11.1364	0	clu_19766_1_82980829_82986689	3.57415	8.88183e-06
1	82980699	82980829	ENSBTAG00000005209	VPS8	11.1364	0	clu_19766_1_82980829_82986685	12.0851	0
1	82980699	82980829	ENSBTAG00000005209	VPS8	11.1364	0	clu_19766_1_82975292_82980699	3.59647	1.04041e-05
1	82980699	82980829	ENSBTAG00000005209	VPS8	11.1364	0	clu_19766_1_82980829_82997333	12.7117	0
1	82986689	82986757	ENSBTAG00000005209	VPS8	12.9946	0	clu_19766_1_82980829_82986689	3.57415	8.88183e-06
1	82986689	82986757	ENSBTAG00000005209	VPS8	12.9946	0	clu_19766_1_82980833_82986689	18.528	0
1	82986689	82986757	ENSBTAG00000005209	VPS8	12.9946	0	clu_19766_1_82986757_82987557	5.72587	3.83233e-10
1	82987557	82987709	ENSBTAG00000005209	VPS8	14.6751	0	clu_19766_1_82986757_82987557	5.72587	3.83233e-10
1	82987557	82987709	ENSBTAG00000005209	VPS8	14.6751	0	clu_19766_1_82986727_82987557	4.89924	3.39349e-09
1	82987557	82987709	ENSBTAG00000005209	VPS8	14.6751	0	clu_19766_1_82980829_82987557	18.448	0
1	148078077	148078174	ENSBTAG00000005503	PRMT2	13.7148	0	clu_21233_1_148077700_148078077	3.62293	5.06159e-06
1	148078077	148078174	ENSBTAG00000005503	PRMT2	13.7148	0	clu_21233_1_148076479_148078077	3.73338	3.88408e-06
1	148078077	148078174	ENSBTAG00000005503	PRMT2	13.7148	0	clu_21233_1_148078174_148078273	2.79849	0.000344604
1	148078077	148078174	ENSBTAG00000005503	PRMT2	13.7148	0	clu_21233_1_148076549_148078077	18.9367	0
1	148078077	148078174	ENSBTAG00000005503	PRMT2	13.7148	0	clu_21233_1_148076479_148078077	3.73338	3.88408e-06
1	148078077	148078174	ENSBTAG00000005503	PRMT2	13.7148	0	clu_21233_1_148076432_148078077	4.15581	2.94111e-07
1	146864197	146864289	ENSBTAG00000007106	NA	9.33501	0	clu_21090_1_146863730_146864197	6.62691	6.7466e-12
1	146864197	146864289	ENSBTAG00000007106	NA	9.33501	0	clu_21090_1_146862228_146864197	6.82072	2.46392e-12
1	146864197	146864289	ENSBTAG00000007106	NA	9.33501	0	clu_21091_1_146864289_146866741	5.68647	4.04278e-10
1	146864197	146864289	ENSBTAG00000007106	NA	9.33501	0	clu_21091_1_146864289_146864589	5.62408	5.4089e-10
1	146864197	146864289	ENSBTAG00000007106	NA	9.33501	0	clu_21091_1_146864289_146865300	18.4702	0
1	146864197	146864289	ENSBTAG00000007106	NA	9.33501	0	clu_21090_1_146861303_146864197	2.51398	0.00109268
1	146864197	146864289	ENSBTAG00000007106	NA	9.33501	0	clu_21091_1_146864289_146865014	17.9786	0
1	146864197	146864289	ENSBTAG00000007106	NA	9.33501	0	clu_21091_1_146864289_146864999	17.7453	0
1	146864197	146864289	ENSBTAG00000007106	NA	9.33501	0	clu_21091_1_146864289_146879827	3.77578	3.38745e-06
1	146864197	146864289	ENSBTAG00000007106	NA	9.33501	0	clu_21091_1_146864289_146864594	14.0916	0
1	146864197	146864289	ENSBTAG00000007106	NA	9.33501	0	clu_21091_1_146864289_146866332	18.059	0
1	146864197	146864289	ENSBTAG00000007106	NA	9.33501	0	clu_21091_1_146864289_146865573	2.51525	0.00126554
1	146864197	146864289	ENSBTAG00000007106	NA	9.33501	0	clu_21091_1_146864289_146876500	3.85809	2.08098e-06
1	146864197	146864289	ENSBTAG00000007106	NA	9.33501	0	clu_21091_1_146864289_146866278	7.07487	1.44329e-15
1	123393048	123393211	ENSBTAG00000007331	PLOD2	28.3285	0	clu_20478_1_123393211_123397048	4.37651	1.55962e-07
1	123393048	123393211	ENSBTAG00000007331	PLOD2	28.3285	0	clu_20478_1_123379861_123393048	2.81913	0.000303696
1	123433829	123433970	ENSBTAG00000007331	PLOD2	24.1794	0	clu_20482_1_123433970_123439680	12.7846	0
1	123433829	123433970	ENSBTAG00000007331	PLOD2	24.1794	0	clu_20482_1_123430638_123433829	5.14261	5.15105e-09
1	123433829	123433970	ENSBTAG00000007331	PLOD2	24.1794	0	clu_20482_1_123433970_123435099	2.96252	0.000156636
1	123433829	123433970	ENSBTAG00000007331	PLOD2	24.1794	0	clu_20482_1_123433970_123436151	14.373	0
1	123442029	123442175	ENSBTAG00000007331	PLOD2	25.8158	0	clu_20484_1_123442175_123442309	18.4548	0
1	123442029	123442175	ENSBTAG00000007331	PLOD2	25.8158	0	clu_20483_1_123441604_123442029	4.48421	3.40315e-08
1	123442029	123442175	ENSBTAG00000007331	PLOD2	25.8158	0	clu_20484_1_123442175_123442284	3.39726	1.82914e-05
1	123442029	123442175	ENSBTAG00000007331	PLOD2	25.8158	0	clu_20483_1_123440867_123442029	11.4109	0
1	123442585	123444003	ENSBTAG00000007331	PLOD2	12.1289	0	clu_20485_1_123442409_123442585	13.8116	0
1	58847733	58850077	ENSBTAG00000007784	NAA50	42.3357	0	clu_19135_1_58850077_58850778	8.3671	1.9984e-15
1	58847733	58850077	ENSBTAG00000007784	NAA50	42.3357	0	clu_19135_1_58850077_58851151	18.0788	0
1	58850778	58850844	ENSBTAG00000007784	NAA50	34.4216	0	clu_19135_1_58850077_58850778	8.3671	1.9984e-15
1	58850778	58850844	ENSBTAG00000007784	NAA50	34.4216	0	clu_19135_1_58850844_58851709	19.6642	0
1	58850778	58850844	ENSBTAG00000007784	NAA50	34.4216	0	clu_19135_1_58850067_58850778	18.0122	0
1	58850778	58850844	ENSBTAG00000007784	NAA50	34.4216	0	clu_19135_1_58850844_58851151	4.12447	5.94435e-07
1	58850778	58850844	ENSBTAG00000007784	NAA50	34.4216	0	clu_19135_1_58850844_58851687	3.56337	1.00975e-05
1	58851151	58851270	ENSBTAG00000007784	NAA50	31.2733	0	clu_19135_1_58851270_58851687	5.51145	9.33319e-10
1	58851151	58851270	ENSBTAG00000007784	NAA50	31.2733	0	clu_19135_1_58850844_58851151	4.12447	5.94435e-07
1	58851151	58851270	ENSBTAG00000007784	NAA50	31.2733	0	clu_19135_1_58851270_58851709	18.619	0
1	58851151	58851270	ENSBTAG00000007784	NAA50	31.2733	0	clu_19135_1_58850077_58851151	18.0788	0
1	58851687	58851823	ENSBTAG00000007784	NAA50	55.1941	0	clu_19136_1_58851823_58879712	17.7837	0
1	58851687	58851823	ENSBTAG00000007784	NAA50	55.1941	0	clu_19136_1_58851823_58880019	12.5429	0
1	58851687	58851823	ENSBTAG00000007784	NAA50	55.1941	0	clu_19135_1_58851270_58851687	5.51145	9.33319e-10
1	58851687	58851823	ENSBTAG00000007784	NAA50	55.1941	0	clu_19136_1_58851823_58878939	5.42528	2.65992e-09
1	58851687	58851823	ENSBTAG00000007784	NAA50	55.1941	0	clu_19136_1_58851823_58878975	17.98	0
1	58851687	58851823	ENSBTAG00000007784	NAA50	55.1941	0	clu_19136_1_58851823_58878772	4.59797	1.99594e-08
1	58851687	58851823	ENSBTAG00000007784	NAA50	55.1941	0	clu_19136_1_58851823_58877911	19.0136	0
1	58851687	58851823	ENSBTAG00000007784	NAA50	55.1941	0	clu_19136_1_58851823_58852724	9.40224	0
1	58851687	58851823	ENSBTAG00000007784	NAA50	55.1941	0	clu_19136_1_58851823_58878604	3.89759	2.44613e-07
1	58851687	58851823	ENSBTAG00000007784	NAA50	55.1941	0	clu_19136_1_58851823_58878579	3.69808	4.69121e-06
1	58851687	58851823	ENSBTAG00000007784	NAA50	55.1941	0	clu_19136_1_58851823_58879396	19.2251	0
1	58851687	58851823	ENSBTAG00000007784	NAA50	55.1941	0	clu_19135_1_58850844_58851687	3.56337	1.00975e-05
1	58851687	58851823	ENSBTAG00000007784	NAA50	55.1941	0	clu_19136_1_58851823_58879733	4.80739	4.77382e-09
1	58851687	58851823	ENSBTAG00000007784	NAA50	55.1941	0	clu_19136_1_58851823_58879477	19.5159	0
1	58851687	58851823	ENSBTAG00000007784	NAA50	55.1941	0	clu_19136_1_58851823_58879670	5.98127	5.27247e-11
1	58851687	58851823	ENSBTAG00000007784	NAA50	55.1941	0	clu_19136_1_58851823_58879860	18.6032	0
1	58878939	58879203	ENSBTAG00000007784	NAA50	27.3677	0	clu_19136_1_58851820_58878939	5.99534	1.31755e-10
1	58878939	58879203	ENSBTAG00000007784	NAA50	27.3677	0	clu_19136_1_58853071_58878939	4.21381	3.74225e-08
1	58878939	58879203	ENSBTAG00000007784	NAA50	27.3677	0	clu_19136_1_58877805_58878939	19.0176	0
1	58878939	58879203	ENSBTAG00000007784	NAA50	27.3677	0	clu_19136_1_58878578_58878939	18.6136	0
1	58878939	58879203	ENSBTAG00000007784	NAA50	27.3677	0	clu_19136_1_58851823_58878939	5.42528	2.65992e-09
1	119437952	119438382	ENSBTAG00000007814	WWTR1	9.00768	0	clu_20401_1_119438382_119438530	19.1061	0
1	119437952	119438382	ENSBTAG00000007814	WWTR1	9.00768	0	clu_20401_1_119438382_119484191	9.63689	0
1	119437952	119438382	ENSBTAG00000007814	WWTR1	9.00768	0	clu_20401_1_119438382_119520895	7.36484	2.68008e-13
1	119437952	119438382	ENSBTAG00000007814	WWTR1	9.00768	0	clu_20401_1_119438382_119471299	4.82512	3.99253e-09
1	119437952	119438382	ENSBTAG00000007814	WWTR1	9.00768	0	clu_20401_1_119438382_119494219	14.0918	0
1	119437952	119438382	ENSBTAG00000007814	WWTR1	9.00768	0	clu_20401_1_119438382_119556373	4.03322	6.54164e-07
1	119520895	119521031	ENSBTAG00000007814	WWTR1	10.336	0	clu_20401_1_119438370_119520895	18.0594	0
1	119520895	119521031	ENSBTAG00000007814	WWTR1	10.336	0	clu_20401_1_119438448_119520895	3.74464	4.49844e-06
1	119520895	119521031	ENSBTAG00000007814	WWTR1	10.336	0	clu_20401_1_119515931_119520895	18.5128	0
1	119520895	119521031	ENSBTAG00000007814	WWTR1	10.336	0	clu_20401_1_119521031_119575067	18.3756	0
1	119520895	119521031	ENSBTAG00000007814	WWTR1	10.336	0	clu_20401_1_119521031_119556373	3.23646	4.0402e-05
1	119520895	119521031	ENSBTAG00000007814	WWTR1	10.336	0	clu_20401_1_119513717_119520895	18.4122	0
1	119520895	119521031	ENSBTAG00000007814	WWTR1	10.336	0	clu_20401_1_119494268_119520895	19.0442	0
1	119520895	119521031	ENSBTAG00000007814	WWTR1	10.336	0	clu_20401_1_119438382_119520895	7.36484	2.68008e-13
1	119520895	119521031	ENSBTAG00000007814	WWTR1	10.336	0	clu_20401_1_119512474_119520895	18.1807	0
1	119520895	119521031	ENSBTAG00000007814	WWTR1	10.336	0	clu_20401_1_119471415_119520895	11.2767	0
1	119520895	119521031	ENSBTAG00000007814	WWTR1	10.336	0	clu_20401_1_119476766_119520895	14.0918	0
1	119556373	119556575	ENSBTAG00000007814	WWTR1	15.0304	0	clu_20401_1_119438382_119556373	4.03322	6.54164e-07
1	119556373	119556575	ENSBTAG00000007814	WWTR1	15.0304	0	clu_20401_1_119556226_119556373	18.4932	0
1	119556373	119556575	ENSBTAG00000007814	WWTR1	15.0304	0	clu_20401_1_119556575_119577081	18.3237	0
1	119556373	119556575	ENSBTAG00000007814	WWTR1	15.0304	0	clu_20401_1_119512474_119556373	14.3217	0
1	119556373	119556575	ENSBTAG00000007814	WWTR1	15.0304	0	clu_20401_1_119556575_119575067	2.49853	0.00135942
1	119556373	119556575	ENSBTAG00000007814	WWTR1	15.0304	0	clu_20401_1_119556575_119582843	17.9314	0
1	119556373	119556575	ENSBTAG00000007814	WWTR1	15.0304	0	clu_20401_1_119521031_119556373	3.23646	4.0402e-05
1	119556373	119556575	ENSBTAG00000007814	WWTR1	15.0304	0	clu_20401_1_119556575_119561069	3.80848	2.94082e-06
1	119556373	119556575	ENSBTAG00000007814	WWTR1	15.0304	0	clu_20401_1_119525449_119556373	9.68698	0
1	119575067	119575200	ENSBTAG00000007814	WWTR1	9.75657	0	clu_20401_1_119556575_119575067	2.49853	0.00135942
1	119575067	119575200	ENSBTAG00000007814	WWTR1	9.75657	0	clu_20401_1_119556571_119575067	4.32327	9.01624e-08
1	119575067	119575200	ENSBTAG00000007814	WWTR1	9.75657	0	clu_20401_1_119575200_119577081	7.9856	1.86517e-14
1	119575067	119575200	ENSBTAG00000007814	WWTR1	9.75657	0	clu_20401_1_119574086_119575067	19.0542	0
1	119575067	119575200	ENSBTAG00000007814	WWTR1	9.75657	0	clu_20401_1_119556625_119575067	18.685	0
1	119575067	119575200	ENSBTAG00000007814	WWTR1	9.75657	0	clu_20401_1_119575200_119582843	3.19933	4.76015e-05
1	119575067	119575200	ENSBTAG00000007814	WWTR1	9.75657	0	clu_20401_1_119575200_119575645	8.96462	0
1	119575067	119575200	ENSBTAG00000007814	WWTR1	9.75657	0	clu_20401_1_119521031_119575067	18.3756	0
1	119577081	119577193	ENSBTAG00000007814	WWTR1	10.1611	0	clu_20401_1_119556575_119577081	18.3237	0
1	119577081	119577193	ENSBTAG00000007814	WWTR1	10.1611	0	clu_20401_1_119577193_119582843	4.51559	8.67753e-08
1	119577081	119577193	ENSBTAG00000007814	WWTR1	10.1611	0	clu_20401_1_119577193_119582260	13.8825	0
1	119577081	119577193	ENSBTAG00000007814	WWTR1	10.1611	0	clu_20401_1_119577193_119582811	19.6501	0
1	119577081	119577193	ENSBTAG00000007814	WWTR1	10.1611	0	clu_20401_1_119577193_119582921	3.85075	2.20003e-06
1	119577081	119577193	ENSBTAG00000007814	WWTR1	10.1611	0	clu_20401_1_119575200_119577081	7.9856	1.86517e-14
1	41758531	41759541	ENSBTAG00000008346	NA	12.2752	0	clu_18846_1_41759541_41760537	3.84396	2.21895e-06
1	41758531	41759541	ENSBTAG00000008346	NA	12.2752	0	clu_18846_1_41759541_41760926	6.05621	6.9691e-11
1	41772307	41772440	ENSBTAG00000008346	NA	16.2218	0	clu_18847_1_41772440_41775794	4.44834	1.20427e-07
1	41772307	41772440	ENSBTAG00000008346	NA	16.2218	0	clu_18847_1_41769935_41772307	3.75183	3.48148e-06
1	41772307	41772440	ENSBTAG00000008346	NA	16.2218	0	clu_18847_1_41772440_41783617	18.5107	0
1	41783374	41783516	ENSBTAG00000008346	NA	14.1968	0	clu_18847_1_41783516_41783617	2.44661	0.0016958
1	41816848	41816971	ENSBTAG00000008346	NA	14.6206	0	clu_18851_1_41814360_41816848	2.12377	0.00744338
1	41816848	41816971	ENSBTAG00000008346	NA	14.6206	0	clu_18851_1_41816971_41821972	1.27674	0.210541
1	41816848	41816971	ENSBTAG00000008346	NA	14.6206	0	clu_18851_1_41816971_41821900	18.4501	0
1	41816848	41816971	ENSBTAG00000008346	NA	14.6206	0	clu_18851_1_41816971_41823900	8.84097	0
1	41816848	41816971	ENSBTAG00000008346	NA	14.6206	0	clu_18851_1_41816971_41822079	2.77432	0.00024081
1	41823900	41824059	ENSBTAG00000008346	NA	14.6582	0	clu_18851_1_41816971_41823900	8.84097	0
1	41823900	41824059	ENSBTAG00000008346	NA	14.6582	0	clu_18851_1_41822827_41823900	3.88329	1.84793e-06
1	41823900	41824059	ENSBTAG00000008346	NA	14.6582	0	clu_18851_1_41822130_41823900	2.36422	0.00248948
1	111027804	111029019	ENSBTAG00000009012	PTX3	11.8272	0	clu_20241_1_111029019_111032833	5.00114	6.33924e-09
1	111027804	111029019	ENSBTAG00000009012	PTX3	11.8272	0	clu_20241_1_111029019_111033648	18.3861	0
1	111027804	111029019	ENSBTAG00000009012	PTX3	11.8272	0	clu_20241_1_111029019_111030894	18.9073	0
1	111027804	111029019	ENSBTAG00000009012	PTX3	11.8272	0	clu_20241_1_111029019_111030123	18.3389	0
1	111027804	111029019	ENSBTAG00000009012	PTX3	11.8272	0	clu_20241_1_111029019_111030512	19.6649	0
1	111027804	111029019	ENSBTAG00000009012	PTX3	11.8272	0	clu_20241_1_111029019_111030530	18.5147	0
1	111027804	111029019	ENSBTAG00000009012	PTX3	11.8272	0	clu_20241_1_111029019_111031769	14.3453	0
1	111033648	111033868	ENSBTAG00000009012	PTX3	20.6593	0	clu_20241_1_111033237_111033648	6.00638	4.37121e-11
1	111033648	111033868	ENSBTAG00000009012	PTX3	20.6593	0	clu_20241_1_111029019_111033648	18.3861	0
1	143211539	143212398	ENSBTAG00000009132	TMPRSS2	19.4492	0	clu_20855_1_143212398_143214501	18.6394	0
1	143211539	143212398	ENSBTAG00000009132	TMPRSS2	19.4492	0	clu_20855_1_143212398_143213401	19.0554	0
1	143211539	143212398	ENSBTAG00000009132	TMPRSS2	19.4492	0	clu_20855_1_143212398_143214155	10.3982	0
1	109725541	109725677	ENSBTAG00000009336	LXN	13.7991	0	clu_20222_1_109725677_109729359	3.40997	2.09201e-05
1	109725541	109725677	ENSBTAG00000009336	LXN	13.7991	0	clu_20222_1_109725677_109727883	18.9136	0
1	109725541	109725677	ENSBTAG00000009336	LXN	13.7991	0	clu_20222_1_109725677_109729007	4.57674	4.2822e-09
1	109729359	109729694	ENSBTAG00000009336	LXN	16.9345	0	clu_20222_1_109725677_109729359	3.40997	2.09201e-05
1	109729359	109729694	ENSBTAG00000009336	LXN	16.9345	0	clu_20222_1_109729089_109729359	3.49016	1.4009e-05
1	109725541	109725677	ENSBTAG00000009336	LXN	13.7991	0	clu_20223_1_109725225_109725541	4.31769	3.59977e-07
1	109725541	109725677	ENSBTAG00000009336	LXN	13.7991	0	clu_20222_1_109725677_109729027	3.0773	9.73162e-05
1	155739966	155742452	ENSBTAG00000009942	PLCL2	35.3735	0	clu_21442_1_155712187_155739966	17.8669	0
1	155739966	155742452	ENSBTAG00000009942	PLCL2	35.3735	0	clu_21442_1_155735683_155739966	5.08327	1.09248e-09
1	155739966	155742452	ENSBTAG00000009942	PLCL2	35.3735	0	clu_21442_1_155606040_155739966	18.5209	0
1	155739966	155742452	ENSBTAG00000009942	PLCL2	35.3735	0	clu_21442_1_155734333_155739966	3.98843	1.42847e-07
1	155739966	155742452	ENSBTAG00000009942	PLCL2	35.3735	0	clu_21442_1_155623805_155739966	17.8349	0
1	155739966	155742452	ENSBTAG00000009942	PLCL2	35.3735	0	clu_21442_1_155618680_155739966	4.8888	3.57667e-09
1	155739966	155742452	ENSBTAG00000009942	PLCL2	35.3735	0	clu_21442_1_155631147_155739966	33.8142	0
1	155739966	155742452	ENSBTAG00000009942	PLCL2	35.3735	0	clu_21442_1_155742452_155742619	18.4526	0
1	155739966	155742452	ENSBTAG00000009942	PLCL2	35.3735	0	clu_21442_1_155580551_155739966	18.6221	0
1	155739966	155742452	ENSBTAG00000009942	PLCL2	35.3735	0	clu_21442_1_155742452_155742624	18.3693	0
1	155739966	155742452	ENSBTAG00000009942	PLCL2	35.3735	0	clu_21442_1_155623351_155739966	18.2955	0
1	155739966	155742452	ENSBTAG00000009942	PLCL2	35.3735	0	clu_21442_1_155733742_155739966	18.8222	0
1	155739966	155742452	ENSBTAG00000009942	PLCL2	35.3735	0	clu_21442_1_155570575_155739966	17.7875	0
1	155739966	155742452	ENSBTAG00000009942	PLCL2	35.3735	0	clu_21442_1_155701399_155739966	18.4235	0
1	155739966	155742452	ENSBTAG00000009942	PLCL2	35.3735	0	clu_21442_1_155742452_155744949	6.29665	4.09712e-11
1	155739966	155742452	ENSBTAG00000009942	PLCL2	35.3735	0	clu_21442_1_155729902_155739966	18.4762	0
1	155739966	155742452	ENSBTAG00000009942	PLCL2	35.3735	0	clu_21442_1_155646325_155739966	18.5558	0
1	155739966	155742452	ENSBTAG00000009942	PLCL2	35.3735	0	clu_21442_1_155719153_155739966	19.1473	0
1	155739966	155742452	ENSBTAG00000009942	PLCL2	35.3735	0	clu_21442_1_155742452_155778662	17.8223	0
1	155739966	155742452	ENSBTAG00000009942	PLCL2	35.3735	0	clu_21442_1_155660313_155739966	18.7002	0
1	155739966	155742452	ENSBTAG00000009942	PLCL2	35.3735	0	clu_21442_1_155737500_155739966	4.94547	2.5397e-09
1	155739966	155742452	ENSBTAG00000009942	PLCL2	35.3735	0	clu_21442_1_155713331_155739966	18.4879	0
1	155739966	155742452	ENSBTAG00000009942	PLCL2	35.3735	0	clu_21442_1_155575311_155739966	18.7876	0
1	155739966	155742452	ENSBTAG00000009942	PLCL2	35.3735	0	clu_21442_1_155618525_155739966	2.6754	0.00055606
1	155744949	155745152	ENSBTAG00000009942	PLCL2	9.44815	0	clu_21442_1_155742452_155744949	6.29665	4.09712e-11
1	155744949	155745152	ENSBTAG00000009942	PLCL2	9.44815	0	clu_21442_1_155745152_155762804	18.9749	0
1	155744949	155745152	ENSBTAG00000009942	PLCL2	9.44815	0	clu_21442_1_155745152_155752577	2.24699	0.00405712
1	155744949	155745152	ENSBTAG00000009942	PLCL2	9.44815	0	clu_21442_1_155745152_155799465	18.0068	0
1	155744949	155745152	ENSBTAG00000009942	PLCL2	9.44815	0	clu_21442_1_155745152_155750519	9.54534	0
1	155744949	155745152	ENSBTAG00000009942	PLCL2	9.44815	0	clu_21442_1_155618525_155744949	17.8624	0
1	155744949	155745152	ENSBTAG00000009942	PLCL2	9.44815	0	clu_21442_1_155745152_155751893	18.9064	0
1	155744949	155745152	ENSBTAG00000009942	PLCL2	9.44815	0	clu_21442_1_155745152_155778662	1.20715	0.259605
1	155744949	155745152	ENSBTAG00000009942	PLCL2	9.44815	0	clu_21442_1_155742735_155744949	17.8638	0
1	155744949	155745152	ENSBTAG00000009942	PLCL2	9.44815	0	clu_21442_1_155745152_155745326	18.9385	0
1	155744949	155745152	ENSBTAG00000009942	PLCL2	9.44815	0	clu_21442_1_155745152_155831444	19.0057	0
1	155799465	155799574	ENSBTAG00000009942	PLCL2	8.19066	0	clu_21442_1_155778733_155799465	18.0854	0
1	155799465	155799574	ENSBTAG00000009942	PLCL2	8.19066	0	clu_21442_1_155799574_155831444	1.42612	0.11553
1	155799465	155799574	ENSBTAG00000009942	PLCL2	8.19066	0	clu_21442_1_155786198_155799465	13.8384	0
1	155799465	155799574	ENSBTAG00000009942	PLCL2	8.19066	0	clu_21442_1_155780436_155799465	19.5954	0
1	155799465	155799574	ENSBTAG00000009942	PLCL2	8.19066	0	clu_21442_1_155799574_155814051	18.8775	0
1	155799465	155799574	ENSBTAG00000009942	PLCL2	8.19066	0	clu_21442_1_155799574_155807809	19.3264	0
1	155799465	155799574	ENSBTAG00000009942	PLCL2	8.19066	0	clu_21442_1_155798336_155799465	18.6219	0
1	155799465	155799574	ENSBTAG00000009942	PLCL2	8.19066	0	clu_21442_1_155799574_155814518	18.3699	0
1	155799465	155799574	ENSBTAG00000009942	PLCL2	8.19066	0	clu_21442_1_155799574_155803438	18.7873	0
1	155799465	155799574	ENSBTAG00000009942	PLCL2	8.19066	0	clu_21442_1_155618525_155799465	18.3556	0
1	155799465	155799574	ENSBTAG00000009942	PLCL2	8.19066	0	clu_21442_1_155782245_155799465	18.1421	0
1	155799465	155799574	ENSBTAG00000009942	PLCL2	8.19066	0	clu_21442_1_155799574_155818268	18.6204	0
1	155799465	155799574	ENSBTAG00000009942	PLCL2	8.19066	0	clu_21442_1_155799574_155831412	2.74188	0.000291663
1	155799465	155799574	ENSBTAG00000009942	PLCL2	8.19066	0	clu_21442_1_155745152_155799465	18.0068	0
1	155799465	155799574	ENSBTAG00000009942	PLCL2	8.19066	0	clu_21442_1_155778737_155799465	3.46348	2.10778e-05
1	155799465	155799574	ENSBTAG00000009942	PLCL2	8.19066	0	clu_21442_1_155799574_155818353	18.3034	0
1	155831444	155833445	ENSBTAG00000009942	PLCL2	33.8932	0	clu_21442_1_155818444_155831444	3.66514	5.31047e-06
1	155831444	155833445	ENSBTAG00000009942	PLCL2	33.8932	0	clu_21442_1_155811445_155831444	18.5938	0
1	155831444	155833445	ENSBTAG00000009942	PLCL2	33.8932	0	clu_21442_1_155813199_155831444	18.4684	0
1	155831444	155833445	ENSBTAG00000009942	PLCL2	33.8932	0	clu_21442_1_155805078_155831444	18.1443	0
1	155831444	155833445	ENSBTAG00000009942	PLCL2	33.8932	0	clu_21442_1_155829124_155831444	18.3119	0
1	155831444	155833445	ENSBTAG00000009942	PLCL2	33.8932	0	clu_21442_1_155811575_155831444	18.8191	0
1	155831444	155833445	ENSBTAG00000009942	PLCL2	33.8932	0	clu_21442_1_155814576_155831444	6.51525	7.40696e-12
1	155831444	155833445	ENSBTAG00000009942	PLCL2	33.8932	0	clu_21442_1_155807879_155831444	18.6081	0
1	155831444	155833445	ENSBTAG00000009942	PLCL2	33.8932	0	clu_21442_1_155814157_155831444	17.7933	0
1	155831444	155833445	ENSBTAG00000009942	PLCL2	33.8932	0	clu_21442_1_155824847_155831444	12.8701	0
1	155831444	155833445	ENSBTAG00000009942	PLCL2	33.8932	0	clu_21442_1_155803533_155831444	18.3582	0
1	155831444	155833445	ENSBTAG00000009942	PLCL2	33.8932	0	clu_21442_1_155778847_155831444	18.8033	0
1	155831444	155833445	ENSBTAG00000009942	PLCL2	33.8932	0	clu_21442_1_155807937_155831444	19.4985	0
1	155831444	155833445	ENSBTAG00000009942	PLCL2	33.8932	0	clu_21442_1_155745152_155831444	19.0057	0
1	155831444	155833445	ENSBTAG00000009942	PLCL2	33.8932	0	clu_21442_1_155823469_155831444	18.3135	0
1	155831444	155833445	ENSBTAG00000009942	PLCL2	33.8932	0	clu_21442_1_155799574_155831444	1.42612	0.11553
1	155831444	155833445	ENSBTAG00000009942	PLCL2	33.8932	0	clu_21442_1_155813491_155831444	13.3393	0
1	155831444	155833445	ENSBTAG00000009942	PLCL2	33.8932	0	clu_21442_1_155810785_155831444	9.64092	0
1	155831444	155833445	ENSBTAG00000009942	PLCL2	33.8932	0	clu_21442_1_155778737_155831444	17.8235	0
1	155831444	155833445	ENSBTAG00000009942	PLCL2	33.8932	0	clu_21442_1_155804691_155831444	19.0971	0
1	155831444	155833445	ENSBTAG00000009942	PLCL2	33.8932	0	clu_21442_1_155803862_155831444	19.6606	0
1	155831444	155833445	ENSBTAG00000009942	PLCL2	33.8932	0	clu_21442_1_155618525_155831444	18.3404	0
1	57854918	57855630	ENSBTAG00000010793	CCDC80	31.8463	0	clu_19092_1_57854503_57854918	9.12524	2.22045e-16
1	119151123	119151278	ENSBTAG00000011150	PFN2	29.6813	0	clu_20393_1_119151278_119153407	3.33654	2.94292e-05
1	119151123	119151278	ENSBTAG00000011150	PFN2	29.6813	0	clu_20393_1_119151278_119153403	11.8723	0
1	119151123	119151278	ENSBTAG00000011150	PFN2	29.6813	0	clu_20393_1_119151278_119153410	3.57416	9.20592e-06
1	119153403	119153595	ENSBTAG00000011150	PFN2	20.0118	0	clu_20393_1_119151838_119153403	4.87993	6.25351e-09
1	119153403	119153595	ENSBTAG00000011150	PFN2	20.0118	0	clu_20394_1_119153595_119154129	18.057	0
1	119153403	119153595	ENSBTAG00000011150	PFN2	20.0118	0	clu_20393_1_119151382_119153403	92.1692	0
1	119153403	119153595	ENSBTAG00000011150	PFN2	20.0118	0	clu_20393_1_119152477_119153403	12.8618	0
1	119153403	119153595	ENSBTAG00000011150	PFN2	20.0118	0	clu_20394_1_119153595_119238953	18.517	0
1	119153403	119153595	ENSBTAG00000011150	PFN2	20.0118	0	clu_20394_1_119153595_119168598	8.98372	0
1	119153403	119153595	ENSBTAG00000011150	PFN2	20.0118	0	clu_20393_1_119153005_119153403	12.565	0
1	119153403	119153595	ENSBTAG00000011150	PFN2	20.0118	0	clu_20394_1_119153595_119266484	9.27534	0
1	119153403	119153595	ENSBTAG00000011150	PFN2	20.0118	0	clu_20394_1_119153595_119156128	21.9631	0
1	119153403	119153595	ENSBTAG00000011150	PFN2	20.0118	0	clu_20394_1_119153595_119156448	24.5013	0
1	119153403	119153595	ENSBTAG00000011150	PFN2	20.0118	0	clu_20393_1_119151278_119153403	11.8723	0
1	119153403	119153595	ENSBTAG00000011150	PFN2	20.0118	0	clu_20393_1_119152378_119153403	9.86812	0
1	119156128	119157806	ENSBTAG00000011150	PFN2	32.2289	0	clu_20394_1_119153550_119156128	18.9119	0
1	119156128	119157806	ENSBTAG00000011150	PFN2	32.2289	0	clu_20394_1_119153595_119156128	21.9631	0
1	119156128	119157806	ENSBTAG00000011150	PFN2	32.2289	0	clu_20394_1_119154174_119156128	18.5162	0
1	140369958	140370099	ENSBTAG00000011626	ATP2C1	8.92824	0	clu_20795_1_140370099_140371314	21.5025	0
1	140369958	140370099	ENSBTAG00000011626	ATP2C1	8.92824	0	clu_20795_1_140368431_140369958	25.0783	0
1	140369958	140370099	ENSBTAG00000011626	ATP2C1	8.92824	0	clu_20795_1_140368907_140369958	9.74971	0
1	140373667	140373735	ENSBTAG00000011626	ATP2C1	9.63872	0	clu_20797_1_140373735_140374893	5.41397	1.54581e-09
1	140373667	140373735	ENSBTAG00000011626	ATP2C1	9.63872	0	clu_20797_1_140372996_140373667	8.75591	1.11022e-15
1	140373667	140373735	ENSBTAG00000011626	ATP2C1	9.63872	0	clu_20797_1_140372993_140373667	4.36423	8.82531e-08
1	140373667	140373735	ENSBTAG00000011626	ATP2C1	9.63872	0	clu_20797_1_140372923_140373667	3.89012	1.26113e-06
1	140396052	140396147	ENSBTAG00000011626	ATP2C1	9.37391	0	clu_20795_1_140396147_140398256	6.21481	4.69238e-11
1	140396052	140396147	ENSBTAG00000011626	ATP2C1	9.37391	0	clu_20795_1_140394100_140396052	19.0671	0
1	140396052	140396147	ENSBTAG00000011626	ATP2C1	9.37391	0	clu_20795_1_140395963_140396052	6.40041	2.74438e-11
1	140396052	140396147	ENSBTAG00000011626	ATP2C1	9.37391	0	clu_20795_1_140396147_140408162	4.78928	1.19863e-09
1	140396052	140396147	ENSBTAG00000011626	ATP2C1	9.37391	0	clu_20795_1_140395980_140396052	11.6168	0
1	140408162	140408228	ENSBTAG00000011626	ATP2C1	10.1515	0	clu_20795_1_140408228_140411922	2.71024	0.000699653
1	140408162	140408228	ENSBTAG00000011626	ATP2C1	10.1515	0	clu_20795_1_140402727_140408162	9.19769	2.22045e-16
1	140408162	140408228	ENSBTAG00000011626	ATP2C1	10.1515	0	clu_20795_1_140408228_140410888	3.68783	4.86034e-06
1	140408162	140408228	ENSBTAG00000011626	ATP2C1	10.1515	0	clu_20795_1_140402680_140408162	18.4299	0
1	140408162	140408228	ENSBTAG00000011626	ATP2C1	10.1515	0	clu_20795_1_140408228_140410899	3.23723	4.34669e-05
1	140408162	140408228	ENSBTAG00000011626	ATP2C1	10.1515	0	clu_20795_1_140396147_140408162	4.78928	1.19863e-09
1	140413040	140413195	ENSBTAG00000011626	ATP2C1	10.1578	0	clu_20795_1_140413195_140438750	7.21396	1.09912e-13
1	140413040	140413195	ENSBTAG00000011626	ATP2C1	10.1578	0	clu_20795_1_140413195_140444752	19.0522	0
1	140413040	140413195	ENSBTAG00000011626	ATP2C1	10.1578	0	clu_20795_1_140413195_140434592	5.30072	5.57726e-11
1	140413040	140413195	ENSBTAG00000011626	ATP2C1	10.1578	0	clu_20795_1_140413195_140434714	4.88275	1.76965e-08
1	140413040	140413195	ENSBTAG00000011626	ATP2C1	10.1578	0	clu_20795_1_140411990_140413040	1.87032	0.0228726
1	140413040	140413195	ENSBTAG00000011626	ATP2C1	10.1578	0	clu_20795_1_140413195_140492671	17.8596	0
1	140413040	140413195	ENSBTAG00000011626	ATP2C1	10.1578	0	clu_20795_1_140413195_140422133	18.4722	0
1	140446131	140446241	ENSBTAG00000011626	ATP2C1	11.1647	0	clu_20795_1_140446241_140487433	2.99687	0.000108575
1	140446131	140446241	ENSBTAG00000011626	ATP2C1	11.1647	0	clu_20795_1_140446241_140493577	3.62244	6.46868e-06
1	140446131	140446241	ENSBTAG00000011626	ATP2C1	11.1647	0	clu_20795_1_140446241_140447241	17.872	0
1	140446131	140446241	ENSBTAG00000011626	ATP2C1	11.1647	0	clu_20795_1_140446241_140487398	4.18875	2.51973e-07
1	140446131	140446241	ENSBTAG00000011626	ATP2C1	11.1647	0	clu_20795_1_140446241_140510725	19.1223	0
1	140446131	140446241	ENSBTAG00000011626	ATP2C1	11.1647	0	clu_20795_1_140446241_140493988	18.0055	0
1	140446131	140446241	ENSBTAG00000011626	ATP2C1	11.1647	0	clu_20795_1_140446241_140493121	5.98317	1.18023e-10
1	140446131	140446241	ENSBTAG00000011626	ATP2C1	11.1647	0	clu_20795_1_140446241_140492671	8.32254	9.76996e-15
1	140446131	140446241	ENSBTAG00000011626	ATP2C1	11.1647	0	clu_20795_1_140446241_140522439	12.7801	0
1	140446131	140446241	ENSBTAG00000011626	ATP2C1	11.1647	0	clu_20795_1_140444868_140446131	9.05644	4.44089e-16
1	140446131	140446241	ENSBTAG00000011626	ATP2C1	11.1647	0	clu_20795_1_140446241_140485980	18.4998	0
1	140446131	140446241	ENSBTAG00000011626	ATP2C1	11.1647	0	clu_20795_1_140446241_140493095	18.0814	0
1	140446131	140446241	ENSBTAG00000011626	ATP2C1	11.1647	0	clu_20795_1_140446241_140447432	18.9377	0
1	140446131	140446241	ENSBTAG00000011626	ATP2C1	11.1647	0	clu_20795_1_140446241_140489667	18.5139	0
1	138348896	138350005	ENSBTAG00000011634	ACPP	15.2122	0	clu_20764_1_138350005_138351836	8.77822	0
1	138348896	138350005	ENSBTAG00000011634	ACPP	15.2122	0	clu_20764_1_138350005_138354386	10.8186	0
1	138348896	138350005	ENSBTAG00000011634	ACPP	15.2122	0	clu_20764_1_138350005_138351352	9.72523	0
1	72025534	72026318	ENSBTAG00000011659	PIGZ	19.9747	0	clu_19494_1_72026318_72026638	4.74629	2.22135e-08
1	72025534	72026318	ENSBTAG00000011659	PIGZ	19.9747	0	clu_19494_1_72026318_72028649	2.06388	0.0129185
1	72025534	72026318	ENSBTAG00000011659	PIGZ	19.9747	0	clu_19494_1_72026318_72037693	2.73308	0.000457344
1	72028649	72028847	ENSBTAG00000011659	PIGZ	10.4016	0	clu_19494_1_72026318_72028649	2.06388	0.0129185
1	72028649	72028847	ENSBTAG00000011659	PIGZ	10.4016	0	clu_19494_1_72026752_72028649	3.18795	4.31511e-05
1	147406765	147406965	ENSBTAG00000011802	COL6A1	13.2093	0	clu_21130_1_147406965_147407178	9.74949	0
1	147406765	147406965	ENSBTAG00000011802	COL6A1	13.2093	0	clu_21130_1_147406965_147407908	11.0685	0
1	147407908	147408067	ENSBTAG00000011802	COL6A1	10.6991	0	clu_21131_1_147408067_147408240	11.2015	0
1	147407908	147408067	ENSBTAG00000011802	COL6A1	10.6991	0	clu_21130_1_147406965_147407908	11.0685	0
1	80625336	80625513	ENSBTAG00000012467	MASP1	36.78	0	clu_19680_1_80624969_80625336	13.8192	0
1	80625336	80625513	ENSBTAG00000012467	MASP1	36.78	0	clu_19680_1_80607762_80625336	2.67911	0.000581829
1	80625336	80625513	ENSBTAG00000012467	MASP1	36.78	0	clu_19680_1_80625168_80625336	17.898	0
1	80625336	80625513	ENSBTAG00000012467	MASP1	36.78	0	clu_19681_1_80625513_80627139	4.79978	1.72953e-08
1	80625336	80625513	ENSBTAG00000012467	MASP1	36.78	0	clu_19680_1_80603034_80625336	26.1047	0
1	80625336	80625513	ENSBTAG00000012467	MASP1	36.78	0	clu_19680_1_80612464_80625336	8.98803	0
1	80625336	80625513	ENSBTAG00000012467	MASP1	36.78	0	clu_19680_1_80612470_80625336	4.4687	1.31885e-07
1	80625336	80625513	ENSBTAG00000012467	MASP1	36.78	0	clu_19680_1_80620393_80625336	4.85132	9.72139e-09
1	80625336	80625513	ENSBTAG00000012467	MASP1	36.78	0	clu_19680_1_80624806_80625336	19.1047	0
1	80625336	80625513	ENSBTAG00000012467	MASP1	36.78	0	clu_19681_1_80625513_80629379	2.53415	0.00104505
1	80646940	80649363	ENSBTAG00000012467	MASP1	45.2819	0	clu_19682_1_80642710_80646940	4.70263	1.74911e-08
1	80646940	80649363	ENSBTAG00000012467	MASP1	45.2819	0	clu_19682_1_80635181_80646940	18.9224	0
1	77596386	77596829	ENSBTAG00000013148	CLDN1	35.4037	0	clu_19624_1_77596829_77609644	3.8292	2.45061e-06
1	77596386	77596829	ENSBTAG00000013148	CLDN1	35.4037	0	clu_19624_1_77596829_77611433	18.9762	0
1	77596386	77596829	ENSBTAG00000013148	CLDN1	35.4037	0	clu_19624_1_77596829_77606671	2.81062	0.000232378
1	77609644	77609728	ENSBTAG00000013148	CLDN1	44.8824	0	clu_19624_1_77606836_77609644	5.50816	2.77624e-09
1	77609644	77609728	ENSBTAG00000013148	CLDN1	44.8824	0	clu_19624_1_77596829_77609644	3.8292	2.45061e-06
1	77609644	77609728	ENSBTAG00000013148	CLDN1	44.8824	0	clu_19624_1_77609728_77611433	6.45993	7.24287e-12
1	77611433	77611958	ENSBTAG00000013148	CLDN1	27.1302	0	clu_19624_1_77609728_77611433	6.45993	7.24287e-12
1	77611433	77611958	ENSBTAG00000013148	CLDN1	27.1302	0	clu_19624_1_77606836_77611433	18.5184	0
1	77611433	77611958	ENSBTAG00000013148	CLDN1	27.1302	0	clu_19624_1_77596829_77611433	18.9762	0
1	114292426	114292903	ENSBTAG00000013439	ARHGEF26	27.2682	0	clu_20321_1_114292903_114294993	8.43017	2.88658e-15
1	114294993	114295097	ENSBTAG00000013439	ARHGEF26	20.7806	0	clu_20321_1_114294841_114294993	4.52649	5.78449e-09
1	114294993	114295097	ENSBTAG00000013439	ARHGEF26	20.7806	0	clu_20321_1_114281282_114294993	6.32243	1.24234e-13
1	114294993	114295097	ENSBTAG00000013439	ARHGEF26	20.7806	0	clu_20323_1_114295097_114309984	17.9705	0
1	114294993	114295097	ENSBTAG00000013439	ARHGEF26	20.7806	0	clu_20323_1_114295097_114295582	13.0903	0
1	114294993	114295097	ENSBTAG00000013439	ARHGEF26	20.7806	0	clu_20321_1_114292903_114294993	8.43017	2.88658e-15
1	114294993	114295097	ENSBTAG00000013439	ARHGEF26	20.7806	0	clu_20323_1_114295097_114296279	1.90585	0.018627
1	114309984	114310193	ENSBTAG00000013439	ARHGEF26	40.6306	0	clu_20323_1_114310193_114351623	13.1337	0
1	114309984	114310193	ENSBTAG00000013439	ARHGEF26	40.6306	0	clu_20323_1_114296346_114309984	6.00866	9.74312e-11
1	114309984	114310193	ENSBTAG00000013439	ARHGEF26	40.6306	0	clu_20323_1_114310193_114311318	18.1296	0
1	114309984	114310193	ENSBTAG00000013439	ARHGEF26	40.6306	0	clu_20323_1_114295097_114309984	17.9705	0
1	114309984	114310193	ENSBTAG00000013439	ARHGEF26	40.6306	0	clu_20323_1_114310193_114314857	17.7996	0
1	114309984	114310193	ENSBTAG00000013439	ARHGEF26	40.6306	0	clu_20323_1_114310193_114314784	17.8096	0
1	114309984	114310193	ENSBTAG00000013439	ARHGEF26	40.6306	0	clu_20323_1_114310193_114338220	4.65874	1.45454e-08
1	114309984	114310193	ENSBTAG00000013439	ARHGEF26	40.6306	0	clu_20323_1_114310193_114315054	18.7923	0
1	114309984	114310193	ENSBTAG00000013439	ARHGEF26	40.6306	0	clu_20323_1_114310193_114332741	5.02122	7.31796e-09
1	114357880	114358032	ENSBTAG00000013439	ARHGEF26	24.7175	0	clu_20324_1_114351697_114357880	3.86204	2.09718e-06
1	114357880	114358032	ENSBTAG00000013439	ARHGEF26	24.7175	0	clu_20323_1_114358032_114431933	18.3389	0
1	114357880	114358032	ENSBTAG00000013439	ARHGEF26	24.7175	0	clu_20323_1_114358032_114425017	18.9208	0
1	114357880	114358032	ENSBTAG00000013439	ARHGEF26	24.7175	0	clu_20324_1_114355217_114357880	6.28407	2.77556e-11
1	114357880	114358032	ENSBTAG00000013439	ARHGEF26	24.7175	0	clu_20323_1_114358032_114383588	18.8367	0
1	114357880	114358032	ENSBTAG00000013439	ARHGEF26	24.7175	0	clu_20323_1_114358032_114366062	18.558	0
1	114357880	114358032	ENSBTAG00000013439	ARHGEF26	24.7175	0	clu_20323_1_114358032_114399770	5.11785	6.22969e-09
1	114430376	114431455	ENSBTAG00000013439	ARHGEF26	62.1805	0	clu_20323_1_114428696_114430376	1.64361	0.0554227
1	114430376	114431455	ENSBTAG00000013439	ARHGEF26	62.1805	0	clu_20323_1_114425162_114430376	3.84912	2.13501e-06
1	46415958	46416021	ENSBTAG00000013461	RPL24	10.1545	0	clu_18947_1_46415338_46415958	15.5503	0
1	46415958	46416021	ENSBTAG00000013461	RPL24	10.1545	0	clu_18947_1_46416021_46419847	9.7861	0
1	46415958	46416021	ENSBTAG00000013461	RPL24	10.1545	0	clu_18947_1_46415326_46415958	13.1775	0
1	46415958	46416021	ENSBTAG00000013461	RPL24	10.1545	0	clu_18947_1_46416021_46417072	22.6247	0
1	46415958	46416021	ENSBTAG00000013461	RPL24	10.1545	0	clu_18947_1_46415353_46415958	9.25118	0
1	46417072	46417208	ENSBTAG00000013461	RPL24	8.96409	0	clu_18947_1_46417208_46419851	18.9181	0
1	46417072	46417208	ENSBTAG00000013461	RPL24	8.96409	0	clu_18947_1_46417208_46419847	11.2172	0
1	46417072	46417208	ENSBTAG00000013461	RPL24	8.96409	0	clu_18947_1_46416021_46417072	22.6247	0
1	46417072	46417208	ENSBTAG00000013461	RPL24	8.96409	0	clu_18947_1_46415338_46417072	8.54777	0
1	46417072	46417208	ENSBTAG00000013461	RPL24	8.96409	0	clu_18947_1_46416052_46417072	15.2793	0
1	46417072	46417208	ENSBTAG00000013461	RPL24	8.96409	0	clu_18947_1_46417208_46420472	14.3453	0
1	46419847	46419957	ENSBTAG00000013461	RPL24	8.8381	0	clu_18947_1_46419957_46420460	3.88279	1.32985e-06
1	46419847	46419957	ENSBTAG00000013461	RPL24	8.8381	0	clu_18947_1_46419957_46420472	12.7558	0
1	46419847	46419957	ENSBTAG00000013461	RPL24	8.8381	0	clu_18947_1_46419957_46420226	18.1652	0
1	46419847	46419957	ENSBTAG00000013461	RPL24	8.8381	0	clu_18947_1_46419957_46420449	4.61332	5.06353e-08
1	46419847	46419957	ENSBTAG00000013461	RPL24	8.8381	0	clu_18947_1_46419957_46420524	4.28837	1.41667e-07
1	46419847	46419957	ENSBTAG00000013461	RPL24	8.8381	0	clu_18947_1_46417208_46419847	11.2172	0
1	46419847	46419957	ENSBTAG00000013461	RPL24	8.8381	0	clu_18947_1_46417204_46419847	3.04793	7.96142e-05
1	46419847	46419957	ENSBTAG00000013461	RPL24	8.8381	0	clu_18947_1_46416021_46419847	9.7861	0
1	46419847	46419957	ENSBTAG00000013461	RPL24	8.8381	0	clu_18947_1_46419182_46419847	14.3453	0
1	46419847	46419957	ENSBTAG00000013461	RPL24	8.8381	0	clu_18947_1_46419957_46420287	17.7443	0
1	46419847	46419957	ENSBTAG00000013461	RPL24	8.8381	0	clu_18947_1_46419957_46420442	18.1266	0
1	56353745	56354129	ENSBTAG00000013769	NECTIN3	36.1628	0	clu_19044_1_56354129_56360996	3.41835	1.82476e-05
1	56353745	56354129	ENSBTAG00000013769	NECTIN3	36.1628	0	clu_19044_1_56354129_56389235	5.00299	1.8011e-09
1	56353745	56354129	ENSBTAG00000013769	NECTIN3	36.1628	0	clu_19044_1_56354129_56360788	4.9863	9.71455e-09
1	56353745	56354129	ENSBTAG00000013769	NECTIN3	36.1628	0	clu_19044_1_56354129_56364482	18.4693	0
1	56360788	56361084	ENSBTAG00000013769	NECTIN3	37.3284	0	clu_19044_1_56360320_56360788	18.5175	0
1	56360788	56361084	ENSBTAG00000013769	NECTIN3	37.3284	0	clu_19044_1_56354129_56360788	4.9863	9.71455e-09
1	56360788	56361084	ENSBTAG00000013769	NECTIN3	37.3284	0	clu_19044_1_56361084_56364482	5.51665	8.85454e-10
1	56360788	56361084	ENSBTAG00000013769	NECTIN3	37.3284	0	clu_19044_1_56354744_56360788	13.1426	0
1	56370957	56371108	ENSBTAG00000013769	NECTIN3	38.6596	0	clu_19044_1_56371108_56377728	3.92487	1.40549e-06
1	56370957	56371108	ENSBTAG00000013769	NECTIN3	38.6596	0	clu_19045_1_56364599_56370957	11.6731	0
1	56370957	56371108	ENSBTAG00000013769	NECTIN3	38.6596	0	clu_19044_1_56371108_56377945	3.64698	6.8558e-06
1	56370957	56371108	ENSBTAG00000013769	NECTIN3	38.6596	0	clu_19044_1_56371108_56375220	9.18931	0
1	56370957	56371108	ENSBTAG00000013769	NECTIN3	38.6596	0	clu_19044_1_56371108_56389235	7.24969	4.67959e-13
1	56370957	56371108	ENSBTAG00000013769	NECTIN3	38.6596	0	clu_19045_1_56370613_56370957	5.68758	5.49116e-12
1	56370957	56371108	ENSBTAG00000013769	NECTIN3	38.6596	0	clu_19044_1_56371108_56377754	173.257	0
1	56370957	56371108	ENSBTAG00000013769	NECTIN3	38.6596	0	clu_19044_1_56371108_56389265	19.1444	0
1	56377728	56378308	ENSBTAG00000013769	NECTIN3	21.9843	0	clu_19044_1_56371108_56377728	3.92487	1.40549e-06
1	56377728	56378308	ENSBTAG00000013769	NECTIN3	21.9843	0	clu_19044_1_56376419_56377728	30.0501	0
1	58458533	58458714	ENSBTAG00000013909	BOC	13.3766	0	clu_19110_1_58458186_58458533	3.88755	1.93387e-06
1	58458533	58458714	ENSBTAG00000013909	BOC	13.3766	0	clu_19110_1_58458714_58459135	3.1486	5.54231e-05
1	58464689	58464999	ENSBTAG00000013909	BOC	22.372	0	clu_19113_1_58462904_58464689	3.82839	2.30857e-06
1	58464689	58464999	ENSBTAG00000013909	BOC	22.372	0	clu_19113_1_58463840_58464689	3.49034	1.33259e-05
1	83927442	83929172	ENSBTAG00000014451	YEATS2	15.4604	0	clu_19882_1_83929172_83931167	18.4883	0
1	83927442	83929172	ENSBTAG00000014451	YEATS2	15.4604	0	clu_19882_1_83929172_83930429	1.78626	0.0326027
1	83932098	83932324	ENSBTAG00000014451	YEATS2	14.8632	0	clu_19888_1_83932324_83933944	2.02248	0.0117626
1	83932098	83932324	ENSBTAG00000014451	YEATS2	14.8632	0	clu_19887_1_83931241_83932098	3.1576	6.3504e-05
1	83933944	83934145	ENSBTAG00000014451	YEATS2	10.4686	0	clu_19889_1_83934145_83937207	18.4911	0
1	83933944	83934145	ENSBTAG00000014451	YEATS2	10.4686	0	clu_19888_1_83932400_83933944	6.1931	2.6823e-13
1	83933944	83934145	ENSBTAG00000014451	YEATS2	10.4686	0	clu_19888_1_83932324_83933944	2.02248	0.0117626
1	83933944	83934145	ENSBTAG00000014451	YEATS2	10.4686	0	clu_19888_1_83932274_83933944	4.44445	5.48002e-08
1	83933944	83934145	ENSBTAG00000014451	YEATS2	10.4686	0	clu_19889_1_83934145_83941542	18.3429	0
1	83933944	83934145	ENSBTAG00000014451	YEATS2	10.4686	0	clu_19889_1_83934145_83934818	3.86674	2.06788e-06
1	83933944	83934145	ENSBTAG00000014451	YEATS2	10.4686	0	clu_19889_1_83934145_83936267	3.45743	2.05516e-05
1	83933944	83934145	ENSBTAG00000014451	YEATS2	10.4686	0	clu_19888_1_83932262_83933944	14.3453	0
1	83934818	83934897	ENSBTAG00000014451	YEATS2	10.1112	0	clu_19889_1_83934145_83934818	3.86674	2.06788e-06
1	83934818	83934897	ENSBTAG00000014451	YEATS2	10.1112	0	clu_19889_1_83934897_83936267	3.79299	4.42438e-06
1	83942174	83942302	ENSBTAG00000014451	YEATS2	19.75	0	clu_19889_1_83942302_83948400	1.55676	0.0891771
1	83942174	83942302	ENSBTAG00000014451	YEATS2	19.75	0	clu_19889_1_83942302_83942865	3.60364	2.46369e-06
1	83942174	83942302	ENSBTAG00000014451	YEATS2	19.75	0	clu_19889_1_83942302_83952018	18.4984	0
1	83948400	83948586	ENSBTAG00000014451	YEATS2	22.5879	0	clu_19889_1_83937309_83948400	18.5086	0
1	83948400	83948586	ENSBTAG00000014451	YEATS2	22.5879	0	clu_19889_1_83942261_83948400	73.504	0
1	83948400	83948586	ENSBTAG00000014451	YEATS2	22.5879	0	clu_19889_1_83948586_83956449	18.7887	0
1	83948400	83948586	ENSBTAG00000014451	YEATS2	22.5879	0	clu_19889_1_83948586_83955493	17.8284	0
1	83948400	83948586	ENSBTAG00000014451	YEATS2	22.5879	0	clu_19889_1_83942302_83948400	1.55676	0.0891771
1	83948400	83948586	ENSBTAG00000014451	YEATS2	22.5879	0	clu_19889_1_83948586_83952018	4.18756	3.85096e-07
1	83948400	83948586	ENSBTAG00000014451	YEATS2	22.5879	0	clu_19889_1_83942264_83948400	5.11954	5.71101e-09
1	83952018	83952194	ENSBTAG00000014451	YEATS2	16.6592	0	clu_19889_1_83952194_83955493	5.12909	5.44994e-09
1	83952018	83952194	ENSBTAG00000014451	YEATS2	16.6592	0	clu_19889_1_83952194_83956449	18.2855	0
1	83952018	83952194	ENSBTAG00000014451	YEATS2	16.6592	0	clu_19889_1_83952194_83954796	3.62456	6.62306e-06
1	83952018	83952194	ENSBTAG00000014451	YEATS2	16.6592	0	clu_19889_1_83948583_83952018	18.1922	0
1	83952018	83952194	ENSBTAG00000014451	YEATS2	16.6592	0	clu_19889_1_83948586_83952018	4.18756	3.85096e-07
1	83952018	83952194	ENSBTAG00000014451	YEATS2	16.6592	0	clu_19889_1_83942302_83952018	18.4984	0
1	83955493	83955651	ENSBTAG00000014451	YEATS2	18.1432	0	clu_19889_1_83952194_83955493	5.12909	5.44994e-09
1	83955493	83955651	ENSBTAG00000014451	YEATS2	18.1432	0	clu_19889_1_83954856_83955493	2.66494	0.000635524
1	83955493	83955651	ENSBTAG00000014451	YEATS2	18.1432	0	clu_19889_1_83955651_83956449	5.69596	4.06407e-10
1	83955493	83955651	ENSBTAG00000014451	YEATS2	18.1432	0	clu_19889_1_83948586_83955493	17.8284	0
1	83956449	83956621	ENSBTAG00000014451	YEATS2	16.2453	0	clu_19890_1_83956621_83962372	4.95033	2.34182e-09
1	83956449	83956621	ENSBTAG00000014451	YEATS2	16.2453	0	clu_19889_1_83955651_83956449	5.69596	4.06407e-10
1	83956449	83956621	ENSBTAG00000014451	YEATS2	16.2453	0	clu_19889_1_83952194_83956449	18.2855	0
1	83956449	83956621	ENSBTAG00000014451	YEATS2	16.2453	0	clu_19890_1_83956621_83958603	6.70949	6.07869e-12
1	83956449	83956621	ENSBTAG00000014451	YEATS2	16.2453	0	clu_19890_1_83956621_83957586	18.781	0
1	83956449	83956621	ENSBTAG00000014451	YEATS2	16.2453	0	clu_19890_1_83956621_83957465	18.0732	0
1	83956449	83956621	ENSBTAG00000014451	YEATS2	16.2453	0	clu_19889_1_83948586_83956449	18.7887	0
1	83956449	83956621	ENSBTAG00000014451	YEATS2	16.2453	0	clu_19890_1_83956621_83958599	14.092	0
1	83958603	83958764	ENSBTAG00000014451	YEATS2	16.731	0	clu_19890_1_83958764_83973511	18.0581	0
1	83958603	83958764	ENSBTAG00000014451	YEATS2	16.731	0	clu_19890_1_83958764_83960567	18.0726	0
1	83958603	83958764	ENSBTAG00000014451	YEATS2	16.731	0	clu_19890_1_83958764_83962372	3.50975	1.50055e-05
1	83958603	83958764	ENSBTAG00000014451	YEATS2	16.731	0	clu_19890_1_83958764_83967867	17.9671	0
1	83958603	83958764	ENSBTAG00000014451	YEATS2	16.731	0	clu_19890_1_83958764_83962475	18.8754	0
1	83958603	83958764	ENSBTAG00000014451	YEATS2	16.731	0	clu_19890_1_83956621_83958603	6.70949	6.07869e-12
1	83958603	83958764	ENSBTAG00000014451	YEATS2	16.731	0	clu_19890_1_83958764_83968783	4.81503	5.64783e-09
1	83962372	83962630	ENSBTAG00000014451	YEATS2	20.2394	0	clu_19890_1_83956621_83962372	4.95033	2.34182e-09
1	83962372	83962630	ENSBTAG00000014451	YEATS2	20.2394	0	clu_19890_1_83962630_83970230	17.9104	0
1	83962372	83962630	ENSBTAG00000014451	YEATS2	20.2394	0	clu_19890_1_83962630_83973511	3.26772	9.71613e-06
1	83962372	83962630	ENSBTAG00000014451	YEATS2	20.2394	0	clu_19890_1_83962630_83971731	18.3345	0
1	83962372	83962630	ENSBTAG00000014451	YEATS2	20.2394	0	clu_19890_1_83962630_83967856	2.79826	0.00716468
1	83962372	83962630	ENSBTAG00000014451	YEATS2	20.2394	0	clu_19890_1_83962630_83967867	2.84681	0.000279064
1	83962372	83962630	ENSBTAG00000014451	YEATS2	20.2394	0	clu_19890_1_83962630_83968783	3.03981	0.00010973
1	83962372	83962630	ENSBTAG00000014451	YEATS2	20.2394	0	clu_19890_1_83958764_83962372	3.50975	1.50055e-05
1	83962372	83962630	ENSBTAG00000014451	YEATS2	20.2394	0	clu_19890_1_83962630_83973583	14.0917	0
1	83967867	83968049	ENSBTAG00000014451	YEATS2	18.1797	0	clu_19890_1_83958764_83967867	17.9671	0
1	83967867	83968049	ENSBTAG00000014451	YEATS2	18.1797	0	clu_19890_1_83962630_83967867	2.84681	0.000279064
1	83967867	83968049	ENSBTAG00000014451	YEATS2	18.1797	0	clu_19890_1_83968049_83968783	4.52224	1.06928e-07
1	83967867	83968049	ENSBTAG00000014451	YEATS2	18.1797	0	clu_19890_1_83965377_83967867	17.8599	0
1	83968783	83968890	ENSBTAG00000014451	YEATS2	14.2657	0	clu_19890_1_83968890_83973511	17.9989	0
1	83968783	83968890	ENSBTAG00000014451	YEATS2	14.2657	0	clu_19890_1_83958764_83968783	4.81503	5.64783e-09
1	83968783	83968890	ENSBTAG00000014451	YEATS2	14.2657	0	clu_19890_1_83962630_83968783	3.03981	0.00010973
1	83968783	83968890	ENSBTAG00000014451	YEATS2	14.2657	0	clu_19890_1_83968049_83968783	4.52224	1.06928e-07
1	83968783	83968890	ENSBTAG00000014451	YEATS2	14.2657	0	clu_19890_1_83968890_83970230	2.10808	0.00837027
1	83970230	83970333	ENSBTAG00000014451	YEATS2	16.0147	0	clu_19890_1_83970333_83973583	19.1597	0
1	83970230	83970333	ENSBTAG00000014451	YEATS2	16.0147	0	clu_19890_1_83970333_83973511	8.02999	1.96509e-14
1	83970230	83970333	ENSBTAG00000014451	YEATS2	16.0147	0	clu_19890_1_83968890_83970230	2.10808	0.00837027
1	83970230	83970333	ENSBTAG00000014451	YEATS2	16.0147	0	clu_19890_1_83962630_83970230	17.9104	0
1	83970230	83970333	ENSBTAG00000014451	YEATS2	16.0147	0	clu_19890_1_83968887_83970230	8.1628	0
1	83970230	83970333	ENSBTAG00000014451	YEATS2	16.0147	0	clu_19890_1_83970333_83971731	2.26228	0.0054781
1	83971731	83971889	ENSBTAG00000014451	YEATS2	21.3129	0	clu_19890_1_83970329_83971731	4.89436	2.83734e-09
1	83971731	83971889	ENSBTAG00000014451	YEATS2	21.3129	0	clu_19890_1_83971889_83973511	2.27537	0.00384278
1	83971731	83971889	ENSBTAG00000014451	YEATS2	21.3129	0	clu_19890_1_83971889_83973653	4.32717	1.10773e-07
1	83971731	83971889	ENSBTAG00000014451	YEATS2	21.3129	0	clu_19890_1_83970333_83971731	2.26228	0.0054781
1	83971731	83971889	ENSBTAG00000014451	YEATS2	21.3129	0	clu_19890_1_83962630_83971731	18.3345	0
1	83971731	83971889	ENSBTAG00000014451	YEATS2	21.3129	0	clu_19890_1_83971889_83973583	18.5649	0
1	83973511	83973753	ENSBTAG00000014451	YEATS2	21.8445	0	clu_19890_1_83968890_83973511	17.9989	0
1	83973511	83973753	ENSBTAG00000014451	YEATS2	21.8445	0	clu_19890_1_83962630_83973511	3.26772	9.71613e-06
1	83973511	83973753	ENSBTAG00000014451	YEATS2	21.8445	0	clu_19891_1_83973753_83974700	4.22881	4.01376e-07
1	83973511	83973753	ENSBTAG00000014451	YEATS2	21.8445	0	clu_19890_1_83970329_83973511	18.0831	0
1	83973511	83973753	ENSBTAG00000014451	YEATS2	21.8445	0	clu_19890_1_83971867_83973511	19.3903	0
1	83973511	83973753	ENSBTAG00000014451	YEATS2	21.8445	0	clu_19890_1_83958764_83973511	18.0581	0
1	83973511	83973753	ENSBTAG00000014451	YEATS2	21.8445	0	clu_19890_1_83971920_83973511	18.3306	0
1	83973511	83973753	ENSBTAG00000014451	YEATS2	21.8445	0	clu_19890_1_83971889_83973511	2.27537	0.00384278
1	83973511	83973753	ENSBTAG00000014451	YEATS2	21.8445	0	clu_19890_1_83970333_83973511	8.02999	1.96509e-14
1	83974700	83974880	ENSBTAG00000014451	YEATS2	17.2774	0	clu_19889_1_83974880_83981932	3.87245	1.69617e-06
1	83974700	83974880	ENSBTAG00000014451	YEATS2	17.2774	0	clu_19891_1_83973753_83974700	4.22881	4.01376e-07
1	83974700	83974880	ENSBTAG00000014451	YEATS2	17.2774	0	clu_19889_1_83974880_83977556	5.96698	1.17573e-10
1	83974700	83974880	ENSBTAG00000014451	YEATS2	17.2774	0	clu_19889_1_83974880_83990729	18.6251	0
1	83974700	83974880	ENSBTAG00000014451	YEATS2	17.2774	0	clu_19889_1_83974880_84000536	18.5179	0
1	83974700	83974880	ENSBTAG00000014451	YEATS2	17.2774	0	clu_19891_1_83973750_83974700	3.2062	3.44409e-05
1	83977556	83977600	ENSBTAG00000014451	YEATS2	12.4852	0	clu_19889_1_83977600_83981865	18.509	0
1	83977556	83977600	ENSBTAG00000014451	YEATS2	12.4852	0	clu_19889_1_83974880_83977556	5.96698	1.17573e-10
1	83977556	83977600	ENSBTAG00000014451	YEATS2	12.4852	0	clu_19889_1_83977600_83982009	2.63016	0.00165525
1	83977556	83977600	ENSBTAG00000014451	YEATS2	12.4852	0	clu_19889_1_83977600_83990729	3.6722	5.2953e-06
1	83977556	83977600	ENSBTAG00000014451	YEATS2	12.4852	0	clu_19889_1_83977600_83981932	2.78963	0.000356235
1	83981932	83982043	ENSBTAG00000014451	YEATS2	8.80751	0	clu_19889_1_83982043_83990729	2.79662	0.000804561
1	83981932	83982043	ENSBTAG00000014451	YEATS2	8.80751	0	clu_19889_1_83974880_83981932	3.87245	1.69617e-06
1	83981932	83982043	ENSBTAG00000014451	YEATS2	8.80751	0	clu_19889_1_83977600_83981932	2.78963	0.000356235
1	83981932	83982043	ENSBTAG00000014451	YEATS2	8.80751	0	clu_19889_1_83982043_84000536	18.7379	0
1	83990729	83990890	ENSBTAG00000014451	YEATS2	20.943	0	clu_19889_1_83990890_84029932	18.2942	0
1	83990729	83990890	ENSBTAG00000014451	YEATS2	20.943	0	clu_19889_1_83974880_83990729	18.6251	0
1	83990729	83990890	ENSBTAG00000014451	YEATS2	20.943	0	clu_19889_1_83982043_83990729	2.79662	0.000804561
1	83990729	83990890	ENSBTAG00000014451	YEATS2	20.943	0	clu_19889_1_83990890_84000536	2.02427	0.0121651
1	83990729	83990890	ENSBTAG00000014451	YEATS2	20.943	0	clu_19889_1_83987516_83990729	14.3453	0
1	83990729	83990890	ENSBTAG00000014451	YEATS2	20.943	0	clu_19889_1_83990890_84005576	18.2898	0
1	83990729	83990890	ENSBTAG00000014451	YEATS2	20.943	0	clu_19889_1_83977600_83990729	3.6722	5.2953e-06
1	83990729	83990890	ENSBTAG00000014451	YEATS2	20.943	0	clu_19889_1_83990890_84002303	1.79451	0.0283731
1	84000536	84000651	ENSBTAG00000014451	YEATS2	15.5441	0	clu_19889_1_83999924_84000536	18.8823	0
1	84000536	84000651	ENSBTAG00000014451	YEATS2	15.5441	0	clu_19889_1_84000651_84002303	6.61595	8.78619e-12
1	84000536	84000651	ENSBTAG00000014451	YEATS2	15.5441	0	clu_19889_1_83982043_84000536	18.7379	0
1	84000536	84000651	ENSBTAG00000014451	YEATS2	15.5441	0	clu_19889_1_84000651_84001116	3.45448	1.53277e-05
1	84000536	84000651	ENSBTAG00000014451	YEATS2	15.5441	0	clu_19889_1_83990890_84000536	2.02427	0.0121651
1	84000536	84000651	ENSBTAG00000014451	YEATS2	15.5441	0	clu_19889_1_84000651_84002246	14.3453	0
1	84000536	84000651	ENSBTAG00000014451	YEATS2	15.5441	0	clu_19889_1_83974880_84000536	18.5179	0
1	84002303	84002548	ENSBTAG00000014451	YEATS2	22.4608	0	clu_19889_1_84002548_84029932	18.3747	0
1	84002303	84002548	ENSBTAG00000014451	YEATS2	22.4608	0	clu_19889_1_83990890_84002303	1.79451	0.0283731
1	84002303	84002548	ENSBTAG00000014451	YEATS2	22.4608	0	clu_19889_1_84002548_84005576	6.84019	2.74802e-12
1	84002303	84002548	ENSBTAG00000014451	YEATS2	22.4608	0	clu_19889_1_84001172_84002303	2.72147	0.000368348
1	84002303	84002548	ENSBTAG00000014451	YEATS2	22.4608	0	clu_19889_1_84000651_84002303	6.61595	8.78619e-12
1	84002303	84002548	ENSBTAG00000014451	YEATS2	22.4608	0	clu_19889_1_84002548_84006172	19.1874	0
1	84002303	84002548	ENSBTAG00000014451	YEATS2	22.4608	0	clu_19889_1_84002548_84009405	17.8693	0
1	84005576	84005668	ENSBTAG00000014451	YEATS2	9.93397	0	clu_19889_1_84002477_84005576	18.9199	0
1	84005576	84005668	ENSBTAG00000014451	YEATS2	9.93397	0	clu_19889_1_84005668_84006172	5.98007	1.13118e-10
1	84005576	84005668	ENSBTAG00000014451	YEATS2	9.93397	0	clu_19889_1_84005668_84006184	18.7816	0
1	84005576	84005668	ENSBTAG00000014451	YEATS2	9.93397	0	clu_19889_1_83990890_84005576	18.2898	0
1	84005576	84005668	ENSBTAG00000014451	YEATS2	9.93397	0	clu_19889_1_84002576_84005576	18.5164	0
1	84005576	84005668	ENSBTAG00000014451	YEATS2	9.93397	0	clu_19889_1_84002548_84005576	6.84019	2.74802e-12
1	84009405	84009522	ENSBTAG00000014451	YEATS2	21.8272	0	clu_19889_1_84009522_84029737	4.12036	3.86924e-07
1	84009405	84009522	ENSBTAG00000014451	YEATS2	21.8272	0	clu_19889_1_84009522_84013698	14.0918	0
1	84009405	84009522	ENSBTAG00000014451	YEATS2	21.8272	0	clu_19889_1_84006269_84009405	6.22792	5.64041e-11
1	84009405	84009522	ENSBTAG00000014451	YEATS2	21.8272	0	clu_19889_1_84002548_84009405	17.8693	0
1	84009405	84009522	ENSBTAG00000014451	YEATS2	21.8272	0	clu_19889_1_84009522_84029401	18.5215	0
1	84009405	84009522	ENSBTAG00000014451	YEATS2	21.8272	0	clu_19889_1_84009522_84029688	18.4146	0
1	84009405	84009522	ENSBTAG00000014451	YEATS2	21.8272	0	clu_19889_1_84009522_84019349	3.6302	6.40534e-06
1	84009405	84009522	ENSBTAG00000014451	YEATS2	21.8272	0	clu_19889_1_84009522_84029932	4.21226	4.05483e-07
1	83860274	83860400	ENSBTAG00000014460	PARL	13.2808	0	clu_19880_1_83860400_83911778	18.3389	0
1	83860274	83860400	ENSBTAG00000014460	PARL	13.2808	0	clu_19880_1_83860400_83871160	14.3453	0
1	83860274	83860400	ENSBTAG00000014460	PARL	13.2808	0	clu_19880_1_83860400_83871187	16.4472	0
1	83860274	83860400	ENSBTAG00000014460	PARL	13.2808	0	clu_19880_1_83860400_83869660	18.4255	0
1	83860274	83860400	ENSBTAG00000014460	PARL	13.2808	0	clu_19880_1_83860400_83871843	18.3211	0
1	83860274	83860400	ENSBTAG00000014460	PARL	13.2808	0	clu_19880_1_83860400_83860808	4.44914	1.28191e-07
1	83860274	83860400	ENSBTAG00000014460	PARL	13.2808	0	clu_19880_1_83860400_83860792	19.362	0
1	83860274	83860400	ENSBTAG00000014460	PARL	13.2808	0	clu_19880_1_83860400_83860558	18.5146	0
1	83860274	83860400	ENSBTAG00000014460	PARL	13.2808	0	clu_19880_1_83860400_83895365	19.0055	0
1	83860274	83860400	ENSBTAG00000014460	PARL	13.2808	0	clu_19880_1_83860400_83871836	18.1569	0
1	83860274	83860400	ENSBTAG00000014460	PARL	13.2808	0	clu_19880_1_83860400_83914390	18.495	0
1	83860274	83860400	ENSBTAG00000014460	PARL	13.2808	0	clu_19880_1_83860400_83894701	17.9202	0
1	83871187	83871376	ENSBTAG00000014460	PARL	16.4434	0	clu_19880_1_83860462_83871187	3.5173	1.02411e-05
1	83871187	83871376	ENSBTAG00000014460	PARL	16.4434	0	clu_19880_1_83869755_83871187	18.1812	0
1	83871187	83871376	ENSBTAG00000014460	PARL	16.4434	0	clu_19880_1_83862187_83871187	5.05023	1.34951e-09
1	83871187	83871376	ENSBTAG00000014460	PARL	16.4434	0	clu_19880_1_83860400_83871187	16.4472	0
1	83871187	83871376	ENSBTAG00000014460	PARL	16.4434	0	clu_19880_1_83860621_83871187	18.4684	0
1	83871187	83871376	ENSBTAG00000014460	PARL	16.4434	0	clu_19880_1_83860879_83871187	2.95212	0.000164005
1	83871187	83871376	ENSBTAG00000014460	PARL	16.4434	0	clu_19880_1_83871376_83871836	7.65143	1.96954e-13
1	83871187	83871376	ENSBTAG00000014460	PARL	16.4434	0	clu_19880_1_83871376_83871843	6.66229	1.65423e-14
1	83871187	83871376	ENSBTAG00000014460	PARL	16.4434	0	clu_19880_1_83860632_83871187	2.87819	0.000222278
1	83871187	83871376	ENSBTAG00000014460	PARL	16.4434	0	clu_19880_1_83865586_83871187	19.116	0
1	83871836	83871976	ENSBTAG00000014460	PARL	19.6544	0	clu_19880_1_83871976_83884997	18.3389	0
1	83871836	83871976	ENSBTAG00000014460	PARL	19.6544	0	clu_19880_1_83871976_83911778	18.8747	0
1	83871836	83871976	ENSBTAG00000014460	PARL	19.6544	0	clu_19880_1_83871349_83871836	18.9095	0
1	83871836	83871976	ENSBTAG00000014460	PARL	19.6544	0	clu_19880_1_83871376_83871836	7.65143	1.96954e-13
1	83871836	83871976	ENSBTAG00000014460	PARL	19.6544	0	clu_19880_1_83871976_83874878	5.1449	7.0276e-09
1	83871836	83871976	ENSBTAG00000014460	PARL	19.6544	0	clu_19880_1_83871976_83886637	15.8436	0
1	83871836	83871976	ENSBTAG00000014460	PARL	19.6544	0	clu_19880_1_83871976_83894701	3.95531	4.55922e-07
1	83871836	83871976	ENSBTAG00000014460	PARL	19.6544	0	clu_19880_1_83871976_83878215	18.5178	0
1	83871836	83871976	ENSBTAG00000014460	PARL	19.6544	0	clu_19880_1_83871976_83914390	18.2299	0
1	83871836	83871976	ENSBTAG00000014460	PARL	19.6544	0	clu_19880_1_83860400_83871836	18.1569	0
1	83894701	83894796	ENSBTAG00000014460	PARL	16.8769	0	clu_19880_1_83894796_83895367	18.0664	0
1	83894701	83894796	ENSBTAG00000014460	PARL	16.8769	0	clu_19880_1_83875408_83894701	4.43687	3.6441e-08
1	83894701	83894796	ENSBTAG00000014460	PARL	16.8769	0	clu_19880_1_83875383_83894701	3.6101	8.62001e-06
1	83894701	83894796	ENSBTAG00000014460	PARL	16.8769	0	clu_19880_1_83874982_83894701	3.32345	2.93256e-05
1	83894701	83894796	ENSBTAG00000014460	PARL	16.8769	0	clu_19880_1_83885070_83894701	18.4765	0
1	83894701	83894796	ENSBTAG00000014460	PARL	16.8769	0	clu_19880_1_83860400_83894701	17.9202	0
1	83894701	83894796	ENSBTAG00000014460	PARL	16.8769	0	clu_19880_1_83875473_83894701	4.20261	2.39193e-07
1	83894701	83894796	ENSBTAG00000014460	PARL	16.8769	0	clu_19880_1_83871976_83894701	3.95531	4.55922e-07
1	83894701	83894796	ENSBTAG00000014460	PARL	16.8769	0	clu_19880_1_83894796_83895428	18.0359	0
1	83894701	83894796	ENSBTAG00000014460	PARL	16.8769	0	clu_19880_1_83894796_83895344	19.0672	0
1	83894701	83894796	ENSBTAG00000014460	PARL	16.8769	0	clu_19880_1_83872025_83894701	9.24511	0
1	83894701	83894796	ENSBTAG00000014460	PARL	16.8769	0	clu_19880_1_83894796_83898146	3.51931	2.25937e-06
1	83894701	83894796	ENSBTAG00000014460	PARL	16.8769	0	clu_19880_1_83894796_83895365	6.61281	1.36561e-11
1	83894701	83894796	ENSBTAG00000014460	PARL	16.8769	0	clu_19880_1_83881461_83894701	4.6897	4.47347e-08
1	83894701	83894796	ENSBTAG00000014460	PARL	16.8769	0	clu_19880_1_83874926_83894701	9.51591	0
1	83894701	83894796	ENSBTAG00000014460	PARL	16.8769	0	clu_19880_1_83883942_83894701	13.799	0
1	83894701	83894796	ENSBTAG00000014460	PARL	16.8769	0	clu_19880_1_83875689_83894701	2.80734	0.000321653
1	83895365	83895514	ENSBTAG00000014460	PARL	16.4658	0	clu_19880_1_83860400_83895365	19.0055	0
1	83895365	83895514	ENSBTAG00000014460	PARL	16.4658	0	clu_19880_1_83894796_83895365	6.61281	1.36561e-11
1	83895365	83895514	ENSBTAG00000014460	PARL	16.4658	0	clu_19880_1_83895514_83895641	19.8928	0
1	83895365	83895514	ENSBTAG00000014460	PARL	16.4658	0	clu_19880_1_83895514_83898146	6.7602	5.02509e-12
1	83895365	83895514	ENSBTAG00000014460	PARL	16.4658	0	clu_19880_1_83895514_83911778	18.6276	0
1	83895365	83895514	ENSBTAG00000014460	PARL	16.4658	0	clu_19880_1_83895514_83897327	17.8563	0
1	83895365	83895514	ENSBTAG00000014460	PARL	16.4658	0	clu_19880_1_83895514_83914390	19.5732	0
1	83911778	83911879	ENSBTAG00000014460	PARL	17.0718	0	clu_19880_1_83871976_83911778	18.8747	0
1	83911778	83911879	ENSBTAG00000014460	PARL	17.0718	0	clu_19880_1_83911561_83911778	19.1587	0
1	83911778	83911879	ENSBTAG00000014460	PARL	17.0718	0	clu_19880_1_83895514_83911778	18.6276	0
1	83911778	83911879	ENSBTAG00000014460	PARL	17.0718	0	clu_19880_1_83911879_83911992	3.3038	3.05657e-05
1	83911778	83911879	ENSBTAG00000014460	PARL	17.0718	0	clu_19880_1_83898216_83911778	4.77748	3.9497e-08
1	83911778	83911879	ENSBTAG00000014460	PARL	17.0718	0	clu_19880_1_83911879_83912017	4.55247	7.20287e-08
1	83911778	83911879	ENSBTAG00000014460	PARL	17.0718	0	clu_19880_1_83860400_83911778	18.3389	0
1	83911778	83911879	ENSBTAG00000014460	PARL	17.0718	0	clu_19880_1_83881461_83911778	14.8563	0
1	83911778	83911879	ENSBTAG00000014460	PARL	17.0718	0	clu_19880_1_83911879_83914390	2.3392	0.0028841
1	83911778	83911879	ENSBTAG00000014460	PARL	17.0718	0	clu_19880_1_83905047_83911778	19.3143	0
1	83911778	83911879	ENSBTAG00000014460	PARL	17.0718	0	clu_19880_1_83874926_83911778	14.1374	0
1	83912017	83912114	ENSBTAG00000014460	PARL	15.2711	0	clu_19880_1_83912114_83916941	18.3043	0
1	83912017	83912114	ENSBTAG00000014460	PARL	15.2711	0	clu_19880_1_83898216_83912017	4.38328	7.72928e-08
1	83912017	83912114	ENSBTAG00000014460	PARL	15.2711	0	clu_19880_1_83912114_83914390	5.64846	4.20187e-10
1	83912017	83912114	ENSBTAG00000014460	PARL	15.2711	0	clu_19880_1_83912114_83914909	1.74761	0.0379453
1	83912017	83912114	ENSBTAG00000014460	PARL	15.2711	0	clu_19880_1_83911879_83912017	4.55247	7.20287e-08
1	83914390	83914710	ENSBTAG00000014460	PARL	17.4714	0	clu_19880_1_83898216_83914390	2.9953	0.000143742
1	83914390	83914710	ENSBTAG00000014460	PARL	17.4714	0	clu_19880_1_83860400_83914390	18.495	0
1	83914390	83914710	ENSBTAG00000014460	PARL	17.4714	0	clu_19880_1_83911879_83914390	2.3392	0.0028841
1	83914390	83914710	ENSBTAG00000014460	PARL	17.4714	0	clu_19880_1_83912114_83914390	5.64846	4.20187e-10
1	83914390	83914710	ENSBTAG00000014460	PARL	17.4714	0	clu_19880_1_83895514_83914390	19.5732	0
1	83914390	83914710	ENSBTAG00000014460	PARL	17.4714	0	clu_19880_1_83912204_83914390	17.591	0
1	83914390	83914710	ENSBTAG00000014460	PARL	17.4714	0	clu_19880_1_83871976_83914390	18.2299	0
1	66717043	66717255	ENSBTAG00000014508	FBXO40	9.48542	0	clu_19265_1_66711448_66717043	31.1371	0
1	66717043	66717255	ENSBTAG00000014508	FBXO40	9.48542	0	clu_19265_1_66714379_66717043	19.2762	0
1	68582988	68583116	ENSBTAG00000014567	MYLK	12.4458	0	clu_19337_1_68583116_68590502	4.93206	2.39381e-09
1	68582988	68583116	ENSBTAG00000014567	MYLK	12.4458	0	clu_19337_1_68583116_68584589	6.05105	7.43769e-11
1	68582988	68583116	ENSBTAG00000014567	MYLK	12.4458	0	clu_19336_1_68581074_68582988	3.51448	1.17539e-05
1	68582988	68583116	ENSBTAG00000014567	MYLK	12.4458	0	clu_19337_1_68583116_68583267	18.1966	0
1	68582988	68583116	ENSBTAG00000014567	MYLK	12.4458	0	clu_19336_1_68580458_68582988	20.0041	0
1	68590502	68590625	ENSBTAG00000014567	MYLK	24.2274	0	clu_19337_1_68583119_68590502	3.03802	0.000108446
1	68590502	68590625	ENSBTAG00000014567	MYLK	24.2274	0	clu_19337_1_68584718_68590502	5.37761	1.549e-09
1	68590502	68590625	ENSBTAG00000014567	MYLK	24.2274	0	clu_19338_1_68590625_68593271	2.86131	0.000245492
1	68590502	68590625	ENSBTAG00000014567	MYLK	24.2274	0	clu_19337_1_68583116_68590502	4.93206	2.39381e-09
1	68590502	68590625	ENSBTAG00000014567	MYLK	24.2274	0	clu_19338_1_68590625_68601448	3.79562	2.83642e-06
1	68593271	68593423	ENSBTAG00000014567	MYLK	21.5876	0	clu_19338_1_68593423_68601448	4.02554	9.19357e-07
1	68593271	68593423	ENSBTAG00000014567	MYLK	21.5876	0	clu_19338_1_68593423_68603160	7.38202	2.22045e-16
1	68593271	68593423	ENSBTAG00000014567	MYLK	21.5876	0	clu_19338_1_68591025_68593271	5.62454	8.00848e-12
1	68593271	68593423	ENSBTAG00000014567	MYLK	21.5876	0	clu_19338_1_68593423_68593578	18.9354	0
1	68593271	68593423	ENSBTAG00000014567	MYLK	21.5876	0	clu_19338_1_68593423_68593605	16.6291	0
1	68593271	68593423	ENSBTAG00000014567	MYLK	21.5876	0	clu_19338_1_68590712_68593271	21.2086	0
1	68593271	68593423	ENSBTAG00000014567	MYLK	21.5876	0	clu_19338_1_68590625_68593271	2.86131	0.000245492
1	68601448	68601571	ENSBTAG00000014567	MYLK	18.3507	0	clu_19338_1_68590625_68601448	3.79562	2.83642e-06
1	68601448	68601571	ENSBTAG00000014567	MYLK	18.3507	0	clu_19338_1_68601571_68603165	3.81631	2.60414e-06
1	68601448	68601571	ENSBTAG00000014567	MYLK	18.3507	0	clu_19338_1_68593423_68601448	4.02554	9.19357e-07
1	68601448	68601571	ENSBTAG00000014567	MYLK	18.3507	0	clu_19338_1_68601571_68603160	1.90091	0.0196934
1	68603160	68603377	ENSBTAG00000014567	MYLK	22.0031	0	clu_19339_1_68603377_68606580	17.9398	0
1	68603160	68603377	ENSBTAG00000014567	MYLK	22.0031	0	clu_19339_1_68603377_68606471	18.401	0
1	68603160	68603377	ENSBTAG00000014567	MYLK	22.0031	0	clu_19338_1_68593423_68603160	7.38202	2.22045e-16
1	68603160	68603377	ENSBTAG00000014567	MYLK	22.0031	0	clu_19338_1_68601571_68603160	1.90091	0.0196934
1	68603160	68603377	ENSBTAG00000014567	MYLK	22.0031	0	clu_19339_1_68603377_68606517	14.0918	0
1	68623086	68623391	ENSBTAG00000014567	MYLK	21.0705	0	clu_19340_1_68623391_68633790	18.5783	0
1	68623086	68623391	ENSBTAG00000014567	MYLK	21.0705	0	clu_19340_1_68623391_68630828	3.2882	3.19579e-05
1	68623086	68623391	ENSBTAG00000014567	MYLK	21.0705	0	clu_19340_1_68623391_68632929	4.87271	3.95055e-09
1	68630828	68630981	ENSBTAG00000014567	MYLK	20.3272	0	clu_19340_1_68630981_68633016	8.11266	0
1	68630828	68630981	ENSBTAG00000014567	MYLK	20.3272	0	clu_19340_1_68630981_68632929	3.11236	7.62057e-05
1	68630828	68630981	ENSBTAG00000014567	MYLK	20.3272	0	clu_19340_1_68623391_68630828	3.2882	3.19579e-05
1	68632929	68633056	ENSBTAG00000014567	MYLK	26.9453	0	clu_19340_1_68630981_68632929	3.11236	7.62057e-05
1	68632929	68633056	ENSBTAG00000014567	MYLK	26.9453	0	clu_19340_1_68633056_68633790	2.76731	0.000381122
1	68632929	68633056	ENSBTAG00000014567	MYLK	26.9453	0	clu_19340_1_68623391_68632929	4.87271	3.95055e-09
1	68632929	68633056	ENSBTAG00000014567	MYLK	26.9453	0	clu_19340_1_68633056_68633794	3.77691	2.98783e-06
1	68666601	68667822	ENSBTAG00000014567	MYLK	48.8946	0	clu_19342_1_68659677_68666601	3.08402	8.30938e-05
1	68666601	68667822	ENSBTAG00000014567	MYLK	48.8946	0	clu_19342_1_68649837_68666601	9.17647	0
1	109689816	109689999	ENSBTAG00000014713	RARRES1	40.7809	0	clu_20219_1_109687502_109689816	3.79472	2.78569e-06
1	109689816	109689999	ENSBTAG00000014713	RARRES1	40.7809	0	clu_20219_1_109689163_109689816	19.3783	0
1	109689816	109689999	ENSBTAG00000014713	RARRES1	40.7809	0	clu_20219_1_109689999_109692924	2.59248	0.000429339
1	109689816	109689999	ENSBTAG00000014713	RARRES1	40.7809	0	clu_20219_1_109689999_109692920	3.84884	2.2137e-06
1	109689816	109689999	ENSBTAG00000014713	RARRES1	40.7809	0	clu_20219_1_109687969_109689816	18.9192	0
1	109692920	109693056	ENSBTAG00000014713	RARRES1	57.0332	0	clu_20219_1_109690838_109692920	18.5642	0
1	109692920	109693056	ENSBTAG00000014713	RARRES1	57.0332	0	clu_20219_1_109693056_109704073	3.24043	4.26129e-05
1	109692920	109693056	ENSBTAG00000014713	RARRES1	57.0332	0	clu_20219_1_109689999_109692920	3.84884	2.2137e-06
1	109692920	109693056	ENSBTAG00000014713	RARRES1	57.0332	0	clu_20219_1_109662245_109692920	19.0387	0
1	109692920	109693056	ENSBTAG00000014713	RARRES1	57.0332	0	clu_20219_1_109693056_109704214	3.47489	1.46172e-05
1	109692920	109693056	ENSBTAG00000014713	RARRES1	57.0332	0	clu_20219_1_109687502_109692920	3.56909	8.22093e-06
1	109692920	109693056	ENSBTAG00000014713	RARRES1	57.0332	0	clu_20219_1_109687506_109692920	18.8408	0
1	109704214	109704520	ENSBTAG00000014713	RARRES1	34.8342	0	clu_20219_1_109704135_109704214	2.55322	0.00108559
1	109704214	109704520	ENSBTAG00000014713	RARRES1	34.8342	0	clu_20219_1_109687506_109704214	9.75184	0
1	109704214	109704520	ENSBTAG00000014713	RARRES1	34.8342	0	clu_20219_1_109693119_109704214	18.5992	0
1	109704214	109704520	ENSBTAG00000014713	RARRES1	34.8342	0	clu_20219_1_109693056_109704214	3.47489	1.46172e-05
1	81062525	81062664	ENSBTAG00000014724	EIF4A2	12.0222	0	clu_19696_1_81062664_81062957	19.6468	0
1	81062525	81062664	ENSBTAG00000014724	EIF4A2	12.0222	0	clu_19696_1_81061780_81062525	6.99691	2.22045e-15
1	81062525	81062664	ENSBTAG00000014724	EIF4A2	12.0222	0	clu_19696_1_81061766_81062525	11.3371	0
1	81062525	81062664	ENSBTAG00000014724	EIF4A2	12.0222	0	clu_19696_1_81062664_81063180	18.1825	0
1	81062525	81062664	ENSBTAG00000014724	EIF4A2	12.0222	0	clu_19696_1_81062664_81064029	19.0708	0
1	81062525	81062664	ENSBTAG00000014724	EIF4A2	12.0222	0	clu_19696_1_81061757_81062525	18.784	0
1	81062525	81062664	ENSBTAG00000014724	EIF4A2	12.0222	0	clu_19696_1_81062664_81062966	18.571	0
1	81062525	81062664	ENSBTAG00000014724	EIF4A2	12.0222	0	clu_19696_1_81062664_81063144	18.8783	0
1	81062957	81063089	ENSBTAG00000014724	EIF4A2	12.3453	0	clu_19696_1_81062590_81062957	3.81175	2.57998e-06
1	81062957	81063089	ENSBTAG00000014724	EIF4A2	12.3453	0	clu_19696_1_81063089_81064029	15.2498	0
1	81062957	81063089	ENSBTAG00000014724	EIF4A2	12.3453	0	clu_19696_1_81061503_81062957	18.4181	0
1	81062957	81063089	ENSBTAG00000014724	EIF4A2	12.3453	0	clu_19696_1_81061780_81062957	18.3852	0
1	81062957	81063089	ENSBTAG00000014724	EIF4A2	12.3453	0	clu_19696_1_81061766_81062957	18.2637	0
1	81062957	81063089	ENSBTAG00000014724	EIF4A2	12.3453	0	clu_19696_1_81063089_81063191	18.9375	0
1	81062957	81063089	ENSBTAG00000014724	EIF4A2	12.3453	0	clu_19696_1_81060368_81062957	18.5166	0
1	81062957	81063089	ENSBTAG00000014724	EIF4A2	12.3453	0	clu_19696_1_81063089_81063180	21.8982	0
1	81062957	81063089	ENSBTAG00000014724	EIF4A2	12.3453	0	clu_19696_1_81062664_81062957	19.6468	0
1	81062957	81063089	ENSBTAG00000014724	EIF4A2	12.3453	0	clu_19696_1_81060352_81062957	17.8545	0
1	81062957	81063089	ENSBTAG00000014724	EIF4A2	12.3453	0	clu_19696_1_81061757_81062957	18.3028	0
1	81062957	81063089	ENSBTAG00000014724	EIF4A2	12.3453	0	clu_19696_1_81061178_81062957	18.935	0
1	81062957	81063089	ENSBTAG00000014724	EIF4A2	12.3453	0	clu_19696_1_81062643_81062957	9.74666	0
1	42743866	42744335	ENSBTAG00000014889	DCBLD2	7.73136	0	clu_18871_1_42744335_42744996	12.2597	0
1	42759654	42759804	ENSBTAG00000014889	DCBLD2	13.708	0	clu_18874_1_42758836_42759654	1.52809	0.087461
1	42759654	42759804	ENSBTAG00000014889	DCBLD2	13.708	0	clu_18873_1_42759804_42762229	2.28097	0.00359373
1	42759654	42759804	ENSBTAG00000014889	DCBLD2	13.708	0	clu_18874_1_42758604_42759654	18.4705	0
1	42784003	42784140	ENSBTAG00000014889	DCBLD2	9.06583	0	clu_18877_1_42784140_42802361	18.1705	0
1	42784003	42784140	ENSBTAG00000014889	DCBLD2	9.06583	0	clu_18877_1_42784140_42798227	19.0457	0
1	42784003	42784140	ENSBTAG00000014889	DCBLD2	9.06583	0	clu_18877_1_42784140_42825863	4.8164	5.45195e-09
1	42784003	42784140	ENSBTAG00000014889	DCBLD2	9.06583	0	clu_18877_1_42767515_42784003	19.2455	0
1	42784003	42784140	ENSBTAG00000014889	DCBLD2	9.06583	0	clu_18877_1_42784140_42802258	2.14118	0.00712945
1	42784003	42784140	ENSBTAG00000014889	DCBLD2	9.06583	0	clu_18877_1_42769852_42784003	1.91735	0.0185862
1	42802258	42802487	ENSBTAG00000014889	DCBLD2	14.7916	0	clu_18877_1_42798283_42802258	3.7072	4.06178e-06
1	42802258	42802487	ENSBTAG00000014889	DCBLD2	14.7916	0	clu_18877_1_42769852_42802258	18.5175	0
1	42802258	42802487	ENSBTAG00000014889	DCBLD2	14.7916	0	clu_18877_1_42784140_42802258	2.14118	0.00712945
1	42802258	42802487	ENSBTAG00000014889	DCBLD2	14.7916	0	clu_18877_1_42800368_42802258	18.9657	0
1	119750363	119750626	ENSBTAG00000015163	TM4SF1	147.349	0	clu_20405_1_119750626_119752096	11.0266	0
1	119750363	119750626	ENSBTAG00000015163	TM4SF1	147.349	0	clu_20405_1_119750626_119751196	57.7485	0
1	119752275	119752420	ENSBTAG00000015163	TM4SF1	120.926	0	clu_20406_1_119752420_119755625	3.3313	2.5703e-05
1	119752275	119752420	ENSBTAG00000015163	TM4SF1	120.926	0	clu_20406_1_119752420_119755640	18.3253	0
1	119752275	119752420	ENSBTAG00000015163	TM4SF1	120.926	0	clu_20406_1_119752185_119752275	4.83746	1.95755e-08
1	119752275	119752420	ENSBTAG00000015163	TM4SF1	120.926	0	clu_20406_1_119752420_119758036	18.6478	0
1	119755625	119755805	ENSBTAG00000015163	TM4SF1	155.974	0	clu_20406_1_119752420_119755625	3.3313	2.5703e-05
1	119755625	119755805	ENSBTAG00000015163	TM4SF1	155.974	0	clu_20406_1_119755805_119758036	5.18637	3.85712e-09
1	119755625	119755805	ENSBTAG00000015163	TM4SF1	155.974	0	clu_20406_1_119754504_119755625	18.4627	0
1	119755625	119755805	ENSBTAG00000015163	TM4SF1	155.974	0	clu_20406_1_119752185_119755625	3.74014	3.6794e-06
1	119755625	119755805	ENSBTAG00000015163	TM4SF1	155.974	0	clu_20406_1_119752366_119755625	5.09842	1.87688e-10
1	119755625	119755805	ENSBTAG00000015163	TM4SF1	155.974	0	clu_20406_1_119755805_119778307	18.4556	0
1	119758036	119758888	ENSBTAG00000015163	TM4SF1	186.961	0	clu_20406_1_119752420_119758036	18.6478	0
1	119758036	119758888	ENSBTAG00000015163	TM4SF1	186.961	0	clu_20406_1_119755805_119758036	5.18637	3.85712e-09
1	134069912	134070035	ENSBTAG00000015221	PCCB	11.3399	0	clu_20666_1_134070035_134090180	19.2652	0
1	134069912	134070035	ENSBTAG00000015221	PCCB	11.3399	0	clu_20666_1_134070035_134084800	4.82064	5.38478e-09
1	134069912	134070035	ENSBTAG00000015221	PCCB	11.3399	0	clu_20666_1_134070035_134085465	13.7416	0
1	134069912	134070035	ENSBTAG00000015221	PCCB	11.3399	0	clu_20666_1_134070035_134087434	3.78105	2.87528e-06
1	134069912	134070035	ENSBTAG00000015221	PCCB	11.3399	0	clu_20666_1_134070035_134071601	18.9153	0
1	134069912	134070035	ENSBTAG00000015221	PCCB	11.3399	0	clu_20666_1_134070035_134085756	5.71219	2.02102e-10
1	134069912	134070035	ENSBTAG00000015221	PCCB	11.3399	0	clu_20666_1_134038829_134069912	2.62462	0.000766882
1	134069912	134070035	ENSBTAG00000015221	PCCB	11.3399	0	clu_20666_1_134038799_134069912	18.9511	0
1	134069912	134070035	ENSBTAG00000015221	PCCB	11.3399	0	clu_20666_1_134070035_134110920	18.3068	0
1	134069912	134070035	ENSBTAG00000015221	PCCB	11.3399	0	clu_20666_1_134039236_134069912	5.82828	2.36655e-12
1	134069912	134070035	ENSBTAG00000015221	PCCB	11.3399	0	clu_20666_1_134070035_134083969	18.0456	0
1	145158108	145158216	ENSBTAG00000017010	FAM207A	16.8455	0	clu_20987_1_145158216_145173183	18.5473	0
1	145158108	145158216	ENSBTAG00000017010	FAM207A	16.8455	0	clu_20987_1_145155362_145158108	18.6348	0
1	145158108	145158216	ENSBTAG00000017010	FAM207A	16.8455	0	clu_20987_1_145158216_145164263	18.7796	0
1	145158108	145158216	ENSBTAG00000017010	FAM207A	16.8455	0	clu_20987_1_145155619_145158108	11.9841	0
1	145158108	145158216	ENSBTAG00000017010	FAM207A	16.8455	0	clu_20987_1_145158216_145164258	18.3389	0
1	145158108	145158216	ENSBTAG00000017010	FAM207A	16.8455	0	clu_20987_1_145155337_145158108	3.51663	2.29499e-06
1	145158108	145158216	ENSBTAG00000017010	FAM207A	16.8455	0	clu_20987_1_145157630_145158108	18.5934	0
1	145158108	145158216	ENSBTAG00000017010	FAM207A	16.8455	0	clu_20987_1_145155142_145158108	17.7479	0
1	145158108	145158216	ENSBTAG00000017010	FAM207A	16.8455	0	clu_20987_1_145154828_145158108	7.39215	8.78408e-13
1	145158108	145158216	ENSBTAG00000017010	FAM207A	16.8455	0	clu_20987_1_145158216_145165205	1.92858	0.0182933
1	145158108	145158216	ENSBTAG00000017010	FAM207A	16.8455	0	clu_20987_1_145153976_145158108	18.4434	0
1	145165205	145165273	ENSBTAG00000017010	FAM207A	17.4901	0	clu_20987_1_145165273_145168092	6.84525	8.63642e-13
1	145165205	145165273	ENSBTAG00000017010	FAM207A	17.4901	0	clu_20987_1_145158216_145165205	1.92858	0.0182933
1	145165205	145165273	ENSBTAG00000017010	FAM207A	17.4901	0	clu_20987_1_145165273_145166918	18.5259	0
1	145165205	145165273	ENSBTAG00000017010	FAM207A	17.4901	0	clu_20987_1_145165273_145173183	5.67268	1.50434e-09
1	145165205	145165273	ENSBTAG00000017010	FAM207A	17.4901	0	clu_20987_1_145164360_145165205	19.0517	0
1	145165205	145165273	ENSBTAG00000017010	FAM207A	17.4901	0	clu_20987_1_145165273_145168033	18.3389	0
1	145165205	145165273	ENSBTAG00000017010	FAM207A	17.4901	0	clu_20987_1_145165273_145168111	18.1351	0
1	145165205	145165273	ENSBTAG00000017010	FAM207A	17.4901	0	clu_20987_1_145154828_145165205	8.10299	0
1	145165205	145165273	ENSBTAG00000017010	FAM207A	17.4901	0	clu_20987_1_145165273_145177203	12.9505	0
1	145165205	145165273	ENSBTAG00000017010	FAM207A	17.4901	0	clu_20987_1_145165273_145167895	9.30601	0
1	145165205	145165273	ENSBTAG00000017010	FAM207A	17.4901	0	clu_20987_1_145164285_145165205	19.6331	0
1	145165205	145165273	ENSBTAG00000017010	FAM207A	17.4901	0	clu_20987_1_145165035_145165205	19.3542	0
1	145173183	145173333	ENSBTAG00000017010	FAM207A	11.4669	0	clu_20987_1_145168218_145173183	9.39323	5.55112e-16
1	145173183	145173333	ENSBTAG00000017010	FAM207A	11.4669	0	clu_20987_1_145173333_145177203	2.33154	0.00172346
1	145173183	145173333	ENSBTAG00000017010	FAM207A	11.4669	0	clu_20987_1_145173333_145177322	3.94953	1.36582e-06
1	145173183	145173333	ENSBTAG00000017010	FAM207A	11.4669	0	clu_20987_1_145165273_145173183	5.67268	1.50434e-09
1	145173183	145173333	ENSBTAG00000017010	FAM207A	11.4669	0	clu_20987_1_145170130_145173183	9.24597	0
1	145173183	145173333	ENSBTAG00000017010	FAM207A	11.4669	0	clu_20987_1_145158216_145173183	18.5473	0
1	145173183	145173333	ENSBTAG00000017010	FAM207A	11.4669	0	clu_20987_1_145166950_145173183	7.96102	0
1	145173183	145173333	ENSBTAG00000017010	FAM207A	11.4669	0	clu_20987_1_145173333_145177325	2.4721	0.00173436
1	64910385	64910711	ENSBTAG00000018059	CD80	12.2743	0	clu_19190_1_64898984_64910385	18.1841	0
1	64910385	64910711	ENSBTAG00000018059	CD80	12.2743	0	clu_19190_1_64910711_64921057	19.1146	0
1	64910385	64910711	ENSBTAG00000018059	CD80	12.2743	0	clu_19190_1_64910711_64919727	17.9129	0
1	64910385	64910711	ENSBTAG00000018059	CD80	12.2743	0	clu_19190_1_64910711_64918460	18.4669	0
1	64910385	64910711	ENSBTAG00000018059	CD80	12.2743	0	clu_19190_1_64905490_64910385	3.80599	5.6788e-06
1	64910385	64910711	ENSBTAG00000018059	CD80	12.2743	0	clu_19190_1_64910711_64919457	1.87462	0.0274867
1	76685703	76686676	ENSBTAG00000018703	OSTN	9.76317	0	clu_19613_1_76686676_76688876	18.9184	0
1	76685703	76686676	ENSBTAG00000018703	OSTN	9.76317	0	clu_19613_1_76686676_76690416	8.78949	2.22045e-16
1	76703450	76703664	ENSBTAG00000018703	OSTN	8.55895	0	clu_19616_1_76703664_76706150	4.90899	1.35229e-08
1	76703450	76703664	ENSBTAG00000018703	OSTN	8.55895	0	clu_19616_1_76703664_76704469	19.1433	0
1	76703450	76703664	ENSBTAG00000018703	OSTN	8.55895	0	clu_19616_1_76703664_76704356	18.5152	0
1	76703450	76703664	ENSBTAG00000018703	OSTN	8.55895	0	clu_19614_1_76690512_76703450	9.87732	0
1	76703450	76703664	ENSBTAG00000018703	OSTN	8.55895	0	clu_19614_1_76694022_76703450	18.0263	0
1	10034320	10034697	ENSBTAG00000019043	GABPA	10.6568	0	clu_18716_1_10034697_10038746	19.1806	0
1	10034320	10034697	ENSBTAG00000019043	GABPA	10.6568	0	clu_18716_1_10034697_10039237	13.8946	0
1	10034320	10034697	ENSBTAG00000019043	GABPA	10.6568	0	clu_18716_1_10034697_10035603	13.7156	0
1	10039237	10039429	ENSBTAG00000019043	GABPA	8.11747	0	clu_18717_1_10039429_10043970	18.317	0
1	10039237	10039429	ENSBTAG00000019043	GABPA	8.11747	0	clu_18717_1_10039429_10039946	3.63735	5.19781e-06
1	10039237	10039429	ENSBTAG00000019043	GABPA	8.11747	0	clu_18717_1_10039429_10069111	18.2632	0
1	10039237	10039429	ENSBTAG00000019043	GABPA	8.11747	0	clu_18716_1_10034713_10039237	4.44384	5.26684e-08
1	10039237	10039429	ENSBTAG00000019043	GABPA	8.11747	0	clu_18716_1_10038820_10039237	19.0116	0
1	10039237	10039429	ENSBTAG00000019043	GABPA	8.11747	0	clu_18716_1_10034697_10039237	13.8946	0
1	10039237	10039429	ENSBTAG00000019043	GABPA	8.11747	0	clu_18717_1_10039429_10042066	17.9087	0
1	10039237	10039429	ENSBTAG00000019043	GABPA	8.11747	0	clu_18717_1_10039429_10042918	4.89454	1.47448e-08
1	10039237	10039429	ENSBTAG00000019043	GABPA	8.11747	0	clu_18717_1_10039429_10069642	18.3496	0
1	10039237	10039429	ENSBTAG00000019043	GABPA	8.11747	0	clu_18717_1_10039429_10042162	18.6503	0
1	10061210	10061312	ENSBTAG00000019043	GABPA	11.6994	0	clu_18717_1_10061312_10068311	17.9745	0
1	10061210	10061312	ENSBTAG00000019043	GABPA	11.6994	0	clu_18717_1_10057293_10061210	14.092	0
1	10061210	10061312	ENSBTAG00000019043	GABPA	11.6994	0	clu_18717_1_10061312_10062471	18.3343	0
1	10061210	10061312	ENSBTAG00000019043	GABPA	11.6994	0	clu_18717_1_10057298_10061210	4.70491	1.00527e-08
1	10061210	10061312	ENSBTAG00000019043	GABPA	11.6994	0	clu_18717_1_10061312_10069642	7.01229	9.81215e-13
1	10061210	10061312	ENSBTAG00000019043	GABPA	11.6994	0	clu_18717_1_10057306_10061210	10.0034	0
1	10061210	10061312	ENSBTAG00000019043	GABPA	11.6994	0	clu_18717_1_10061312_10067636	18.0861	0
1	10061210	10061312	ENSBTAG00000019043	GABPA	11.6994	0	clu_18717_1_10061312_10068341	6.85315	5.32907e-15
1	10061210	10061312	ENSBTAG00000019043	GABPA	11.6994	0	clu_18717_1_10061312_10069111	8.70471	9.99201e-16
1	10061210	10061312	ENSBTAG00000019043	GABPA	11.6994	0	clu_18717_1_10061312_10068229	9.86578	0
1	10061210	10061312	ENSBTAG00000019043	GABPA	11.6994	0	clu_18717_1_10061312_10069678	18.9278	0
1	10061210	10061312	ENSBTAG00000019043	GABPA	11.6994	0	clu_18717_1_10052723_10061210	2.75873	0.000418433
1	10061210	10061312	ENSBTAG00000019043	GABPA	11.6994	0	clu_18717_1_10061312_10062118	3.18929	3.85432e-05
1	10061210	10061312	ENSBTAG00000019043	GABPA	11.6994	0	clu_18717_1_10061312_10063389	17.8344	0
1	10061210	10061312	ENSBTAG00000019043	GABPA	11.6994	0	clu_18717_1_10050499_10061210	19.4538	0
1	10061210	10061312	ENSBTAG00000019043	GABPA	11.6994	0	clu_18717_1_10061312_10066771	17.9733	0
1	10061210	10061312	ENSBTAG00000019043	GABPA	11.6994	0	clu_18717_1_10058056_10061210	18.4759	0
1	10061210	10061312	ENSBTAG00000019043	GABPA	11.6994	0	clu_18717_1_10061312_10065420	6.43526	1.91306e-10
1	10061210	10061312	ENSBTAG00000019043	GABPA	11.6994	0	clu_18717_1_10061312_10067160	2.43091	0.00189141
1	10061210	10061312	ENSBTAG00000019043	GABPA	11.6994	0	clu_18717_1_10061312_10062547	3.07252	9.33307e-05
1	154398760	154399030	ENSBTAG00000019129	BTD	8.80111	0	clu_21411_1_154376110_154398760	18.283	0
1	154398760	154399030	ENSBTAG00000019129	BTD	8.80111	0	clu_21411_1_154399030_154402529	14.0916	0
1	154398760	154399030	ENSBTAG00000019129	BTD	8.80111	0	clu_21411_1_154375653_154398760	19.0318	0
1	154398760	154399030	ENSBTAG00000019129	BTD	8.80111	0	clu_21411_1_154376219_154398760	5.48504	8.18769e-10
1	154398760	154399030	ENSBTAG00000019129	BTD	8.80111	0	clu_21411_1_154399030_154404330	4.87095	1.41361e-08
1	154398760	154399030	ENSBTAG00000019129	BTD	8.80111	0	clu_21411_1_154379226_154398760	13.3788	0
1	154398760	154399030	ENSBTAG00000019129	BTD	8.80111	0	clu_21411_1_154399030_154415489	18.9797	0
1	154398760	154399030	ENSBTAG00000019129	BTD	8.80111	0	clu_21411_1_154376012_154398760	18.4128	0
1	147569660	147570736	ENSBTAG00000019269	COL6A2	11.1526	0	clu_21160_1_147566249_147569660	4.31912	2.08983e-07
1	147569660	147570736	ENSBTAG00000019269	COL6A2	11.1526	0	clu_21160_1_147568933_147569660	4.33733	3.16198e-07
1	351708	351874	ENSBTAG00000020035	RCAN1	36.5408	0	clu_18503_1_351874_355029	14.0917	0
1	351708	351874	ENSBTAG00000020035	RCAN1	36.5408	0	clu_18503_1_351874_355173	18.4985	0
1	351708	351874	ENSBTAG00000020035	RCAN1	36.5408	0	clu_18503_1_351874_354833	17.7778	0
1	351708	351874	ENSBTAG00000020035	RCAN1	36.5408	0	clu_18503_1_351874_357793	17.9328	0
1	351708	351874	ENSBTAG00000020035	RCAN1	36.5408	0	clu_18503_1_351874_353235	18.4677	0
1	351708	351874	ENSBTAG00000020035	RCAN1	36.5408	0	clu_18503_1_351874_353050	18.5203	0
1	351708	351874	ENSBTAG00000020035	RCAN1	36.5408	0	clu_18503_1_351874_353053	18.3566	0
1	351708	351874	ENSBTAG00000020035	RCAN1	36.5408	0	clu_18503_1_351874_355087	9.4988	0
1	351708	351874	ENSBTAG00000020035	RCAN1	36.5408	0	clu_18503_1_351874_361136	18.4802	0
1	351708	351874	ENSBTAG00000020035	RCAN1	36.5408	0	clu_18503_1_351874_355064	14.7024	0
1	351708	351874	ENSBTAG00000020035	RCAN1	36.5408	0	clu_18503_1_351874_353165	19.0182	0
1	351708	351874	ENSBTAG00000020035	RCAN1	36.5408	0	clu_18503_1_351874_355170	19.1508	0
1	83583028	83583635	ENSBTAG00000020106	AP2M1	9.27218	0	clu_19850_1_83583635_83584176	3.66161	4.7472e-06
1	83583028	83583635	ENSBTAG00000020106	AP2M1	9.27218	0	clu_19850_1_83583635_83584921	18.2017	0
1	83583028	83583635	ENSBTAG00000020106	AP2M1	9.27218	0	clu_19850_1_83583635_83584289	5.00315	9.95755e-09
1	144697804	144698840	ENSBTAG00000021491	NDUFV3	29.2153	0	clu_20944_1_144690653_144697804	17.9856	0
1	144697804	144698840	ENSBTAG00000021491	NDUFV3	29.2153	0	clu_20944_1_144697712_144697804	3.97348	8.89395e-07
1	144697804	144698840	ENSBTAG00000021491	NDUFV3	29.2153	0	clu_20944_1_144689868_144697804	9.71536	0
1	144697804	144698840	ENSBTAG00000021491	NDUFV3	29.2153	0	clu_20944_1_144690355_144697804	3.6095	6.86218e-06
1	144697804	144698840	ENSBTAG00000021491	NDUFV3	29.2153	0	clu_20944_1_144692305_144697804	9.21143	2.22045e-16
1	144697804	144698840	ENSBTAG00000021491	NDUFV3	29.2153	0	clu_20944_1_144692310_144697804	4.1335	3.56902e-07
1	144697804	144698840	ENSBTAG00000021491	NDUFV3	29.2153	0	clu_20944_1_144694681_144697804	5.37022	3.0718e-09
1	117561348	117561577	ENSBTAG00000021703	MED12L	9.20278	0	clu_20353_1_117561577_117563016	17.7511	0
1	117561348	117561577	ENSBTAG00000021703	MED12L	9.20278	0	clu_20353_1_117561577_117562380	14.0918	0
1	117561348	117561577	ENSBTAG00000021703	MED12L	9.20278	0	clu_20353_1_117561577_117563476	4.61656	3.73657e-08
1	117561348	117561577	ENSBTAG00000021703	MED12L	9.20278	0	clu_20353_1_117559681_117561348	3.5776	1.03048e-05
1	117628974	117629121	ENSBTAG00000021703	MED12L	36.4338	0	clu_20362_1_117629121_117752981	18.4742	0
1	117628974	117629121	ENSBTAG00000021703	MED12L	36.4338	0	clu_20362_1_117629121_117746613	18.0635	0
1	117628974	117629121	ENSBTAG00000021703	MED12L	36.4338	0	clu_20362_1_117629121_117690844	17.9167	0
1	117628974	117629121	ENSBTAG00000021703	MED12L	36.4338	0	clu_20362_1_117629121_117826918	17.8908	0
1	117628974	117629121	ENSBTAG00000021703	MED12L	36.4338	0	clu_20362_1_117629121_117712176	18.8248	0
1	117628974	117629121	ENSBTAG00000021703	MED12L	36.4338	0	clu_20362_1_117629121_117739788	18.7597	0
1	117628974	117629121	ENSBTAG00000021703	MED12L	36.4338	0	clu_20362_1_117629121_117674741	15.5348	0
1	117628974	117629121	ENSBTAG00000021703	MED12L	36.4338	0	clu_20362_1_117629121_117833949	18.8758	0
1	117628974	117629121	ENSBTAG00000021703	MED12L	36.4338	0	clu_20362_1_117629121_117712636	18.5208	0
1	117628974	117629121	ENSBTAG00000021703	MED12L	36.4338	0	clu_20362_1_117629121_117629340	18.4418	0
1	117628974	117629121	ENSBTAG00000021703	MED12L	36.4338	0	clu_20362_1_117629121_117785003	24.439	0
1	117628974	117629121	ENSBTAG00000021703	MED12L	36.4338	0	clu_20362_1_117629121_117840072	6.86875	1.46905e-12
1	117628974	117629121	ENSBTAG00000021703	MED12L	36.4338	0	clu_20362_1_117629121_117834216	18.3942	0
1	117628974	117629121	ENSBTAG00000021703	MED12L	36.4338	0	clu_20362_1_117629121_117739709	18.883	0
1	117628974	117629121	ENSBTAG00000021703	MED12L	36.4338	0	clu_20362_1_117629121_117630295	18.1821	0
1	117628974	117629121	ENSBTAG00000021703	MED12L	36.4338	0	clu_20362_1_117622335_117628974	2.95885	0.000150955
1	117628974	117629121	ENSBTAG00000021703	MED12L	36.4338	0	clu_20362_1_117629121_117630485	14.3453	0
1	134392982	134394973	ENSBTAG00000023416	PPP2R3A	41.0596	0	clu_20671_1_134360600_134392982	3.9576	1.05853e-06
1	134392982	134394973	ENSBTAG00000023416	PPP2R3A	41.0596	0	clu_20671_1_134392198_134392982	18.2053	0
1	134392982	134394973	ENSBTAG00000023416	PPP2R3A	41.0596	0	clu_20671_1_134392229_134392982	18.4797	0
1	134392982	134394973	ENSBTAG00000023416	PPP2R3A	41.0596	0	clu_20671_1_134392163_134392982	17.8283	0
1	134392982	134394973	ENSBTAG00000023416	PPP2R3A	41.0596	0	clu_20671_1_134368386_134392982	18.9632	0
1	134392982	134394973	ENSBTAG00000023416	PPP2R3A	41.0596	0	clu_20671_1_134368357_134392982	4.41411	1.522e-07
1	35711102	35711183	ENSBTAG00000023675	NA	14.7812	0	clu_18818_1_35688389_35711102	2.01479	0.0109441
1	35711102	35711183	ENSBTAG00000023675	NA	14.7812	0	clu_18818_1_35660907_35711102	18.5234	0
1	35711102	35711183	ENSBTAG00000023675	NA	14.7812	0	clu_18818_1_35710680_35711102	18.8774	0
1	35711102	35711183	ENSBTAG00000023675	NA	14.7812	0	clu_18818_1_35711183_35726676	18.4843	0
1	35711102	35711183	ENSBTAG00000023675	NA	14.7812	0	clu_18818_1_35711183_35716107	18.0091	0
1	35711102	35711183	ENSBTAG00000023675	NA	14.7812	0	clu_18818_1_35711183_35716715	8.88269	0
1	35711102	35711183	ENSBTAG00000023675	NA	14.7812	0	clu_18818_1_35688258_35711102	2.0624	0.0245295
1	35711102	35711183	ENSBTAG00000023675	NA	14.7812	0	clu_18818_1_35711183_35716199	5.85512	2.13714e-10
1	35711102	35711183	ENSBTAG00000023675	NA	14.7812	0	clu_18818_1_35688221_35711102	3.6704	3.18841e-06
1	35711102	35711183	ENSBTAG00000023675	NA	14.7812	0	clu_18818_1_35689268_35711102	18.4266	0
1	35711102	35711183	ENSBTAG00000023675	NA	14.7812	0	clu_18818_1_35711183_35726667	3.67885	5.02126e-06
1	35711102	35711183	ENSBTAG00000023675	NA	14.7812	0	clu_18818_1_35711183_35737514	8.40692	4.44089e-15
1	35711102	35711183	ENSBTAG00000023675	NA	14.7812	0	clu_18818_1_35711183_35729679	5.91011	1.52685e-10
1	35730460	35730599	ENSBTAG00000023675	NA	10.0122	0	clu_18818_1_35730599_35734408	18.3557	0
1	35730460	35730599	ENSBTAG00000023675	NA	10.0122	0	clu_18818_1_35730599_35733903	18.2279	0
1	35730460	35730599	ENSBTAG00000023675	NA	10.0122	0	clu_18818_1_35729881_35730460	2.59146	0.00125361
1	35730460	35730599	ENSBTAG00000023675	NA	10.0122	0	clu_18818_1_35730599_35737514	3.55775	1.52374e-05
1	35730460	35730599	ENSBTAG00000023675	NA	10.0122	0	clu_18818_1_35730599_35737340	16.6241	0
1	67009273	67009449	ENSBTAG00000033166	NA	23.1046	0	clu_19282_1_67008941_67009273	10.588	0
1	88410230	88410920	ENSBTAG00000037393	ZNF639	10.909	0	clu_19983_1_88409174_88410230	3.2374	4.17415e-05
1	88410230	88410920	ENSBTAG00000037393	ZNF639	10.909	0	clu_19983_1_88409238_88410230	4.35061	2.63632e-07
1	71521908	71522088	ENSBTAG00000040161	NA	34.746	0	clu_19466_1_71522088_71523840	18.0622	0
1	71521908	71522088	ENSBTAG00000040161	NA	34.746	0	clu_19466_1_71522088_71529731	17.8775	0
1	71521908	71522088	ENSBTAG00000040161	NA	34.746	0	clu_19466_1_71522088_71522340	4.04385	8.49653e-07
1	71521908	71522088	ENSBTAG00000040161	NA	34.746	0	clu_19466_1_71522088_71523486	17.9513	0
1	71521908	71522088	ENSBTAG00000040161	NA	34.746	0	clu_19466_1_71522088_71524309	17.9988	0
1	71521908	71522088	ENSBTAG00000040161	NA	34.746	0	clu_19466_1_71522088_71524400	5.0896	6.21956e-09
1	71521908	71522088	ENSBTAG00000040161	NA	34.746	0	clu_19466_1_71522088_71523836	19.2608	0
1	71522340	71522509	ENSBTAG00000040161	NA	29.7547	0	clu_19466_1_71522088_71522340	4.04385	8.49653e-07
1	71522340	71522509	ENSBTAG00000040161	NA	29.7547	0	clu_19466_1_71522509_71523836	6.95706	2.88658e-15
1	71522340	71522509	ENSBTAG00000040161	NA	29.7547	0	clu_19466_1_71522509_71524400	8.88835	5.55112e-16
1	71522340	71522509	ENSBTAG00000040161	NA	29.7547	0	clu_19466_1_71522509_71523486	4.04515	6.24682e-07
1	71522340	71522509	ENSBTAG00000040161	NA	29.7547	0	clu_19466_1_71522509_71523774	19.4987	0
1	71522340	71522509	ENSBTAG00000040161	NA	29.7547	0	clu_19466_1_71522509_71523840	17.9711	0
1	71529731	71529868	ENSBTAG00000040161	NA	51.4573	0	clu_19466_1_71524477_71529731	11.7924	0
1	71529731	71529868	ENSBTAG00000040161	NA	51.4573	0	clu_19466_1_71522088_71529731	17.8775	0
1	71529731	71529868	ENSBTAG00000040161	NA	51.4573	0	clu_19466_1_71525245_71529731	18.003	0
1	71529731	71529868	ENSBTAG00000040161	NA	51.4573	0	clu_19466_1_71508341_71529731	18.4685	0
1	71529731	71529868	ENSBTAG00000040161	NA	51.4573	0	clu_19466_1_71525086_71529731	7.51534	1.39666e-13
1	71529731	71529868	ENSBTAG00000040161	NA	51.4573	0	clu_19466_1_71526482_71529731	17.8401	0
1	71529731	71529868	ENSBTAG00000040161	NA	51.4573	0	clu_19466_1_71498938_71529731	14.6616	0
1	148301330	148301675	ENSBTAG00000043957	TDRP	19.3078	0	clu_21245_1_148301675_148302989	7.22023	2.56684e-13
1	148301330	148301675	ENSBTAG00000043957	TDRP	19.3078	0	clu_21245_1_148301675_148302290	3.42166	1.6938e-05
1	148301330	148301675	ENSBTAG00000043957	TDRP	19.3078	0	clu_21245_1_148301675_148316036	19.4992	0
1	30301613	30301912	ENSBTAG00000046383	NA	9.53728	0	clu_18799_1_30301912_30304690	18.1066	0
1	30301613	30301912	ENSBTAG00000046383	NA	9.53728	0	clu_18798_1_30300901_30301613	4.20049	3.66827e-07
1	30301613	30301912	ENSBTAG00000046383	NA	9.53728	0	clu_18799_1_30301912_30302123	14.3453	0
1	30301613	30301912	ENSBTAG00000046383	NA	9.53728	0	clu_18798_1_30301360_30301613	10.2654	2.22045e-16
1	30301613	30301912	ENSBTAG00000046383	NA	9.53728	0	clu_18798_1_30301350_30301613	18.0098	0
1	30301613	30301912	ENSBTAG00000046383	NA	9.53728	0	clu_18799_1_30301912_30302151	7.80938	2.75335e-14
1	30301613	30301912	ENSBTAG00000046383	NA	9.53728	0	clu_18798_1_30300646_30301613	18.321	0
1	30301613	30301912	ENSBTAG00000046383	NA	9.53728	0	clu_18799_1_30301912_30304667	18.2798	0
1	30301613	30301912	ENSBTAG00000046383	NA	9.53728	0	clu_18798_1_30301328_30301613	3.23612	3.24351e-05
1	30301613	30301912	ENSBTAG00000046383	NA	9.53728	0	clu_18798_1_30301266_30301613	19.2317	0
1	110026072	110026356	ENSBTAG00000047570	NA	11.0762	0	clu_20235_1_110026356_110026477	18.9245	0
1	110026072	110026356	ENSBTAG00000047570	NA	11.0762	0	clu_20235_1_110026356_110026670	5.7197	4.53082e-12
1	110026072	110026356	ENSBTAG00000047570	NA	11.0762	0	clu_20235_1_110026356_110026533	11.9777	0
1	110026072	110026356	ENSBTAG00000047570	NA	11.0762	0	clu_20235_1_110026356_110026484	6.69387	5.37415e-12
1	110026072	110026356	ENSBTAG00000047570	NA	11.0762	0	clu_20235_1_110025819_110026072	3.59484	9.6566e-06
1	110026072	110026356	ENSBTAG00000047570	NA	11.0762	0	clu_20235_1_110026356_110026788	4.10453	4.10638e-07
1	110026072	110026356	ENSBTAG00000047570	NA	11.0762	0	clu_20235_1_110026356_110026727	18.8477	0
1	10093927	10094034	ENSBTAG00000000603	JAM2	8.52297	1.11022e-16	clu_18720_1_10092131_10093927	11.096	0
1	10093927	10094034	ENSBTAG00000000603	JAM2	8.52297	1.11022e-16	clu_18720_1_10085659_10093927	18.4684	0
1	10093927	10094034	ENSBTAG00000000603	JAM2	8.52297	1.11022e-16	clu_18721_1_10094034_10096704	3.10212	8.13632e-05
1	10093927	10094034	ENSBTAG00000000603	JAM2	8.52297	1.11022e-16	clu_18720_1_10092316_10093927	18.4129	0
1	10093927	10094034	ENSBTAG00000000603	JAM2	8.52297	1.11022e-16	clu_18721_1_10094034_10104302	3.32119	3.24385e-05
1	10093927	10094034	ENSBTAG00000000603	JAM2	8.52297	1.11022e-16	clu_18721_1_10094034_10096700	5.77751	1.99521e-10
1	10093927	10094034	ENSBTAG00000000603	JAM2	8.52297	1.11022e-16	clu_18720_1_10085675_10093927	9.56276	0
1	109723668	109723730	ENSBTAG00000009336	LXN	10.7946	1.11022e-16	clu_20222_1_109721918_109723668	14.0983	0
1	109723668	109723730	ENSBTAG00000009336	LXN	10.7946	1.11022e-16	clu_20222_1_109722453_109723668	3.05069	9.98974e-05
1	109723668	109723730	ENSBTAG00000009336	LXN	10.7946	1.11022e-16	clu_20222_1_109723730_109725048	3.46394	1.48963e-05
1	109723668	109723730	ENSBTAG00000009336	LXN	10.7946	1.11022e-16	clu_20222_1_109723730_109729027	4.75988	1.42964e-09
1	109723668	109723730	ENSBTAG00000009336	LXN	10.7946	1.11022e-16	clu_20222_1_109722588_109723668	17.8258	0
1	57844474	57844630	ENSBTAG00000010793	CCDC80	8.62178	1.11022e-16	clu_19090_1_57833426_57844474	4.44186	1.32504e-07
1	57844474	57844630	ENSBTAG00000010793	CCDC80	8.62178	1.11022e-16	clu_19091_1_57844630_57852603	21.6175	0
1	57844474	57844630	ENSBTAG00000010793	CCDC80	8.62178	1.11022e-16	clu_19090_1_57842200_57844474	3.89948	1.70057e-06
1	57844474	57844630	ENSBTAG00000010793	CCDC80	8.62178	1.11022e-16	clu_19091_1_57844630_58044895	18.5532	0
1	145110626	145110715	ENSBTAG00000017060	ITGB2	7.5312	1.11022e-16	clu_20979_1_145110715_145112428	2.01379	0.0167461
1	145110626	145110715	ENSBTAG00000017060	ITGB2	7.5312	1.11022e-16	clu_20979_1_145109920_145110626	8.88524	1.37668e-14
1	145110626	145110715	ENSBTAG00000017060	ITGB2	7.5312	1.11022e-16	clu_20979_1_145110715_145110857	9.68598	0
1	145110626	145110715	ENSBTAG00000017060	ITGB2	7.5312	1.11022e-16	clu_20979_1_145109843_145110626	18.0636	0
1	10042918	10043058	ENSBTAG00000019043	GABPA	8.86308	1.11022e-16	clu_18717_1_10043058_10043970	7.77789	1.24345e-13
1	10042918	10043058	ENSBTAG00000019043	GABPA	8.86308	1.11022e-16	clu_18717_1_10039429_10042918	4.89454	1.47448e-08
1	10042918	10043058	ENSBTAG00000019043	GABPA	8.86308	1.11022e-16	clu_18717_1_10043058_10048190	18.9485	0
1	147674636	147674894	ENSBTAG00000003148	MCM3AP	7.40295	2.22045e-16	clu_21185_1_147674894_147676314	18.1837	0
1	147674636	147674894	ENSBTAG00000003148	MCM3AP	7.40295	2.22045e-16	clu_21185_1_147674894_147682246	17.9686	0
1	147674636	147674894	ENSBTAG00000003148	MCM3AP	7.40295	2.22045e-16	clu_21184_1_147673564_147674636	14.0917	0
1	147674636	147674894	ENSBTAG00000003148	MCM3AP	7.40295	2.22045e-16	clu_21185_1_147674894_147678999	6.35028	2.6674e-11
1	147674636	147674894	ENSBTAG00000003148	MCM3AP	7.40295	2.22045e-16	clu_21184_1_147673436_147674636	19.0462	0
1	147674636	147674894	ENSBTAG00000003148	MCM3AP	7.40295	2.22045e-16	clu_21184_1_147674420_147674636	3.65784	5.64944e-06
1	116244666	116244760	ENSBTAG00000004564	MBNL1	8.54712	2.22045e-16	clu_20337_1_116244760_116356137	18.0687	0
1	116244666	116244760	ENSBTAG00000004564	MBNL1	8.54712	2.22045e-16	clu_20337_1_116244760_116255135	18.0556	0
1	116244666	116244760	ENSBTAG00000004564	MBNL1	8.54712	2.22045e-16	clu_20337_1_116244760_116252855	12.223	0
1	116244666	116244760	ENSBTAG00000004564	MBNL1	8.54712	2.22045e-16	clu_20337_1_116238675_116244666	18.0624	0
1	116244666	116244760	ENSBTAG00000004564	MBNL1	8.54712	2.22045e-16	clu_20337_1_116244760_116252310	6.98342	2.44249e-15
1	116244666	116244760	ENSBTAG00000004564	MBNL1	8.54712	2.22045e-16	clu_20337_1_116236057_116244666	17.7514	0
1	116244666	116244760	ENSBTAG00000004564	MBNL1	8.54712	2.22045e-16	clu_20337_1_116241649_116244666	12.81	0
1	116244666	116244760	ENSBTAG00000004564	MBNL1	8.54712	2.22045e-16	clu_20337_1_116242780_116244666	3.62261	8.0578e-06
1	116244666	116244760	ENSBTAG00000004564	MBNL1	8.54712	2.22045e-16	clu_20337_1_116244760_116429222	19.156	0
1	116244666	116244760	ENSBTAG00000004564	MBNL1	8.54712	2.22045e-16	clu_20337_1_116244760_116245451	19.0651	0
1	116244666	116244760	ENSBTAG00000004564	MBNL1	8.54712	2.22045e-16	clu_20337_1_116241681_116244666	13.3959	0
1	116244666	116244760	ENSBTAG00000004564	MBNL1	8.54712	2.22045e-16	clu_20337_1_116242801_116244666	3.61065	1.09259e-05
1	116244666	116244760	ENSBTAG00000004564	MBNL1	8.54712	2.22045e-16	clu_20337_1_116244760_116245455	16.6741	0
1	116244666	116244760	ENSBTAG00000004564	MBNL1	8.54712	2.22045e-16	clu_20337_1_116242901_116244666	12.9957	0
1	82955493	82955552	ENSBTAG00000005209	VPS8	8.70527	2.22045e-16	clu_19758_1_82954227_82955493	3.3897	2.08532e-05
1	82955651	82955804	ENSBTAG00000005209	VPS8	8.73059	2.22045e-16	clu_19758_1_82955804_82962525	3.57912	1.59314e-06
1	82955651	82955804	ENSBTAG00000005209	VPS8	8.73059	2.22045e-16	clu_19758_1_82955804_82960575	19.0461	0
1	82955651	82955804	ENSBTAG00000005209	VPS8	8.73059	2.22045e-16	clu_19758_1_82955804_82963060	2.08363	0.00742813
1	82955651	82955804	ENSBTAG00000005209	VPS8	8.73059	2.22045e-16	clu_19758_1_82955804_82971818	18.3223	0
1	82955651	82955804	ENSBTAG00000005209	VPS8	8.73059	2.22045e-16	clu_19758_1_82955804_82960652	3.05386	0.000103232
1	82955651	82955804	ENSBTAG00000005209	VPS8	8.73059	2.22045e-16	clu_19758_1_82955804_82960554	18.9156	0
1	77208714	77208857	ENSBTAG00000013205	IL1RAP	7.44677	2.22045e-16	clu_19620_1_77205997_77208714	18.8279	0
1	77208714	77208857	ENSBTAG00000013205	IL1RAP	7.44677	2.22045e-16	clu_19620_1_77198039_77208714	9.3414	0
1	77208714	77208857	ENSBTAG00000013205	IL1RAP	7.44677	2.22045e-16	clu_19620_1_77206006_77208714	2.6027	0.000878015
1	77208714	77208857	ENSBTAG00000013205	IL1RAP	7.44677	2.22045e-16	clu_19620_1_77208857_77210175	5.08361	2.0512e-10
1	77208714	77208857	ENSBTAG00000013205	IL1RAP	7.44677	2.22045e-16	clu_19620_1_77208857_77223791	18.4864	0
1	145113472	145113627	ENSBTAG00000017060	ITGB2	7.38641	2.22045e-16	clu_20983_1_145113627_145114446	13.587	2.19824e-14
1	145113472	145113627	ENSBTAG00000017060	ITGB2	7.38641	2.22045e-16	clu_20984_1_145112851_145113472	19.1429	0
1	145113472	145113627	ENSBTAG00000017060	ITGB2	7.38641	2.22045e-16	clu_20983_1_145113627_145114484	19.3547	0
1	145113472	145113627	ENSBTAG00000017060	ITGB2	7.38641	2.22045e-16	clu_20983_1_145113627_145114461	17.7948	0
1	145113472	145113627	ENSBTAG00000017060	ITGB2	7.38641	2.22045e-16	clu_20983_1_145113627_145114359	3.5307	1.02407e-05
1	145113472	145113627	ENSBTAG00000017060	ITGB2	7.38641	2.22045e-16	clu_20984_1_145112558_145113472	17.9532	0
1	145113472	145113627	ENSBTAG00000017060	ITGB2	7.38641	2.22045e-16	clu_20984_1_145112523_145113472	14.2884	0
1	145113472	145113627	ENSBTAG00000017060	ITGB2	7.38641	2.22045e-16	clu_20984_1_145113122_145113472	18.086	0
1	145113472	145113627	ENSBTAG00000017060	ITGB2	7.38641	2.22045e-16	clu_20983_1_145113627_145114573	4.20944	2.38468e-07
1	117808435	117808540	ENSBTAG00000020990	P2RY14	8.58077	2.22045e-16	clu_20368_1_117785993_117808435	9.44132	0
1	117808435	117808540	ENSBTAG00000020990	P2RY14	8.58077	2.22045e-16	clu_20368_1_117752752_117808435	14.0917	0
1	117808435	117808540	ENSBTAG00000020990	P2RY14	8.58077	2.22045e-16	clu_20368_1_117785005_117808435	18.6927	0
1	117808435	117808540	ENSBTAG00000020990	P2RY14	8.58077	2.22045e-16	clu_20368_1_117799085_117808435	3.25279	3.85847e-05
1	117808435	117808540	ENSBTAG00000020990	P2RY14	8.58077	2.22045e-16	clu_20368_1_117751824_117808435	4.67227	2.54974e-08
1	117808435	117808540	ENSBTAG00000020990	P2RY14	8.58077	2.22045e-16	clu_20368_1_117806920_117808435	3.63068	5.78286e-06
1	117808435	117808540	ENSBTAG00000020990	P2RY14	8.58077	2.22045e-16	clu_20368_1_117751147_117808435	12.9721	0
1	117808435	117808540	ENSBTAG00000020990	P2RY14	8.58077	2.22045e-16	clu_20368_1_117808540_117809659	12.8471	0
1	117808435	117808540	ENSBTAG00000020990	P2RY14	8.58077	2.22045e-16	clu_20368_1_117806169_117808435	18.5185	0
1	117808435	117808540	ENSBTAG00000020990	P2RY14	8.58077	2.22045e-16	clu_20368_1_117808540_117815730	2.99448	0.000182453
1	117808435	117808540	ENSBTAG00000020990	P2RY14	8.58077	2.22045e-16	clu_20368_1_117785422_117808435	6.27293	1.80183e-10
1	117808435	117808540	ENSBTAG00000020990	P2RY14	8.58077	2.22045e-16	clu_20368_1_117808540_117815743	14.3453	0
1	22169523	22169673	ENSBTAG00000002623	SAMSN1	7.31122	4.44089e-16	clu_18768_1_22161709_22169523	17.7529	0
1	22169523	22169673	ENSBTAG00000002623	SAMSN1	7.31122	4.44089e-16	clu_18768_1_22169673_22178233	18.5174	0
1	22169523	22169673	ENSBTAG00000002623	SAMSN1	7.31122	4.44089e-16	clu_18768_1_22166823_22169523	17.7521	0
1	22169523	22169673	ENSBTAG00000002623	SAMSN1	7.31122	4.44089e-16	clu_18768_1_22169673_22178227	17.7412	0
1	22169523	22169673	ENSBTAG00000002623	SAMSN1	7.31122	4.44089e-16	clu_18768_1_22169673_22178980	18.1418	0
1	22169523	22169673	ENSBTAG00000002623	SAMSN1	7.31122	4.44089e-16	clu_18768_1_22167619_22169523	12.7754	0
1	22169523	22169673	ENSBTAG00000002623	SAMSN1	7.31122	4.44089e-16	clu_18768_1_22123793_22169523	7.53943	1.11022e-16
1	22169523	22169673	ENSBTAG00000002623	SAMSN1	7.31122	4.44089e-16	clu_18768_1_22169673_22174226	18.4327	0
1	22169523	22169673	ENSBTAG00000002623	SAMSN1	7.31122	4.44089e-16	clu_18768_1_22169673_22177889	17.9698	0
1	22169523	22169673	ENSBTAG00000002623	SAMSN1	7.31122	4.44089e-16	clu_18768_1_22169673_22169904	13.512	0
1	22169523	22169673	ENSBTAG00000002623	SAMSN1	7.31122	4.44089e-16	clu_18768_1_22169270_22169523	19.0058	0
1	22169523	22169673	ENSBTAG00000002623	SAMSN1	7.31122	4.44089e-16	clu_18768_1_22169673_22172807	18.0619	0
1	22169523	22169673	ENSBTAG00000002623	SAMSN1	7.31122	4.44089e-16	clu_18768_1_22169673_22181025	18.6028	0
1	22169523	22169673	ENSBTAG00000002623	SAMSN1	7.31122	4.44089e-16	clu_18768_1_22158898_22169523	18.6498	0
1	22169523	22169673	ENSBTAG00000002623	SAMSN1	7.31122	4.44089e-16	clu_18768_1_22169673_22179829	18.8785	0
1	22169523	22169673	ENSBTAG00000002623	SAMSN1	7.31122	4.44089e-16	clu_18768_1_22169673_22188462	13.1175	0
1	22169523	22169673	ENSBTAG00000002623	SAMSN1	7.31122	4.44089e-16	clu_18768_1_22149596_22169523	18.5244	0
1	22169523	22169673	ENSBTAG00000002623	SAMSN1	7.31122	4.44089e-16	clu_18768_1_22169673_22181046	29.4375	0
1	22169523	22169673	ENSBTAG00000002623	SAMSN1	7.31122	4.44089e-16	clu_18768_1_22166958_22169523	21.1553	0
1	147687558	147687689	ENSBTAG00000003148	MCM3AP	8.71299	4.44089e-16	clu_21170_1_147687689_147690325	10.7061	0
1	147687558	147687689	ENSBTAG00000003148	MCM3AP	8.71299	4.44089e-16	clu_21170_1_147687689_147690316	17.4324	0
1	147687558	147687689	ENSBTAG00000003148	MCM3AP	8.71299	4.44089e-16	clu_21170_1_147687689_147855845	14.3453	0
1	147687558	147687689	ENSBTAG00000003148	MCM3AP	8.71299	4.44089e-16	clu_21170_1_147687689_147690244	19.1439	0
1	147687558	147687689	ENSBTAG00000003148	MCM3AP	8.71299	4.44089e-16	clu_21170_1_147687689_147697962	18.7818	0
1	82817176	82817323	ENSBTAG00000005209	VPS8	8.60687	4.44089e-16	clu_19758_1_82817323_82817438	18.6164	0
1	82817176	82817323	ENSBTAG00000005209	VPS8	8.60687	4.44089e-16	clu_19758_1_82817323_82862386	4.21161	2.0911e-07
1	82817176	82817323	ENSBTAG00000005209	VPS8	8.60687	4.44089e-16	clu_19758_1_82817323_82826196	4.25356	1.81332e-07
1	82817176	82817323	ENSBTAG00000005209	VPS8	8.60687	4.44089e-16	clu_19758_1_82817323_82839829	18.4234	0
1	82817176	82817323	ENSBTAG00000005209	VPS8	8.60687	4.44089e-16	clu_19758_1_82804425_82817176	17.9468	0
1	82817176	82817323	ENSBTAG00000005209	VPS8	8.60687	4.44089e-16	clu_19758_1_82817323_82841067	3.42207	1.77004e-05
1	82817176	82817323	ENSBTAG00000005209	VPS8	8.60687	4.44089e-16	clu_19758_1_82810066_82817176	1.9649	0.0178809
1	82817176	82817323	ENSBTAG00000005209	VPS8	8.60687	4.44089e-16	clu_19758_1_82817323_82910141	12.5429	0
1	82817176	82817323	ENSBTAG00000005209	VPS8	8.60687	4.44089e-16	clu_19758_1_82807645_82817176	1.90868	0.0264762
1	82817176	82817323	ENSBTAG00000005209	VPS8	8.60687	4.44089e-16	clu_19758_1_82808983_82817176	19.1639	0
1	82817176	82817323	ENSBTAG00000005209	VPS8	8.60687	4.44089e-16	clu_19758_1_82807636_82817176	4.44063	9.66627e-09
1	146848435	146848570	ENSBTAG00000007105	NA	8.22171	4.44089e-16	clu_21077_1_146847556_146848435	18.4834	0
1	146848435	146848570	ENSBTAG00000007105	NA	8.22171	4.44089e-16	clu_21079_1_146848570_146848727	4.33499	3.94737e-07
1	146848435	146848570	ENSBTAG00000007105	NA	8.22171	4.44089e-16	clu_21079_1_146848570_146848769	18.477	0
1	146848435	146848570	ENSBTAG00000007105	NA	8.22171	4.44089e-16	clu_21077_1_146847551_146848435	4.76451	5.22115e-08
1	146848435	146848570	ENSBTAG00000007105	NA	8.22171	4.44089e-16	clu_21077_1_146844075_146848435	12.5421	0
1	140388069	140388225	ENSBTAG00000011626	ATP2C1	8.54597	4.44089e-16	clu_20795_1_140388225_140390473	18.0714	0
1	140388069	140388225	ENSBTAG00000011626	ATP2C1	8.54597	4.44089e-16	clu_20795_1_140388225_140394000	7.89611	0
1	140388069	140388225	ENSBTAG00000011626	ATP2C1	8.54597	4.44089e-16	clu_20795_1_140385318_140388069	6.16049	4.79337e-11
1	140388069	140388225	ENSBTAG00000011626	ATP2C1	8.54597	4.44089e-16	clu_20795_1_140388225_140393996	4.35489	2.12401e-07
1	140388069	140388225	ENSBTAG00000011626	ATP2C1	8.54597	4.44089e-16	clu_20795_1_140388225_140398256	19.1801	0
1	140388069	140388225	ENSBTAG00000011626	ATP2C1	8.54597	4.44089e-16	clu_20795_1_140388225_140390412	18.5834	0
1	140388069	140388225	ENSBTAG00000011626	ATP2C1	8.54597	4.44089e-16	clu_20795_1_140383823_140388069	4.92671	2.64083e-09
1	140388069	140388225	ENSBTAG00000011626	ATP2C1	8.54597	4.44089e-16	clu_20795_1_140375998_140388069	4.37018	1.47249e-08
1	140388069	140388225	ENSBTAG00000011626	ATP2C1	8.54597	4.44089e-16	clu_20795_1_140388225_140390395	18.6519	0
1	140388069	140388225	ENSBTAG00000011626	ATP2C1	8.54597	4.44089e-16	clu_20795_1_140388225_140395874	19.5369	0
1	140388069	140388225	ENSBTAG00000011626	ATP2C1	8.54597	4.44089e-16	clu_20795_1_140368431_140388069	19.0751	0
1	140388069	140388225	ENSBTAG00000011626	ATP2C1	8.54597	4.44089e-16	clu_20795_1_140388225_140411922	18.8577	0
1	46420472	46420547	ENSBTAG00000013461	RPL24	7.29458	4.44089e-16	clu_18947_1_46419984_46420472	3.92678	1.42061e-06
1	46420472	46420547	ENSBTAG00000013461	RPL24	7.29458	4.44089e-16	clu_18947_1_46419957_46420472	12.7558	0
1	46420472	46420547	ENSBTAG00000013461	RPL24	7.29458	4.44089e-16	clu_18947_1_46419909_46420472	18.3598	0
1	46420472	46420547	ENSBTAG00000013461	RPL24	7.29458	4.44089e-16	clu_18947_1_46419948_46420472	3.58764	6.3046e-06
1	46420472	46420547	ENSBTAG00000013461	RPL24	7.29458	4.44089e-16	clu_18947_1_46419907_46420472	18.0857	0
1	46420472	46420547	ENSBTAG00000013461	RPL24	7.29458	4.44089e-16	clu_18949_1_46420547_46420679	18.2881	0
1	46420472	46420547	ENSBTAG00000013461	RPL24	7.29458	4.44089e-16	clu_18947_1_46417208_46420472	14.3453	0
1	3113949	3114374	ENSBTAG00000018854	NA	7.30437	4.44089e-16	clu_18643_1_3114374_3122463	18.4566	0
1	3113949	3114374	ENSBTAG00000018854	NA	7.30437	4.44089e-16	clu_18643_1_3114374_3115922	18.5163	0
1	3113949	3114374	ENSBTAG00000018854	NA	7.30437	4.44089e-16	clu_18643_1_3114374_3115976	20.1624	0
1	3113949	3114374	ENSBTAG00000018854	NA	7.30437	4.44089e-16	clu_18643_1_3114374_3114541	14.1271	0
1	144418393	144418483	ENSBTAG00000021286	SLC37A1	8.19894	4.44089e-16	clu_20924_1_144408533_144418393	17.8603	0
1	144418393	144418483	ENSBTAG00000021286	SLC37A1	8.19894	4.44089e-16	clu_20925_1_144418483_144421606	7.72867	0
1	144418393	144418483	ENSBTAG00000021286	SLC37A1	8.19894	4.44089e-16	clu_20925_1_144418483_144421626	18.3918	0
1	144418393	144418483	ENSBTAG00000021286	SLC37A1	8.19894	4.44089e-16	clu_20924_1_144415513_144418393	2.5141	0.00224655
1	35726667	35726798	ENSBTAG00000023675	NA	8.377	4.44089e-16	clu_18818_1_35688258_35726667	3.62554	6.12815e-06
1	35726667	35726798	ENSBTAG00000023675	NA	8.377	4.44089e-16	clu_18818_1_35716822_35726667	4.5551	2.38578e-08
1	35726667	35726798	ENSBTAG00000023675	NA	8.377	4.44089e-16	clu_18818_1_35688389_35726667	19.4992	0
1	35726667	35726798	ENSBTAG00000023675	NA	8.377	4.44089e-16	clu_18818_1_35716386_35726667	4.00104	7.89654e-07
1	35726667	35726798	ENSBTAG00000023675	NA	8.377	4.44089e-16	clu_18818_1_35716156_35726667	5.20496	5.1735e-10
1	35726667	35726798	ENSBTAG00000023675	NA	8.377	4.44089e-16	clu_18818_1_35723896_35726667	19.0869	0
1	35726667	35726798	ENSBTAG00000023675	NA	8.377	4.44089e-16	clu_18818_1_35717792_35726667	18.3302	0
1	35726667	35726798	ENSBTAG00000023675	NA	8.377	4.44089e-16	clu_18818_1_35688221_35726667	18.9133	0
1	35726667	35726798	ENSBTAG00000023675	NA	8.377	4.44089e-16	clu_18818_1_35716285_35726667	19.025	0
1	35726667	35726798	ENSBTAG00000023675	NA	8.377	4.44089e-16	clu_18818_1_35716381_35726667	13.8713	0
1	35726667	35726798	ENSBTAG00000023675	NA	8.377	4.44089e-16	clu_18818_1_35660907_35726667	12.9505	0
1	35726667	35726798	ENSBTAG00000023675	NA	8.377	4.44089e-16	clu_18818_1_35711183_35726667	3.67885	5.02126e-06
1	88509450	88509528	ENSBTAG00000009232	PIK3CA	8.33288	5.55112e-16	clu_19991_1_88509528_88511008	17.8809	0
1	88509450	88509528	ENSBTAG00000009232	PIK3CA	8.33288	5.55112e-16	clu_19990_1_88506483_88509450	9.06191	4.44089e-16
1	88509450	88509528	ENSBTAG00000009232	PIK3CA	8.33288	5.55112e-16	clu_19990_1_88508907_88509450	18.1242	0
1	88509450	88509528	ENSBTAG00000009232	PIK3CA	8.33288	5.55112e-16	clu_19991_1_88509528_88510360	2.49215	0.00141796
1	142937703	142937831	ENSBTAG00000000394	BACE2	8.13009	6.66134e-16	clu_20825_1_142937831_142948844	14.0747	0
1	142937703	142937831	ENSBTAG00000000394	BACE2	8.13009	6.66134e-16	clu_20825_1_142934195_142937703	1.85749	0.0241539
1	142937703	142937831	ENSBTAG00000000394	BACE2	8.13009	6.66134e-16	clu_20825_1_142937831_142941546	2.76374	0.000414756
1	142937703	142937831	ENSBTAG00000000394	BACE2	8.13009	6.66134e-16	clu_20825_1_142919508_142937703	19.1364	0
1	147697962	147698101	ENSBTAG00000003148	MCM3AP	8.25962	6.66134e-16	clu_21194_1_147698101_147701837	19.5168	0
1	147697962	147698101	ENSBTAG00000003148	MCM3AP	8.25962	6.66134e-16	clu_21194_1_147698101_147700349	6.52127	1.0524e-11
1	147697962	147698101	ENSBTAG00000003148	MCM3AP	8.25962	6.66134e-16	clu_21194_1_147698101_147707518	18.7047	0
1	147697962	147698101	ENSBTAG00000003148	MCM3AP	8.25962	6.66134e-16	clu_21170_1_147687689_147697962	18.7818	0
1	147697962	147698101	ENSBTAG00000003148	MCM3AP	8.25962	6.66134e-16	clu_21170_1_147696641_147697962	13.2014	0
1	147697962	147698101	ENSBTAG00000003148	MCM3AP	8.25962	6.66134e-16	clu_21194_1_147698101_147704746	13.2739	0
1	133401649	133403076	ENSBTAG00000003833	SLC35G2	11.5461	6.66134e-16	clu_20656_1_133403076_133438956	10.1279	0
1	133401649	133403076	ENSBTAG00000003833	SLC35G2	11.5461	6.66134e-16	clu_20656_1_133403076_133439326	9.64989	0
1	133401649	133403076	ENSBTAG00000003833	SLC35G2	11.5461	6.66134e-16	clu_20656_1_133403076_133439076	3.73701	3.89455e-06
1	133401649	133403076	ENSBTAG00000003833	SLC35G2	11.5461	6.66134e-16	clu_20656_1_133403076_133439081	4.6099	3.36643e-08
1	133401649	133403076	ENSBTAG00000003833	SLC35G2	11.5461	6.66134e-16	clu_20656_1_133403076_133424863	18.414	0
1	133401649	133403076	ENSBTAG00000003833	SLC35G2	11.5461	6.66134e-16	clu_20656_1_133403076_133439026	3.81317	2.54574e-06
1	133401649	133403076	ENSBTAG00000003833	SLC35G2	11.5461	6.66134e-16	clu_20656_1_133403076_133431213	4.30458	1.07613e-07
1	133401649	133403076	ENSBTAG00000003833	SLC35G2	11.5461	6.66134e-16	clu_20656_1_133403076_133408441	4.2375	1.58315e-07
1	18954769	18954924	ENSBTAG00000004869	NA	8.23203	6.66134e-16	clu_18747_1_18954924_18962954	6.75597	2.68274e-12
1	18954769	18954924	ENSBTAG00000004869	NA	8.23203	6.66134e-16	clu_18747_1_18954924_18955574	3.97711	1.35034e-06
1	18954769	18954924	ENSBTAG00000004869	NA	8.23203	6.66134e-16	clu_18747_1_18954924_18993280	19.3135	0
1	18954769	18954924	ENSBTAG00000004869	NA	8.23203	6.66134e-16	clu_18747_1_18954924_18962173	5.19252	2.29185e-10
1	82794918	82795000	ENSBTAG00000005209	VPS8	8.42304	6.66134e-16	clu_19758_1_82793404_82794918	3.41448	1.31534e-05
1	82794918	82795000	ENSBTAG00000005209	VPS8	8.42304	6.66134e-16	clu_19758_1_82793366_82794918	18.777	0
1	82794918	82795000	ENSBTAG00000005209	VPS8	8.42304	6.66134e-16	clu_19758_1_82795000_82795313	2.86818	0.000250901
1	82794918	82795000	ENSBTAG00000005209	VPS8	8.42304	6.66134e-16	clu_19758_1_82787259_82794918	3.23441	4.45351e-05
1	82794918	82795000	ENSBTAG00000005209	VPS8	8.42304	6.66134e-16	clu_19758_1_82791617_82794918	4.9053	2.77721e-09
1	82794918	82795000	ENSBTAG00000005209	VPS8	8.42304	6.66134e-16	clu_19758_1_82793416_82794918	4.79162	6.36842e-09
1	82794918	82795000	ENSBTAG00000005209	VPS8	8.42304	6.66134e-16	clu_19758_1_82795000_82800797	3.56826	8.2451e-06
1	82794918	82795000	ENSBTAG00000005209	VPS8	8.42304	6.66134e-16	clu_19758_1_82792703_82794918	4.58503	2.2381e-08
1	88504290	88504560	ENSBTAG00000009232	PIK3CA	8.6544	6.66134e-16	clu_19988_1_88504560_88505351	17.5789	0
1	109725048	109725225	ENSBTAG00000009336	LXN	9.94505	6.66134e-16	clu_20223_1_109725225_109725541	4.31769	3.59977e-07
1	109725048	109725225	ENSBTAG00000009336	LXN	9.94505	6.66134e-16	clu_20222_1_109723730_109725048	3.46394	1.48963e-05
1	109725048	109725225	ENSBTAG00000009336	LXN	9.94505	6.66134e-16	clu_20223_1_109725225_109725545	3.9299	9.7344e-07
1	109725048	109725225	ENSBTAG00000009336	LXN	9.94505	6.66134e-16	clu_20222_1_109722453_109725048	18.2951	0
1	117842534	117842698	ENSBTAG00000021703	MED12L	7.88926	8.88178e-16	clu_20371_1_117842698_117847938	3.99939	6.22405e-07
1	117842534	117842698	ENSBTAG00000021703	MED12L	7.88926	8.88178e-16	clu_20371_1_117842698_117845175	2.29603	0.0032686
1	147674323	147674420	ENSBTAG00000003148	MCM3AP	8.17087	1.11022e-15	clu_21184_1_147674420_147674636	3.65784	5.64944e-06
1	147674323	147674420	ENSBTAG00000003148	MCM3AP	8.17087	1.11022e-15	clu_21184_1_147673564_147674323	4.38146	1.92072e-07
1	147674323	147674420	ENSBTAG00000003148	MCM3AP	8.17087	1.11022e-15	clu_21184_1_147674420_147674626	4.38701	1.33169e-08
1	147674323	147674420	ENSBTAG00000003148	MCM3AP	8.17087	1.11022e-15	clu_21184_1_147673436_147674323	2.34846	0.00242434
1	140398256	140398353	ENSBTAG00000011626	ATP2C1	8.45784	1.11022e-15	clu_20795_1_140398353_140411922	19.4529	0
1	140398256	140398353	ENSBTAG00000011626	ATP2C1	8.45784	1.11022e-15	clu_20795_1_140388225_140398256	19.1801	0
1	140398256	140398353	ENSBTAG00000011626	ATP2C1	8.45784	1.11022e-15	clu_20795_1_140368431_140398256	19.1341	0
1	140398256	140398353	ENSBTAG00000011626	ATP2C1	8.45784	1.11022e-15	clu_20795_1_140396147_140398256	6.21481	4.69238e-11
1	140398256	140398353	ENSBTAG00000011626	ATP2C1	8.45784	1.11022e-15	clu_20795_1_140398353_140402603	5.94824	1.46523e-10
1	140398256	140398353	ENSBTAG00000011626	ATP2C1	8.45784	1.11022e-15	clu_20795_1_140394100_140398256	17.6115	0
1	83441033	83442294	ENSBTAG00000040199	POLR2H	8.50192	1.33227e-15	clu_19786_1_83440276_83441033	3.67437	4.97461e-06
1	83441033	83442294	ENSBTAG00000040199	POLR2H	8.50192	1.33227e-15	clu_19786_1_83440076_83441033	6.96837	2.67342e-12
1	83441033	83442294	ENSBTAG00000040199	POLR2H	8.50192	1.33227e-15	clu_19786_1_83439913_83441033	17.8612	0
1	152880454	152880571	ENSBTAG00000009214	ETS2	7.69599	2.22045e-15	clu_21347_1_152880571_152881719	18.0447	0
1	152880454	152880571	ENSBTAG00000009214	ETS2	7.69599	2.22045e-15	clu_21347_1_152880571_152882227	15.1319	0
1	152880454	152880571	ENSBTAG00000009214	ETS2	7.69599	2.22045e-15	clu_21347_1_152880571_152881810	3.38615	2.4528e-05
1	82800797	82800900	ENSBTAG00000005209	VPS8	8.32292	2.44249e-15	clu_19758_1_82743028_82800797	18.9922	0
1	82800797	82800900	ENSBTAG00000005209	VPS8	8.32292	2.44249e-15	clu_19758_1_82795421_82800797	19.5849	0
1	82800797	82800900	ENSBTAG00000005209	VPS8	8.32292	2.44249e-15	clu_19758_1_82795394_82800797	3.35197	2.38318e-05
1	82800797	82800900	ENSBTAG00000005209	VPS8	8.32292	2.44249e-15	clu_19758_1_82800451_82800797	9.45161	0
1	82800797	82800900	ENSBTAG00000005209	VPS8	8.32292	2.44249e-15	clu_19758_1_82800900_82807556	5.38845	3.29567e-11
1	82800797	82800900	ENSBTAG00000005209	VPS8	8.32292	2.44249e-15	clu_19758_1_82800900_82804383	3.55249	1.30115e-05
1	82800797	82800900	ENSBTAG00000005209	VPS8	8.32292	2.44249e-15	clu_19758_1_82782780_82800797	19.118	0
1	82800797	82800900	ENSBTAG00000005209	VPS8	8.32292	2.44249e-15	clu_19758_1_82795000_82800797	3.56826	8.2451e-06
1	81061598	81061766	ENSBTAG00000014724	EIF4A2	7.83817	2.44249e-15	clu_19696_1_81060352_81061598	17.8024	0
1	81061598	81061766	ENSBTAG00000014724	EIF4A2	7.83817	2.44249e-15	clu_19696_1_81061178_81061598	6.40049	1.42755e-11
1	81061598	81061766	ENSBTAG00000014724	EIF4A2	7.83817	2.44249e-15	clu_19696_1_81042602_81061598	14.0918	0
1	81061598	81061766	ENSBTAG00000014724	EIF4A2	7.83817	2.44249e-15	clu_19696_1_81061766_81063144	17.7929	0
1	81061598	81061766	ENSBTAG00000014724	EIF4A2	7.83817	2.44249e-15	clu_19696_1_81061464_81061598	18.9094	0
1	81061598	81061766	ENSBTAG00000014724	EIF4A2	7.83817	2.44249e-15	clu_19696_1_81061766_81062691	18.7965	0
1	81061598	81061766	ENSBTAG00000014724	EIF4A2	7.83817	2.44249e-15	clu_19696_1_81060734_81061598	4.78863	2.11464e-08
1	81061598	81061766	ENSBTAG00000014724	EIF4A2	7.83817	2.44249e-15	clu_19696_1_81061766_81063180	3.89161	1.38259e-06
1	81061598	81061766	ENSBTAG00000014724	EIF4A2	7.83817	2.44249e-15	clu_19696_1_81061766_81062525	11.3371	0
1	81061598	81061766	ENSBTAG00000014724	EIF4A2	7.83817	2.44249e-15	clu_19696_1_81061503_81061598	8.03943	1.13243e-14
1	81061598	81061766	ENSBTAG00000014724	EIF4A2	7.83817	2.44249e-15	clu_19696_1_81061766_81062957	18.2637	0
1	147690325	147690425	ENSBTAG00000003148	MCM3AP	7.83945	2.66454e-15	clu_21170_1_147687710_147690325	17.8085	0
1	147690325	147690425	ENSBTAG00000003148	MCM3AP	7.83945	2.66454e-15	clu_21170_1_147687715_147690325	19.4866	0
1	147690325	147690425	ENSBTAG00000003148	MCM3AP	7.83945	2.66454e-15	clu_21189_1_147690425_147690509	4.43036	5.85985e-08
1	147690325	147690425	ENSBTAG00000003148	MCM3AP	7.83945	2.66454e-15	clu_21170_1_147687689_147690325	10.7061	0
1	147690325	147690425	ENSBTAG00000003148	MCM3AP	7.83945	2.66454e-15	clu_21189_1_147690425_147691018	21.5941	0
1	147692360	147692520	ENSBTAG00000003148	MCM3AP	7.99435	3.10862e-15	clu_21191_1_147692520_147695852	19.6645	0
1	147692360	147692520	ENSBTAG00000003148	MCM3AP	7.99435	3.10862e-15	clu_21190_1_147691223_147692360	3.49803	1.18972e-05
1	147692360	147692520	ENSBTAG00000003148	MCM3AP	7.99435	3.10862e-15	clu_21191_1_147692520_147694523	3.0017	0.000134719
1	147692360	147692520	ENSBTAG00000003148	MCM3AP	7.99435	3.10862e-15	clu_21190_1_147691942_147692360	4.66568	1.36343e-08
1	147692360	147692520	ENSBTAG00000003148	MCM3AP	7.99435	3.10862e-15	clu_21190_1_147691682_147692360	3.08257	9.45276e-05
1	147692360	147692520	ENSBTAG00000003148	MCM3AP	7.99435	3.10862e-15	clu_21190_1_147691158_147692360	4.00183	8.03719e-07
1	147692360	147692520	ENSBTAG00000003148	MCM3AP	7.99435	3.10862e-15	clu_21191_1_147692520_147694643	18.4912	0
1	155020421	155020484	ENSBTAG00000004891	OXNAD1	7.73339	3.55271e-15	clu_21429_1_155020484_155047946	4.67718	2.34666e-09
1	155020421	155020484	ENSBTAG00000004891	OXNAD1	7.73339	3.55271e-15	clu_21429_1_155020104_155020421	3.33965	0.000119148
1	155020421	155020484	ENSBTAG00000004891	OXNAD1	7.73339	3.55271e-15	clu_21429_1_155020484_155035336	6.05174	9.83404e-11
1	155020421	155020484	ENSBTAG00000004891	OXNAD1	7.73339	3.55271e-15	clu_21429_1_155020484_155020889	4.46313	1.48336e-07
1	155020421	155020484	ENSBTAG00000004891	OXNAD1	7.73339	3.55271e-15	clu_21429_1_155020484_155040935	18.6238	0
1	155020421	155020484	ENSBTAG00000004891	OXNAD1	7.73339	3.55271e-15	clu_21429_1_155020484_155156587	18.0658	0
1	155020421	155020484	ENSBTAG00000004891	OXNAD1	7.73339	3.55271e-15	clu_21429_1_155020484_155020972	3.66568	5.765e-06
1	83898146	83898216	ENSBTAG00000014460	PARL	8.071	4.44089e-15	clu_19880_1_83898216_83900624	19.5332	0
1	83898146	83898216	ENSBTAG00000014460	PARL	8.071	4.44089e-15	clu_19880_1_83897452_83898146	14.0918	0
1	83898146	83898216	ENSBTAG00000014460	PARL	8.071	4.44089e-15	clu_19880_1_83898216_83916941	18.8636	0
1	83898146	83898216	ENSBTAG00000014460	PARL	8.071	4.44089e-15	clu_19880_1_83874926_83898146	9.74764	0
1	83898146	83898216	ENSBTAG00000014460	PARL	8.071	4.44089e-15	clu_19880_1_83898216_83909280	18.4598	0
1	83898146	83898216	ENSBTAG00000014460	PARL	8.071	4.44089e-15	clu_19880_1_83898216_83898937	4.14444	3.43857e-07
1	83898146	83898216	ENSBTAG00000014460	PARL	8.071	4.44089e-15	clu_19880_1_83894796_83898146	3.51931	2.25937e-06
1	83898146	83898216	ENSBTAG00000014460	PARL	8.071	4.44089e-15	clu_19880_1_83898216_83911778	4.77748	3.9497e-08
1	83898146	83898216	ENSBTAG00000014460	PARL	8.071	4.44089e-15	clu_19880_1_83895514_83898146	6.7602	5.02509e-12
1	83898146	83898216	ENSBTAG00000014460	PARL	8.071	4.44089e-15	clu_19880_1_83895510_83898146	5.20031	8.6138e-10
1	83898146	83898216	ENSBTAG00000014460	PARL	8.071	4.44089e-15	clu_19880_1_83898216_83914909	18.0717	0
1	83898146	83898216	ENSBTAG00000014460	PARL	8.071	4.44089e-15	clu_19880_1_83897446_83898146	17.8394	0
1	83898146	83898216	ENSBTAG00000014460	PARL	8.071	4.44089e-15	clu_19880_1_83898216_83904824	18.5418	0
1	83898146	83898216	ENSBTAG00000014460	PARL	8.071	4.44089e-15	clu_19880_1_83898216_83912017	4.38328	7.72928e-08
1	83898146	83898216	ENSBTAG00000014460	PARL	8.071	4.44089e-15	clu_19880_1_83898216_83914390	2.9953	0.000143742
1	3118774	3118864	ENSBTAG00000018854	NA	6.86183	5.10703e-15	clu_18643_1_3118864_3120362	12.7746	0
1	3118774	3118864	ENSBTAG00000018854	NA	6.86183	5.10703e-15	clu_18643_1_3118864_3121994	18.3051	0
1	3118774	3118864	ENSBTAG00000018854	NA	6.86183	5.10703e-15	clu_18643_1_3118864_3119282	3.98973	1.41756e-07
1	3118774	3118864	ENSBTAG00000018854	NA	6.86183	5.10703e-15	clu_18643_1_3118864_3137384	19.1923	0
1	3118774	3118864	ENSBTAG00000018854	NA	6.86183	5.10703e-15	clu_18643_1_3116990_3118774	16.6204	0
1	3118774	3118864	ENSBTAG00000018854	NA	6.86183	5.10703e-15	clu_18643_1_3118864_3121746	18.3559	0
1	3118774	3118864	ENSBTAG00000018854	NA	6.86183	5.10703e-15	clu_18643_1_3118864_3122882	18.3216	0
1	3118774	3118864	ENSBTAG00000018854	NA	6.86183	5.10703e-15	clu_18643_1_3118864_3122238	4.55923	2.61639e-08
1	3118774	3118864	ENSBTAG00000018854	NA	6.86183	5.10703e-15	clu_18643_1_3118864_3122201	18.6076	0
1	3118774	3118864	ENSBTAG00000018854	NA	6.86183	5.10703e-15	clu_18643_1_3118864_3122463	11.6052	0
1	3118774	3118864	ENSBTAG00000018854	NA	6.86183	5.10703e-15	clu_18643_1_3118864_3122469	6.74309	1.73384e-12
1	3118774	3118864	ENSBTAG00000018854	NA	6.86183	5.10703e-15	clu_18643_1_3116163_3118774	18.322	0
1	3118774	3118864	ENSBTAG00000018854	NA	6.86183	5.10703e-15	clu_18643_1_3118864_3118952	3.74971	3.61557e-06
1	3118774	3118864	ENSBTAG00000018854	NA	6.86183	5.10703e-15	clu_18643_1_3118488_3118774	18.4709	0
1	88532069	88532214	ENSBTAG00000009232	PIK3CA	7.84764	5.32907e-15	clu_19995_1_88532214_88532852	9.33064	2.22045e-16
1	88532069	88532214	ENSBTAG00000009232	PIK3CA	7.84764	5.32907e-15	clu_19995_1_88532214_88532710	6.42949	1.81518e-11
1	1189228	1189283	ENSBTAG00000008490	CRYZL1	7.82926	5.55112e-15	clu_18533_1_1189283_1192071	19.0017	0
1	1189228	1189283	ENSBTAG00000008490	CRYZL1	7.82926	5.55112e-15	clu_18533_1_1189283_1193875	1.86189	0.0231752
1	1189228	1189283	ENSBTAG00000008490	CRYZL1	7.82926	5.55112e-15	clu_18533_1_1189283_1197951	2.32395	0.00322058
1	1189228	1189283	ENSBTAG00000008490	CRYZL1	7.82926	5.55112e-15	clu_18533_1_1189283_1195389	19.4456	0
1	83936267	83936340	ENSBTAG00000014451	YEATS2	7.58864	6.77236e-15	clu_19889_1_83935730_83936267	18.4634	0
1	83936267	83936340	ENSBTAG00000014451	YEATS2	7.58864	6.77236e-15	clu_19889_1_83934922_83936267	18.2868	0
1	83936267	83936340	ENSBTAG00000014451	YEATS2	7.58864	6.77236e-15	clu_19889_1_83936340_83937181	18.8145	0
1	83936267	83936340	ENSBTAG00000014451	YEATS2	7.58864	6.77236e-15	clu_19889_1_83936340_83937207	4.72081	3.76949e-08
1	83936267	83936340	ENSBTAG00000014451	YEATS2	7.58864	6.77236e-15	clu_19889_1_83934897_83936267	3.79299	4.42438e-06
1	83936267	83936340	ENSBTAG00000014451	YEATS2	7.58864	6.77236e-15	clu_19889_1_83934145_83936267	3.45743	2.05516e-05
1	88505351	88505502	ENSBTAG00000009232	PIK3CA	7.70755	9.10383e-15	clu_19988_1_88498091_88505351	3.66662	4.77195e-06
1	88505351	88505502	ENSBTAG00000009232	PIK3CA	7.70755	9.10383e-15	clu_19989_1_88505502_88505608	5.17231	4.59097e-09
1	88505351	88505502	ENSBTAG00000009232	PIK3CA	7.70755	9.10383e-15	clu_19989_1_88505502_88505637	18.645	0
1	88505351	88505502	ENSBTAG00000009232	PIK3CA	7.70755	9.10383e-15	clu_19988_1_88504560_88505351	17.5789	0
1	10057162	10057306	ENSBTAG00000019043	GABPA	6.74851	9.99201e-15	clu_18717_1_10052723_10057162	4.31649	2.96224e-07
1	10057162	10057306	ENSBTAG00000019043	GABPA	6.74851	9.99201e-15	clu_18717_1_10057306_10061210	10.0034	0
1	10057162	10057306	ENSBTAG00000019043	GABPA	6.74851	9.99201e-15	clu_18717_1_10053473_10057162	18.0897	0
1	10057162	10057306	ENSBTAG00000019043	GABPA	6.74851	9.99201e-15	clu_18717_1_10055966_10057162	18.32	0
1	140368053	140368431	ENSBTAG00000011626	ATP2C1	7.92284	1.13243e-14	clu_20795_1_140368431_140371314	21.4677	0
1	140368053	140368431	ENSBTAG00000011626	ATP2C1	7.92284	1.13243e-14	clu_20795_1_140368431_140434714	18.3389	0
1	140368053	140368431	ENSBTAG00000011626	ATP2C1	7.92284	1.13243e-14	clu_20795_1_140368431_140769169	12.9505	0
1	140368053	140368431	ENSBTAG00000011626	ATP2C1	7.92284	1.13243e-14	clu_20795_1_140368431_140383726	17.9039	0
1	140368053	140368431	ENSBTAG00000011626	ATP2C1	7.92284	1.13243e-14	clu_20795_1_140368431_140398256	19.1341	0
1	140368053	140368431	ENSBTAG00000011626	ATP2C1	7.92284	1.13243e-14	clu_20795_1_140368431_140370023	18.5129	0
1	140368053	140368431	ENSBTAG00000011626	ATP2C1	7.92284	1.13243e-14	clu_20795_1_140368431_140368618	19.1555	0
1	140368053	140368431	ENSBTAG00000011626	ATP2C1	7.92284	1.13243e-14	clu_20795_1_140368431_140369947	7.91433	0
1	140368053	140368431	ENSBTAG00000011626	ATP2C1	7.92284	1.13243e-14	clu_20795_1_140368431_140369958	25.0783	0
1	140368053	140368431	ENSBTAG00000011626	ATP2C1	7.92284	1.13243e-14	clu_20795_1_140368431_140388069	19.0751	0
1	82706097	82706342	ENSBTAG00000005209	VPS8	7.92161	1.43219e-14	clu_19758_1_82706342_82707319	4.65273	1.12991e-08
1	82706097	82706342	ENSBTAG00000005209	VPS8	7.92161	1.43219e-14	clu_19758_1_82706342_82709199	5.17	3.82124e-09
1	82706097	82706342	ENSBTAG00000005209	VPS8	7.92161	1.43219e-14	clu_19758_1_82706342_82742975	3.58998	7.71015e-06
1	30301076	30301360	ENSBTAG00000046383	NA	6.6796	1.4877e-14	clu_18798_1_30300901_30301076	16.7184	0
1	30301076	30301360	ENSBTAG00000046383	NA	6.6796	1.4877e-14	clu_18798_1_30300646_30301076	17.8826	0
1	30301076	30301360	ENSBTAG00000046383	NA	6.6796	1.4877e-14	clu_18798_1_30300949_30301076	18.0593	0
1	30301076	30301360	ENSBTAG00000046383	NA	6.6796	1.4877e-14	clu_18798_1_30301360_30301613	10.2654	2.22045e-16
1	30301076	30301360	ENSBTAG00000046383	NA	6.6796	1.4877e-14	clu_18798_1_30301360_30301641	18.2613	0
1	30301076	30301360	ENSBTAG00000046383	NA	6.6796	1.4877e-14	clu_18798_1_30300764_30301076	17.8775	0
1	30301076	30301360	ENSBTAG00000046383	NA	6.6796	1.4877e-14	clu_18798_1_30301360_30301733	14.3453	0
1	117585386	117585761	ENSBTAG00000021703	MED12L	7.92065	1.9873e-14	clu_20355_1_117585761_117588079	4.79269	6.14387e-09
1	117585386	117585761	ENSBTAG00000021703	MED12L	7.92065	1.9873e-14	clu_20355_1_117585761_117588085	13.4411	0
1	117585386	117585761	ENSBTAG00000021703	MED12L	7.92065	1.9873e-14	clu_20355_1_117585761_117587852	18.1575	0
1	83941542	83941640	ENSBTAG00000014451	YEATS2	7.25727	2.37588e-14	clu_19889_1_83937309_83941542	3.23014	4.50212e-05
1	83941542	83941640	ENSBTAG00000014451	YEATS2	7.25727	2.37588e-14	clu_19889_1_83937365_83941542	19.4485	0
1	83941542	83941640	ENSBTAG00000014451	YEATS2	7.25727	2.37588e-14	clu_19889_1_83934145_83941542	18.3429	0
1	83941542	83941640	ENSBTAG00000014451	YEATS2	7.25727	2.37588e-14	clu_19889_1_83938926_83941542	3.71366	2.25568e-06
1	83941542	83941640	ENSBTAG00000014451	YEATS2	7.25727	2.37588e-14	clu_19889_1_83937337_83941542	18.7594	0
1	35740894	35741313	ENSBTAG00000023675	NA	8.01717	2.39808e-14	clu_18821_1_35737613_35740894	2.33208	0.00171864
1	35740894	35741313	ENSBTAG00000023675	NA	8.01717	2.39808e-14	clu_18821_1_35737454_35740894	18.4577	0
1	35740894	35741313	ENSBTAG00000023675	NA	8.01717	2.39808e-14	clu_18821_1_35737662_35740894	4.0989	3.39684e-07
1	35740894	35741313	ENSBTAG00000023675	NA	8.01717	2.39808e-14	clu_18821_1_35737655_35740894	3.5472	9.36196e-06
1	143177284	143177364	ENSBTAG00000030913	Mx1	7.51002	2.42029e-14	clu_20843_1_143177364_143181314	7.5173	1.48326e-13
1	82329675	82329866	ENSBTAG00000017103	MAP3K13	7.26379	2.70894e-14	clu_19754_1_82329866_82335245	6.17197	8.23556e-11
1	82329675	82329866	ENSBTAG00000017103	MAP3K13	7.26379	2.70894e-14	clu_19754_1_82329304_82329675	5.77951	3.16802e-12
1	82329675	82329866	ENSBTAG00000017103	MAP3K13	7.26379	2.70894e-14	clu_19754_1_82329391_82329675	18.8311	0
1	82329675	82329866	ENSBTAG00000017103	MAP3K13	7.26379	2.70894e-14	clu_19754_1_82324592_82329675	8.35973	0
1	82329675	82329866	ENSBTAG00000017103	MAP3K13	7.26379	2.70894e-14	clu_19754_1_82327147_82329675	1.29415	0.187699
1	82329675	82329866	ENSBTAG00000017103	MAP3K13	7.26379	2.70894e-14	clu_19754_1_82329866_82346096	7.50553	1.11022e-16
1	35729675	35729881	ENSBTAG00000023675	NA	7.52402	3.28626e-14	clu_18818_1_35729881_35737514	18.1847	0
1	35729675	35729881	ENSBTAG00000023675	NA	7.52402	3.28626e-14	clu_18818_1_35729881_35730571	5.11552	1.69391e-10
1	35729675	35729881	ENSBTAG00000023675	NA	7.52402	3.28626e-14	clu_18818_1_35729881_35730460	2.59146	0.00125361
1	146862109	146862228	ENSBTAG00000007106	NA	7.17284	3.73035e-14	clu_21090_1_146861588_146862109	17.8684	0
1	146862109	146862228	ENSBTAG00000007106	NA	7.17284	3.73035e-14	clu_21090_1_146862228_146864197	6.82072	2.46392e-12
1	146862109	146862228	ENSBTAG00000007106	NA	7.17284	3.73035e-14	clu_21090_1_146861303_146862109	5.20327	2.93601e-09
1	146862109	146862228	ENSBTAG00000007106	NA	7.17284	3.73035e-14	clu_21090_1_146862228_146863665	1.96231	0.0150983
1	146862109	146862228	ENSBTAG00000007106	NA	7.17284	3.73035e-14	clu_21090_1_146862228_146862584	3.94074	1.19341e-06
1	155017757	155017805	ENSBTAG00000004891	OXNAD1	6.49251	4.52971e-14	clu_21429_1_155017805_155019991	19.347	0
1	155017757	155017805	ENSBTAG00000004891	OXNAD1	6.49251	4.52971e-14	clu_21429_1_155017805_155019987	10.2726	0
1	35660674	35660907	ENSBTAG00000023675	NA	7.28619	5.28466e-14	clu_18818_1_35660907_35726667	12.9505	0
1	35660674	35660907	ENSBTAG00000023675	NA	7.28619	5.28466e-14	clu_18818_1_35660907_35666296	5.85163	2.05835e-12
1	35660674	35660907	ENSBTAG00000023675	NA	7.28619	5.28466e-14	clu_18818_1_35660907_35688113	5.88863	1.87746e-10
1	35660674	35660907	ENSBTAG00000023675	NA	7.28619	5.28466e-14	clu_18818_1_35660907_35711102	18.5234	0
1	82937741	82937815	ENSBTAG00000005209	VPS8	7.39724	6.88338e-14	clu_19758_1_82937815_82946681	2.4521	0.00172727
1	82937741	82937815	ENSBTAG00000005209	VPS8	7.39724	6.88338e-14	clu_19758_1_82936564_82937741	2.0512	0.010438
1	82937741	82937815	ENSBTAG00000005209	VPS8	7.39724	6.88338e-14	clu_19758_1_82935127_82937741	18.5166	0
1	82937741	82937815	ENSBTAG00000005209	VPS8	7.39724	6.88338e-14	clu_19758_1_82937815_82949153	18.4467	0
1	82937741	82937815	ENSBTAG00000005209	VPS8	7.39724	6.88338e-14	clu_19758_1_82935644_82937741	19.0974	0
1	82937741	82937815	ENSBTAG00000005209	VPS8	7.39724	6.88338e-14	clu_19758_1_82937815_82946675	18.2961	0
1	82937741	82937815	ENSBTAG00000005209	VPS8	7.39724	6.88338e-14	clu_19758_1_82936807_82937741	18.4707	0
1	82964144	82964269	ENSBTAG00000005209	VPS8	7.31873	8.03801e-14	clu_19758_1_82960719_82964144	18.2533	0
1	82964144	82964269	ENSBTAG00000005209	VPS8	7.31873	8.03801e-14	clu_19758_1_82963157_82964144	19.5475	0
1	82964144	82964269	ENSBTAG00000005209	VPS8	7.31873	8.03801e-14	clu_19758_1_82963146_82964144	1.33859	0.174247
1	82964144	82964269	ENSBTAG00000005209	VPS8	7.31873	8.03801e-14	clu_19758_1_82963164_82964144	18.0529	0
1	82964144	82964269	ENSBTAG00000005209	VPS8	7.31873	8.03801e-14	clu_19758_1_82804425_82964144	14.0921	0
1	140393996	140394100	ENSBTAG00000011626	ATP2C1	7.28592	8.16014e-14	clu_20795_1_140388225_140393996	4.35489	2.12401e-07
1	140393996	140394100	ENSBTAG00000011626	ATP2C1	7.28592	8.16014e-14	clu_20795_1_140390586_140393996	17.9214	0
1	140393996	140394100	ENSBTAG00000011626	ATP2C1	7.28592	8.16014e-14	clu_20795_1_140394100_140395874	3.11587	8.45964e-05
1	140393996	140394100	ENSBTAG00000011626	ATP2C1	7.28592	8.16014e-14	clu_20795_1_140394100_140396052	19.0671	0
1	140393996	140394100	ENSBTAG00000011626	ATP2C1	7.28592	8.16014e-14	clu_20795_1_140388220_140393996	4.04453	1.02409e-07
1	140393996	140394100	ENSBTAG00000011626	ATP2C1	7.28592	8.16014e-14	clu_20795_1_140394100_140398256	17.6115	0
1	18962954	18963158	ENSBTAG00000004869	NA	7.13883	8.57092e-14	clu_18747_1_18963158_18993280	18.7253	0
1	18962954	18963158	ENSBTAG00000004869	NA	7.13883	8.57092e-14	clu_18747_1_18954912_18962954	8.90675	0
1	18962954	18963158	ENSBTAG00000004869	NA	7.13883	8.57092e-14	clu_18747_1_18962228_18962954	1.95756	0.0145969
1	18962954	18963158	ENSBTAG00000004869	NA	7.13883	8.57092e-14	clu_18747_1_18963158_18969361	4.428	8.33614e-08
1	18962954	18963158	ENSBTAG00000004869	NA	7.13883	8.57092e-14	clu_18747_1_18954924_18962954	6.75597	2.68274e-12
1	18962954	18963158	ENSBTAG00000004869	NA	7.13883	8.57092e-14	clu_18747_1_18954919_18962954	18.0071	0
1	18962954	18963158	ENSBTAG00000004869	NA	7.13883	8.57092e-14	clu_18747_1_18956792_18962954	10.8313	0
1	81059814	81059893	ENSBTAG00000014724	EIF4A2	6.37588	9.03722e-14	clu_19696_1_81059379_81059814	70.0551	0
1	81059814	81059893	ENSBTAG00000014724	EIF4A2	6.37588	9.03722e-14	clu_19696_1_81058556_81059814	25.9146	0
1	81059814	81059893	ENSBTAG00000014724	EIF4A2	6.37588	9.03722e-14	clu_19696_1_81059397_81059814	3.63185	6.4441e-06
1	81059814	81059893	ENSBTAG00000014724	EIF4A2	6.37588	9.03722e-14	clu_19696_1_81059376_81059814	19.055	0
1	81059814	81059893	ENSBTAG00000014724	EIF4A2	6.37588	9.03722e-14	clu_19696_1_81059893_81060597	18.4933	0
1	81059814	81059893	ENSBTAG00000014724	EIF4A2	6.37588	9.03722e-14	clu_19696_1_81059893_81060263	6.03149	5.20061e-11
1	82954120	82954227	ENSBTAG00000005209	VPS8	7.53514	9.19265e-14	clu_19758_1_82949233_82954120	6.28387	3.93341e-11
1	82954120	82954227	ENSBTAG00000005209	VPS8	7.53514	9.19265e-14	clu_19758_1_82946851_82954120	3.81358	2.55978e-06
1	82954120	82954227	ENSBTAG00000005209	VPS8	7.53514	9.19265e-14	clu_19758_1_82954227_82955493	3.3897	2.08532e-05
1	82954120	82954227	ENSBTAG00000005209	VPS8	7.53514	9.19265e-14	clu_19758_1_82954227_82971818	19.2013	0
1	83591858	83591912	ENSBTAG00000020106	AP2M1	6.95173	9.4369e-14	clu_19850_1_83589945_83591858	2.28619	0.00363133
1	83591858	83591912	ENSBTAG00000020106	AP2M1	6.95173	9.4369e-14	clu_19850_1_83588029_83591858	7.49412	1.52323e-13
1	83591858	83591912	ENSBTAG00000020106	AP2M1	6.95173	9.4369e-14	clu_19850_1_83585481_83591858	18.0887	0
1	83591858	83591912	ENSBTAG00000020106	AP2M1	6.95173	9.4369e-14	clu_19850_1_83587046_83591858	18.5196	0
1	83591858	83591912	ENSBTAG00000020106	AP2M1	6.95173	9.4369e-14	clu_19850_1_83591683_83591858	18.3298	0
1	83591858	83591912	ENSBTAG00000020106	AP2M1	6.95173	9.4369e-14	clu_19850_1_83591604_83591858	18.5342	0
1	83591858	83591912	ENSBTAG00000020106	AP2M1	6.95173	9.4369e-14	clu_19850_1_83586352_83591858	19.535	0
1	83591858	83591912	ENSBTAG00000020106	AP2M1	6.95173	9.4369e-14	clu_19850_1_83589957_83591858	15.3252	0
1	142875109	142875408	ENSBTAG00000000394	BACE2	7.02895	1.04805e-13	clu_20825_1_142875408_142933979	19.1015	0
1	142875109	142875408	ENSBTAG00000000394	BACE2	7.02895	1.04805e-13	clu_20825_1_142875408_142919420	1.47718	0.105671
1	142875109	142875408	ENSBTAG00000000394	BACE2	7.02895	1.04805e-13	clu_20825_1_142875408_142948844	19.1526	0
1	82787179	82787259	ENSBTAG00000005209	VPS8	7.10063	1.28564e-13	clu_19758_1_82782780_82787179	3.57208	1.09197e-05
1	82787179	82787259	ENSBTAG00000005209	VPS8	7.10063	1.28564e-13	clu_19758_1_82787259_82862386	14.0918	0
1	82787179	82787259	ENSBTAG00000005209	VPS8	7.10063	1.28564e-13	clu_19758_1_82787259_82793223	3.52107	9.8537e-06
1	82787179	82787259	ENSBTAG00000005209	VPS8	7.10063	1.28564e-13	clu_19758_1_82787259_82794918	3.23441	4.45351e-05
1	82787179	82787259	ENSBTAG00000005209	VPS8	7.10063	1.28564e-13	clu_19758_1_82787259_82792565	18.5119	0
1	82787179	82787259	ENSBTAG00000005209	VPS8	7.10063	1.28564e-13	clu_19758_1_82787259_82791517	2.4431	0.00134687
1	82795313	82795394	ENSBTAG00000005209	VPS8	7.07123	1.43219e-13	clu_19758_1_82795000_82795313	2.86818	0.000250901
1	82795313	82795394	ENSBTAG00000005209	VPS8	7.07123	1.43219e-13	clu_19758_1_82795394_82800797	3.35197	2.38318e-05
1	82795313	82795394	ENSBTAG00000005209	VPS8	7.07123	1.43219e-13	clu_19758_1_82795394_82797710	18.6807	0
1	88514322	88514486	ENSBTAG00000009232	PIK3CA	6.94319	1.60538e-13	clu_19993_1_88514486_88514920	3.72954	3.80788e-06
1	88514322	88514486	ENSBTAG00000009232	PIK3CA	6.94319	1.60538e-13	clu_19993_1_88514486_88515246	1.50874	0.0945053
1	88514322	88514486	ENSBTAG00000009232	PIK3CA	6.94319	1.60538e-13	clu_19993_1_88514105_88514322	4.55062	7.14702e-08
1	88514322	88514486	ENSBTAG00000009232	PIK3CA	6.94319	1.60538e-13	clu_19993_1_88514137_88514322	18.2509	0
1	88514322	88514486	ENSBTAG00000009232	PIK3CA	6.94319	1.60538e-13	clu_19993_1_88514486_88516206	18.1842	0
1	88514322	88514486	ENSBTAG00000009232	PIK3CA	6.94319	1.60538e-13	clu_19993_1_88512983_88514322	18.4664	0
1	88514322	88514486	ENSBTAG00000009232	PIK3CA	6.94319	1.60538e-13	clu_19993_1_88514486_88514908	3.71847	4.87999e-06
1	83445774	83445905	ENSBTAG00000012284	CLCN2	6.27893	1.60982e-13	clu_19787_1_83445624_83445774	8.71778	8.88178e-16
1	83445774	83445905	ENSBTAG00000012284	CLCN2	6.27893	1.60982e-13	clu_19787_1_83445905_83446249	7.89485	1.42109e-14
1	152454896	152455113	ENSBTAG00000011001	ERG	7.11694	1.93401e-13	clu_21338_1_152443117_152454896	18.9059	0
1	152454896	152455113	ENSBTAG00000011001	ERG	7.11694	1.93401e-13	clu_21338_1_152455113_152587809	17.9352	0
1	152454896	152455113	ENSBTAG00000011001	ERG	7.11694	1.93401e-13	clu_21338_1_152455113_152599595	12.5481	0
1	152454896	152455113	ENSBTAG00000011001	ERG	7.11694	1.93401e-13	clu_21338_1_152455113_152512073	18.415	0
1	152454896	152455113	ENSBTAG00000011001	ERG	7.11694	1.93401e-13	clu_21338_1_152455113_152456606	8.63868	0
1	152454896	152455113	ENSBTAG00000011001	ERG	7.11694	1.93401e-13	clu_21338_1_152455113_152514428	18.1089	0
1	152454896	152455113	ENSBTAG00000011001	ERG	7.11694	1.93401e-13	clu_21338_1_152455113_152495302	19.6519	0
1	152454896	152455113	ENSBTAG00000011001	ERG	7.11694	1.93401e-13	clu_21338_1_152455113_152514319	17.8423	0
1	152454896	152455113	ENSBTAG00000011001	ERG	7.11694	1.93401e-13	clu_21338_1_152455113_152519628	18.898	0
1	152454896	152455113	ENSBTAG00000011001	ERG	7.11694	1.93401e-13	clu_21338_1_152445471_152454896	14.1424	0
1	152454896	152455113	ENSBTAG00000011001	ERG	7.11694	1.93401e-13	clu_21338_1_152455113_152514489	3.76707	3.38087e-06
1	152454896	152455113	ENSBTAG00000011001	ERG	7.11694	1.93401e-13	clu_21338_1_152455113_152461295	9.73224	0
1	152454896	152455113	ENSBTAG00000011001	ERG	7.11694	1.93401e-13	clu_21338_1_152455113_152514776	18.5063	0
1	152454896	152455113	ENSBTAG00000011001	ERG	7.11694	1.93401e-13	clu_21338_1_152431056_152454896	4.84768	1.90162e-08
1	152454896	152455113	ENSBTAG00000011001	ERG	7.11694	1.93401e-13	clu_21338_1_152455113_152515049	6.4464	1.28388e-11
1	152454896	152455113	ENSBTAG00000011001	ERG	7.11694	1.93401e-13	clu_21338_1_152455113_152458490	18.5174	0
1	152454896	152455113	ENSBTAG00000011001	ERG	7.11694	1.93401e-13	clu_21338_1_152455113_152503863	19.2767	0
1	152454896	152455113	ENSBTAG00000011001	ERG	7.11694	1.93401e-13	clu_21338_1_152455113_152514059	17.9675	0
1	140395874	140395963	ENSBTAG00000011626	ATP2C1	6.94316	2.18714e-13	clu_20795_1_140388225_140395874	19.5369	0
1	140395874	140395963	ENSBTAG00000011626	ATP2C1	6.94316	2.18714e-13	clu_20795_1_140394100_140395874	3.11587	8.45964e-05
1	140395874	140395963	ENSBTAG00000011626	ATP2C1	6.94316	2.18714e-13	clu_20795_1_140394076_140395874	18.5164	0
1	140395874	140395963	ENSBTAG00000011626	ATP2C1	6.94316	2.18714e-13	clu_20795_1_140395963_140396052	6.40041	2.74438e-11
1	155004507	155006257	ENSBTAG00000003916	DPH3	6.21927	2.29594e-13	clu_21424_1_155006257_155006507	18.1915	0
1	155004507	155006257	ENSBTAG00000003916	DPH3	6.21927	2.29594e-13	clu_21424_1_155006257_155007110	17.878	0
1	155004507	155006257	ENSBTAG00000003916	DPH3	6.21927	2.29594e-13	clu_21424_1_155006257_155008485	8.17747	1.06581e-14
1	155004507	155006257	ENSBTAG00000003916	DPH3	6.21927	2.29594e-13	clu_21424_1_155006257_155009535	7.0708	8.42881e-13
1	140402603	140402727	ENSBTAG00000011626	ATP2C1	6.96672	2.5846e-13	clu_20795_1_140402727_140405026	18.0828	0
1	140402603	140402727	ENSBTAG00000011626	ATP2C1	6.96672	2.5846e-13	clu_20795_1_140398368_140402603	3.63839	6.16678e-06
1	140402603	140402727	ENSBTAG00000011626	ATP2C1	6.96672	2.5846e-13	clu_20795_1_140402727_140410899	18.0631	0
1	140402603	140402727	ENSBTAG00000011626	ATP2C1	6.96672	2.5846e-13	clu_20795_1_140402727_140411922	18.331	0
1	140402603	140402727	ENSBTAG00000011626	ATP2C1	6.96672	2.5846e-13	clu_20795_1_140398329_140402603	3.57854	1.14514e-05
1	140402603	140402727	ENSBTAG00000011626	ATP2C1	6.96672	2.5846e-13	clu_20795_1_140402727_140408162	9.19769	2.22045e-16
1	140402603	140402727	ENSBTAG00000011626	ATP2C1	6.96672	2.5846e-13	clu_20795_1_140398353_140402603	5.94824	1.46523e-10
1	58726843	58726936	ENSBTAG00000013292	SIDT1	6.77767	2.63789e-13	clu_19126_1_58726127_58726843	13.1678	0
1	58726843	58726936	ENSBTAG00000013292	SIDT1	6.77767	2.63789e-13	clu_19126_1_58726936_58745551	18.9104	0
1	58726843	58726936	ENSBTAG00000013292	SIDT1	6.77767	2.63789e-13	clu_19126_1_58726936_58738236	4.89785	6.2511e-10
1	64905209	64905490	ENSBTAG00000018059	CD80	6.18471	2.81997e-13	clu_19190_1_64901269_64905209	4.81938	1.00074e-09
1	64905209	64905490	ENSBTAG00000018059	CD80	6.18471	2.81997e-13	clu_19190_1_64898984_64905209	2.8109	0.000129322
1	64905209	64905490	ENSBTAG00000018059	CD80	6.18471	2.81997e-13	clu_19190_1_64888677_64905209	18.1854	0
1	64905209	64905490	ENSBTAG00000018059	CD80	6.18471	2.81997e-13	clu_19190_1_64886897_64905209	18.667	0
1	64905209	64905490	ENSBTAG00000018059	CD80	6.18471	2.81997e-13	clu_19190_1_64897678_64905209	18.1283	0
1	64905209	64905490	ENSBTAG00000018059	CD80	6.18471	2.81997e-13	clu_19190_1_64905490_64910385	3.80599	5.6788e-06
1	64905209	64905490	ENSBTAG00000018059	CD80	6.18471	2.81997e-13	clu_19190_1_64905490_64919457	4.33046	1.60423e-07
1	64905209	64905490	ENSBTAG00000018059	CD80	6.18471	2.81997e-13	clu_19190_1_64894944_64905209	2.3999	0.00210332
1	119582843	119583580	ENSBTAG00000007814	WWTR1	6.84646	3.00648e-13	clu_20401_1_119580450_119582843	6.56831	2.88658e-14
1	119582843	119583580	ENSBTAG00000007814	WWTR1	6.84646	3.00648e-13	clu_20401_1_119556575_119582843	17.9314	0
1	119582843	119583580	ENSBTAG00000007814	WWTR1	6.84646	3.00648e-13	clu_20401_1_119556625_119582843	15.0995	0
1	119582843	119583580	ENSBTAG00000007814	WWTR1	6.84646	3.00648e-13	clu_20401_1_119577193_119582843	4.51559	8.67753e-08
1	119582843	119583580	ENSBTAG00000007814	WWTR1	6.84646	3.00648e-13	clu_20401_1_119577221_119582843	3.79558	1.39359e-06
1	119582843	119583580	ENSBTAG00000007814	WWTR1	6.84646	3.00648e-13	clu_20401_1_119575200_119582843	3.19933	4.76015e-05
1	82841067	82841113	ENSBTAG00000005209	VPS8	7.08075	3.0842e-13	clu_19758_1_82837843_82841067	3.75423	2.86234e-06
1	82841067	82841113	ENSBTAG00000005209	VPS8	7.08075	3.0842e-13	clu_19758_1_82817323_82841067	3.42207	1.77004e-05
1	82841067	82841113	ENSBTAG00000005209	VPS8	7.08075	3.0842e-13	clu_19758_1_82839867_82841067	18.4805	0
1	82841067	82841113	ENSBTAG00000005209	VPS8	7.08075	3.0842e-13	clu_19758_1_82826279_82841067	8.44618	0
1	88405655	88406808	ENSBTAG00000037393	ZNF639	8.01351	3.13749e-13	clu_19982_1_88406808_88406958	2.18593	0.0069068
1	140374893	140375059	ENSBTAG00000011626	ATP2C1	6.93459	3.57603e-13	clu_20795_1_140375059_140375502	18.5179	0
1	140374893	140375059	ENSBTAG00000011626	ATP2C1	6.93459	3.57603e-13	clu_20797_1_140372996_140374893	19.4456	0
1	140374893	140375059	ENSBTAG00000011626	ATP2C1	6.93459	3.57603e-13	clu_20795_1_140375059_140375948	5.71735	4.59499e-12
1	140374893	140375059	ENSBTAG00000011626	ATP2C1	6.93459	3.57603e-13	clu_20795_1_140375059_140383726	4.3222	1.09746e-07
1	140374893	140375059	ENSBTAG00000011626	ATP2C1	6.93459	3.57603e-13	clu_20797_1_140373735_140374893	5.41397	1.54581e-09
1	10050254	10050499	ENSBTAG00000019043	GABPA	7.40239	4.32099e-13	clu_18717_1_10050499_10061210	19.4538	0
1	10050254	10050499	ENSBTAG00000019043	GABPA	7.40239	4.32099e-13	clu_18717_1_10049148_10050254	4.31811	1.40687e-07
1	10050254	10050499	ENSBTAG00000019043	GABPA	7.40239	4.32099e-13	clu_18717_1_10050499_10052639	2.67427	0.000656807
1	10050254	10050499	ENSBTAG00000019043	GABPA	7.40239	4.32099e-13	clu_18717_1_10048584_10050254	12.7023	0
1	10050254	10050499	ENSBTAG00000019043	GABPA	7.40239	4.32099e-13	clu_18717_1_10048384_10050254	2.15336	0.00763934
1	10050254	10050499	ENSBTAG00000019043	GABPA	7.40239	4.32099e-13	clu_18717_1_10048658_10050254	7.73778	0
1	10050254	10050499	ENSBTAG00000019043	GABPA	7.40239	4.32099e-13	clu_18717_1_10048663_10050254	18.9775	0
1	10050254	10050499	ENSBTAG00000019043	GABPA	7.40239	4.32099e-13	clu_18717_1_10050499_10052655	3.61485	4.62329e-06
1	10050254	10050499	ENSBTAG00000019043	GABPA	7.40239	4.32099e-13	clu_18717_1_10044023_10050254	2.21496	0.00393658
1	1199592	1199669	ENSBTAG00000008490	CRYZL1	6.10077	4.65072e-13	clu_18534_1_1199669_1200381	8.66332	0
1	1199592	1199669	ENSBTAG00000008490	CRYZL1	6.10077	4.65072e-13	clu_18534_1_1198022_1199592	1.04911	0.409995
1	1199592	1199669	ENSBTAG00000008490	CRYZL1	6.10077	4.65072e-13	clu_18534_1_1199669_1200398	2.65349	0.000682585
1	1199592	1199669	ENSBTAG00000008490	CRYZL1	6.10077	4.65072e-13	clu_18534_1_1199669_1200408	18.09	0
1	1626911	1627137	ENSBTAG00000015212	IFNAR2	6.6593	5.13589e-13	clu_18546_1_1594845_1626911	18.3496	0
1	1626911	1627137	ENSBTAG00000015212	IFNAR2	6.6593	5.13589e-13	clu_18546_1_1605923_1626911	17.8078	0
1	1626911	1627137	ENSBTAG00000015212	IFNAR2	6.6593	5.13589e-13	clu_18546_1_1626755_1626911	19.4771	0
1	1626911	1627137	ENSBTAG00000015212	IFNAR2	6.6593	5.13589e-13	clu_18546_1_1624161_1626911	17.817	0
1	1626911	1627137	ENSBTAG00000015212	IFNAR2	6.6593	5.13589e-13	clu_18546_1_1611788_1626911	18.4634	0
1	1626911	1627137	ENSBTAG00000015212	IFNAR2	6.6593	5.13589e-13	clu_18546_1_1615209_1626911	11.5497	0
1	1626911	1627137	ENSBTAG00000015212	IFNAR2	6.6593	5.13589e-13	clu_18546_1_1626702_1626911	14.3244	0
1	1626911	1627137	ENSBTAG00000015212	IFNAR2	6.6593	5.13589e-13	clu_18546_1_1626524_1626911	18.6188	0
1	1626911	1627137	ENSBTAG00000015212	IFNAR2	6.6593	5.13589e-13	clu_18546_1_1611696_1626911	17.7286	0
1	64760430	64760512	ENSBTAG00000000210	ARHGAP31	6.69989	5.61773e-13	clu_19179_1_64755740_64760430	18.3223	0
1	64760430	64760512	ENSBTAG00000000210	ARHGAP31	6.69989	5.61773e-13	clu_19179_1_64755128_64760430	18.7721	0
1	64760430	64760512	ENSBTAG00000000210	ARHGAP31	6.69989	5.61773e-13	clu_19179_1_64750358_64760430	3.47099	1.50807e-05
1	64760430	64760512	ENSBTAG00000000210	ARHGAP31	6.69989	5.61773e-13	clu_19179_1_64760199_64760430	18.1959	0
1	64760430	64760512	ENSBTAG00000000210	ARHGAP31	6.69989	5.61773e-13	clu_19179_1_64754468_64760430	18.8214	0
1	64760430	64760512	ENSBTAG00000000210	ARHGAP31	6.69989	5.61773e-13	clu_19179_1_64760276_64760430	18.7947	0
1	64747665	64747768	ENSBTAG00000000210	ARHGAP31	6.95354	6.80345e-13	clu_19178_1_64747768_64750214	2.7771	0.000459798
1	64747665	64747768	ENSBTAG00000000210	ARHGAP31	6.95354	6.80345e-13	clu_19178_1_64747768_64750218	6.18417	9.71312e-12
1	44923962	44923998	ENSBTAG00000000746	KAT2B	6.01899	7.57394e-13	clu_18913_1_44917166_44923962	18.8564	0
1	44923962	44923998	ENSBTAG00000000746	KAT2B	6.01899	7.57394e-13	clu_18913_1_44922483_44923962	2.87778	0.000235231
1	44923962	44923998	ENSBTAG00000000746	KAT2B	6.01899	7.57394e-13	clu_18913_1_44922720_44923962	17.9995	0
1	44923962	44923998	ENSBTAG00000000746	KAT2B	6.01899	7.57394e-13	clu_18913_1_44923998_44924236	5.73009	4.38696e-10
1	44923962	44923998	ENSBTAG00000000746	KAT2B	6.01899	7.57394e-13	clu_18913_1_44923004_44923962	18.446	0
1	44923962	44923998	ENSBTAG00000000746	KAT2B	6.01899	7.57394e-13	clu_18913_1_44923998_44924241	4.29214	2.70617e-07
1	3721461	3721930	ENSBTAG00000017839	TIAM1	8.08339	8.37885e-13	clu_18658_1_3717722_3721461	26.689	0
1	3721461	3721930	ENSBTAG00000017839	TIAM1	8.08339	8.37885e-13	clu_18658_1_3717832_3721461	18.8231	0
1	3721461	3721930	ENSBTAG00000017839	TIAM1	8.08339	8.37885e-13	clu_18658_1_3717718_3721461	13.7519	0
1	146846728	146846827	ENSBTAG00000007105	NA	6.62467	8.56981e-13	clu_21078_1_146846827_146847428	17.9284	0
1	146846728	146846827	ENSBTAG00000007105	NA	6.62467	8.56981e-13	clu_21078_1_146846827_146847442	16.5741	0
1	146846728	146846827	ENSBTAG00000007105	NA	6.62467	8.56981e-13	clu_21078_1_146846467_146846728	2.15445	0.00427883
1	146846728	146846827	ENSBTAG00000007105	NA	6.62467	8.56981e-13	clu_21078_1_146846827_146847275	18.3389	0
1	146846728	146846827	ENSBTAG00000007105	NA	6.62467	8.56981e-13	clu_21078_1_146846827_146847408	1.73026	0.0324689
1	84536353	84536530	ENSBTAG00000006552	LAMP3	5.98046	9.53349e-13	clu_19906_1_84536530_84542434	17.9798	0
1	84536353	84536530	ENSBTAG00000006552	LAMP3	5.98046	9.53349e-13	clu_19906_1_84536530_84544622	18.6484	0
1	84536353	84536530	ENSBTAG00000006552	LAMP3	5.98046	9.53349e-13	clu_19906_1_84536530_84543008	12.0091	0
1	84536353	84536530	ENSBTAG00000006552	LAMP3	5.98046	9.53349e-13	clu_19906_1_84536530_84543095	17.9741	0
1	84536353	84536530	ENSBTAG00000006552	LAMP3	5.98046	9.53349e-13	clu_19906_1_84536530_84555412	18.7171	0
1	84536353	84536530	ENSBTAG00000006552	LAMP3	5.98046	9.53349e-13	clu_19906_1_84536530_84543027	18.9093	0
1	10048190	10048384	ENSBTAG00000019043	GABPA	7.14422	1.01541e-12	clu_18717_1_10043058_10048190	18.9485	0
1	10048190	10048384	ENSBTAG00000019043	GABPA	7.14422	1.01541e-12	clu_18717_1_10044023_10048190	2.61945	0.000815003
1	10048190	10048384	ENSBTAG00000019043	GABPA	7.14422	1.01541e-12	clu_18717_1_10048384_10048547	9.20526	0
1	10048190	10048384	ENSBTAG00000019043	GABPA	7.14422	1.01541e-12	clu_18717_1_10048384_10050254	2.15336	0.00763934
1	10048190	10048384	ENSBTAG00000019043	GABPA	7.14422	1.01541e-12	clu_18717_1_10048384_10048725	18.787	0
1	98202055	98202163	ENSBTAG00000039442	SEC62	6.53448	1.02185e-12	clu_20102_1_98194946_98202055	14.3453	0
1	98202055	98202163	ENSBTAG00000039442	SEC62	6.53448	1.02185e-12	clu_20093_1_98202163_98202302	17.8991	0
1	98202055	98202163	ENSBTAG00000039442	SEC62	6.53448	1.02185e-12	clu_20093_1_98202163_98210482	6.11509	4.41166e-11
1	98202055	98202163	ENSBTAG00000039442	SEC62	6.53448	1.02185e-12	clu_20093_1_98202163_98210721	3.62677	1.20525e-06
1	98202055	98202163	ENSBTAG00000039442	SEC62	6.53448	1.02185e-12	clu_20093_1_98202163_98208191	18.5626	0
1	98202055	98202163	ENSBTAG00000039442	SEC62	6.53448	1.02185e-12	clu_20093_1_98202163_98202770	18.9401	0
1	98202055	98202163	ENSBTAG00000039442	SEC62	6.53448	1.02185e-12	clu_20102_1_98201042_98202055	18.5392	0
1	98202055	98202163	ENSBTAG00000039442	SEC62	6.53448	1.02185e-12	clu_20102_1_98201051_98202055	9.5208	0
1	98202055	98202163	ENSBTAG00000039442	SEC62	6.53448	1.02185e-12	clu_20102_1_98201072_98202055	17.8689	0
1	98202055	98202163	ENSBTAG00000039442	SEC62	6.53448	1.02185e-12	clu_20093_1_98202163_98210440	17.7906	0
1	98202055	98202163	ENSBTAG00000039442	SEC62	6.53448	1.02185e-12	clu_20093_1_98202163_98211008	3.72277	4.29897e-06
1	98202055	98202163	ENSBTAG00000039442	SEC62	6.53448	1.02185e-12	clu_20093_1_98202163_98211029	14.2315	0
1	98202055	98202163	ENSBTAG00000039442	SEC62	6.53448	1.02185e-12	clu_20093_1_98202163_98210931	2.24991	0.00399647
1	98202055	98202163	ENSBTAG00000039442	SEC62	6.53448	1.02185e-12	clu_20102_1_98195395_98202055	18.0047	0
1	98202055	98202163	ENSBTAG00000039442	SEC62	6.53448	1.02185e-12	clu_20093_1_98202163_98210484	17.87	0
1	98202055	98202163	ENSBTAG00000039442	SEC62	6.53448	1.02185e-12	clu_20093_1_98202163_98202605	7.17989	7.77156e-16
1	98202055	98202163	ENSBTAG00000039442	SEC62	6.53448	1.02185e-12	clu_20093_1_98202163_98211026	8.74258	0
1	10212366	10212431	ENSBTAG00000019542	MRPL39	6.52159	1.0929e-12	clu_18728_1_10211092_10212366	8.20903	1.18794e-14
1	10212366	10212431	ENSBTAG00000019542	MRPL39	6.52159	1.0929e-12	clu_18728_1_10212431_10213350	11.7872	0
1	10212366	10212431	ENSBTAG00000019542	MRPL39	6.52159	1.0929e-12	clu_18728_1_10212213_10212366	17.8832	0
1	10212366	10212431	ENSBTAG00000019542	MRPL39	6.52159	1.0929e-12	clu_18728_1_10212431_10213414	6.89245	5.08926e-13
1	82325233	82325391	ENSBTAG00000017103	MAP3K13	6.51559	1.12998e-12	clu_19754_1_82324592_82325233	7.8104	4.65183e-14
1	82325233	82325391	ENSBTAG00000017103	MAP3K13	6.51559	1.12998e-12	clu_19754_1_82324588_82325233	17.8648	0
1	2077665	2077854	ENSBTAG00000003064	PAXBP1	5.91514	1.40821e-12	clu_18587_1_2077854_2081446	7.86185	3.38618e-14
1	2077665	2077854	ENSBTAG00000003064	PAXBP1	5.91514	1.40821e-12	clu_18586_1_2076378_2077665	5.20992	9.61494e-11
1	2077665	2077854	ENSBTAG00000003064	PAXBP1	5.91514	1.40821e-12	clu_18586_1_2077151_2077665	7.25012	3.53939e-13
1	2077665	2077854	ENSBTAG00000003064	PAXBP1	5.91514	1.40821e-12	clu_18587_1_2077854_2080432	2.98908	0.000142664
1	2077665	2077854	ENSBTAG00000003064	PAXBP1	5.91514	1.40821e-12	clu_18586_1_2077128_2077665	18.0542	0
1	2077665	2077854	ENSBTAG00000003064	PAXBP1	5.91514	1.40821e-12	clu_18587_1_2077854_2085028	18.9983	0
1	145177325	145177390	ENSBTAG00000017010	FAM207A	6.39132	1.45439e-12	clu_20987_1_145175010_145177325	14.0916	0
1	145177325	145177390	ENSBTAG00000017010	FAM207A	6.39132	1.45439e-12	clu_20987_1_145175121_145177325	17.9053	0
1	145177325	145177390	ENSBTAG00000017010	FAM207A	6.39132	1.45439e-12	clu_20987_1_145173333_145177325	2.4721	0.00173436
1	145177325	145177390	ENSBTAG00000017010	FAM207A	6.39132	1.45439e-12	clu_20987_1_145175119_145177325	17.7824	0
1	145177325	145177390	ENSBTAG00000017010	FAM207A	6.39132	1.45439e-12	clu_20987_1_145175259_145177325	18.565	0
1	145177325	145177390	ENSBTAG00000017010	FAM207A	6.39132	1.45439e-12	clu_20987_1_145174668_145177325	18.3214	0
1	143661634	143661808	ENSBTAG00000021259	C2CD2	5.9088	1.46261e-12	clu_20884_1_143661808_143669563	18.0876	0
1	143661634	143661808	ENSBTAG00000021259	C2CD2	5.9088	1.46261e-12	clu_20884_1_143660465_143661634	2.12521	0.00762894
1	143661634	143661808	ENSBTAG00000021259	C2CD2	5.9088	1.46261e-12	clu_20884_1_143661808_143665805	3.75595	3.83514e-06
1	143661634	143661808	ENSBTAG00000021259	C2CD2	5.9088	1.46261e-12	clu_20884_1_143657526_143661634	19.0782	0
1	143661634	143661808	ENSBTAG00000021259	C2CD2	5.9088	1.46261e-12	clu_20884_1_143661808_143706113	14.0921	0
1	143661634	143661808	ENSBTAG00000021259	C2CD2	5.9088	1.46261e-12	clu_20884_1_143660514_143661634	18.8205	0
1	143661634	143661808	ENSBTAG00000021259	C2CD2	5.9088	1.46261e-12	clu_20884_1_143661808_143663097	9.47224	0
1	82807556	82807645	ENSBTAG00000005209	VPS8	6.9723	1.533e-12	clu_19758_1_82807645_82817176	1.90868	0.0264762
1	82807556	82807645	ENSBTAG00000005209	VPS8	6.9723	1.533e-12	clu_19758_1_82800900_82807556	5.38845	3.29567e-11
1	82807556	82807645	ENSBTAG00000005209	VPS8	6.9723	1.533e-12	clu_19758_1_82804423_82807556	4.20723	2.30685e-07
1	82807556	82807645	ENSBTAG00000005209	VPS8	6.9723	1.533e-12	clu_19758_1_82804425_82807556	2.13998	0.00891286
1	82807556	82807645	ENSBTAG00000005209	VPS8	6.9723	1.533e-12	clu_19758_1_82807645_82862386	19.4912	0
1	64762466	64762608	ENSBTAG00000000210	ARHGAP31	6.61912	1.61449e-12	clu_19179_1_64761782_64762466	3.41307	2.52775e-05
1	64762466	64762608	ENSBTAG00000000210	ARHGAP31	6.61912	1.61449e-12	clu_19179_1_64762608_64766615	3.59971	9.69743e-06
1	64762466	64762608	ENSBTAG00000000210	ARHGAP31	6.61912	1.61449e-12	clu_19179_1_64761924_64762466	13.2931	0
1	35737514	35737655	ENSBTAG00000023675	NA	5.88033	1.73372e-12	clu_18821_1_35737655_35740894	3.5472	9.36196e-06
1	35737514	35737655	ENSBTAG00000023675	NA	5.88033	1.73372e-12	clu_18818_1_35733974_35737514	19.2628	0
1	35737514	35737655	ENSBTAG00000023675	NA	5.88033	1.73372e-12	clu_18818_1_35729881_35737514	18.1847	0
1	35737514	35737655	ENSBTAG00000023675	NA	5.88033	1.73372e-12	clu_18818_1_35730599_35737514	3.55775	1.52374e-05
1	35737514	35737655	ENSBTAG00000023675	NA	5.88033	1.73372e-12	clu_18818_1_35726802_35737514	14.0918	0
1	35737514	35737655	ENSBTAG00000023675	NA	5.88033	1.73372e-12	clu_18821_1_35737655_35743826	2.96358	0.00015586
1	35737514	35737655	ENSBTAG00000023675	NA	5.88033	1.73372e-12	clu_18818_1_35711183_35737514	8.40692	4.44089e-15
1	42747181	42747230	ENSBTAG00000014889	DCBLD2	6.60793	1.93667e-12	clu_18872_1_42745175_42747181	18.4634	0
1	42747181	42747230	ENSBTAG00000014889	DCBLD2	6.60793	1.93667e-12	clu_18872_1_42747230_42751086	2.82932	0.000269963
1	42747181	42747230	ENSBTAG00000014889	DCBLD2	6.60793	1.93667e-12	clu_18872_1_42745133_42747181	1.58744	0.0698143
1	83476134	83476370	ENSBTAG00000012881	EIF4G1	5.84622	2.12597e-12	clu_19800_1_83476370_83476578	11.2557	0
1	83476134	83476370	ENSBTAG00000012881	EIF4G1	5.84622	2.12597e-12	clu_19800_1_83476370_83476951	18.9856	0
1	83476134	83476370	ENSBTAG00000012881	EIF4G1	5.84622	2.12597e-12	clu_19800_1_83475824_83476134	19.0101	0
1	83476134	83476370	ENSBTAG00000012881	EIF4G1	5.84622	2.12597e-12	clu_19800_1_83475941_83476134	4.4057	1.34467e-07
1	83476134	83476370	ENSBTAG00000012881	EIF4G1	5.84622	2.12597e-12	clu_19800_1_83475926_83476134	14.3453	0
1	145105076	145105242	ENSBTAG00000017060	ITGB2	5.84162	2.18525e-12	clu_20978_1_145105242_145106588	18.4975	0
1	145105076	145105242	ENSBTAG00000017060	ITGB2	5.84162	2.18525e-12	clu_20978_1_145104753_145105076	18.0686	0
1	145105076	145105242	ENSBTAG00000017060	ITGB2	5.84162	2.18525e-12	clu_20978_1_145105242_145107022	5.72013	6.08609e-09
1	145105076	145105242	ENSBTAG00000017060	ITGB2	5.84162	2.18525e-12	clu_20978_1_145104871_145105076	18.5044	0
1	145105076	145105242	ENSBTAG00000017060	ITGB2	5.84162	2.18525e-12	clu_20978_1_145104889_145105076	6.05259	7.23383e-10
1	145105076	145105242	ENSBTAG00000017060	ITGB2	5.84162	2.18525e-12	clu_20978_1_145105242_145105991	18.6423	0
1	145105076	145105242	ENSBTAG00000017060	ITGB2	5.84162	2.18525e-12	clu_20978_1_145104756_145105076	18.0386	0
1	145105076	145105242	ENSBTAG00000017060	ITGB2	5.84162	2.18525e-12	clu_20978_1_145105242_145106643	17.9552	0
1	58706577	58706747	ENSBTAG00000013292	SIDT1	5.83543	2.26752e-12	clu_19126_1_58706747_58715672	16.5335	0
1	58706577	58706747	ENSBTAG00000013292	SIDT1	5.83543	2.26752e-12	clu_19126_1_58706747_58724388	14.0918	0
1	58706577	58706747	ENSBTAG00000013292	SIDT1	5.83543	2.26752e-12	clu_19126_1_58662890_58706577	18.1552	0
1	58706577	58706747	ENSBTAG00000013292	SIDT1	5.83543	2.26752e-12	clu_19126_1_58706161_58706577	18.992	0
1	58706577	58706747	ENSBTAG00000013292	SIDT1	5.83543	2.26752e-12	clu_19126_1_58706747_58722473	18.564	0
1	58706577	58706747	ENSBTAG00000013292	SIDT1	5.83543	2.26752e-12	clu_19126_1_58705621_58706577	19.4134	0
1	58706577	58706747	ENSBTAG00000013292	SIDT1	5.83543	2.26752e-12	clu_19126_1_58706747_58721754	18.3111	0
1	58706577	58706747	ENSBTAG00000013292	SIDT1	5.83543	2.26752e-12	clu_19126_1_58706747_58708298	2.76878	0.000302419
1	58706577	58706747	ENSBTAG00000013292	SIDT1	5.83543	2.26752e-12	clu_19126_1_58706747_58750846	18.8874	0
1	140909506	140909634	ENSBTAG00000018768	NA	5.78619	3.04401e-12	clu_20809_1_140909634_140909714	4.381	1.36234e-07
1	140909506	140909634	ENSBTAG00000018768	NA	5.78619	3.04401e-12	clu_20809_1_140909634_140910039	6.84278	3.15226e-12
1	140909506	140909634	ENSBTAG00000018768	NA	5.78619	3.04401e-12	clu_20809_1_140909634_140912603	13.1808	0
1	140909506	140909634	ENSBTAG00000018768	NA	5.78619	3.04401e-12	clu_20809_1_140907796_140909506	7.01139	2.10942e-15
1	140909506	140909634	ENSBTAG00000018768	NA	5.78619	3.04401e-12	clu_20809_1_140907798_140909506	12.4808	0
1	140909506	140909634	ENSBTAG00000018768	NA	5.78619	3.04401e-12	clu_20809_1_140909634_140913214	19.0823	0
1	140909506	140909634	ENSBTAG00000018768	NA	5.78619	3.04401e-12	clu_20809_1_140909634_140910948	3.30029	8.05309e-06
1	140909506	140909634	ENSBTAG00000018768	NA	5.78619	3.04401e-12	clu_20809_1_140909634_140910796	19.2434	0
1	140909506	140909634	ENSBTAG00000018768	NA	5.78619	3.04401e-12	clu_20809_1_140909634_140912851	18.9258	0
1	140909506	140909634	ENSBTAG00000018768	NA	5.78619	3.04401e-12	clu_20809_1_140891795_140909506	18.6371	0
1	147685914	147686066	ENSBTAG00000003148	MCM3AP	6.55073	3.14704e-12	clu_21187_1_147686066_147687143	1.15403	0.297746
1	147685914	147686066	ENSBTAG00000003148	MCM3AP	6.55073	3.14704e-12	clu_21186_1_147682531_147685914	18.5926	0
1	147685914	147686066	ENSBTAG00000003148	MCM3AP	6.55073	3.14704e-12	clu_21186_1_147682380_147685914	18.6624	0
1	147685914	147686066	ENSBTAG00000003148	MCM3AP	6.55073	3.14704e-12	clu_21186_1_147684540_147685914	6.74956	4.15967e-12
1	147685914	147686066	ENSBTAG00000003148	MCM3AP	6.55073	3.14704e-12	clu_21186_1_147684557_147685914	5.1074	9.528e-10
1	44654679	44654891	ENSBTAG00000013806	EFHB	6.47098	3.39462e-12	clu_18900_1_44654064_44654679	3.88748	2.4044e-06
1	44654679	44654891	ENSBTAG00000013806	EFHB	6.47098	3.39462e-12	clu_18900_1_44652904_44654679	5.37765	2.05307e-09
1	44654679	44654891	ENSBTAG00000013806	EFHB	6.47098	3.39462e-12	clu_18900_1_44654891_44655231	2.41684	0.00110073
1	44654679	44654891	ENSBTAG00000013806	EFHB	6.47098	3.39462e-12	clu_18900_1_44647888_44654679	3.83803	2.50626e-06
1	44654679	44654891	ENSBTAG00000013806	EFHB	6.47098	3.39462e-12	clu_18900_1_44654891_44657418	18.4873	0
1	44654679	44654891	ENSBTAG00000013806	EFHB	6.47098	3.39462e-12	clu_18900_1_44654891_44683312	18.341	0
1	44654679	44654891	ENSBTAG00000013806	EFHB	6.47098	3.39462e-12	clu_18900_1_44654891_44655398	18.5985	0
1	44654679	44654891	ENSBTAG00000013806	EFHB	6.47098	3.39462e-12	clu_18900_1_44654891_44655313	3.14541	7.33591e-05
1	44654679	44654891	ENSBTAG00000013806	EFHB	6.47098	3.39462e-12	clu_18900_1_44654891_44657401	18.8471	0
1	44654679	44654891	ENSBTAG00000013806	EFHB	6.47098	3.39462e-12	clu_18900_1_44654891_44655388	3.16464	5.92788e-05
1	3122463	3122613	ENSBTAG00000018854	NA	5.76412	3.47344e-12	clu_18643_1_3116990_3122463	17.7668	0
1	3122463	3122613	ENSBTAG00000018854	NA	5.76412	3.47344e-12	clu_18643_1_3118830_3122463	3.5254	9.58558e-06
1	3122463	3122613	ENSBTAG00000018854	NA	5.76412	3.47344e-12	clu_18643_1_3119241_3122463	14.3453	0
1	3122463	3122613	ENSBTAG00000018854	NA	5.76412	3.47344e-12	clu_18643_1_3120573_3122463	18.0722	0
1	3122463	3122613	ENSBTAG00000018854	NA	5.76412	3.47344e-12	clu_18643_1_3119473_3122463	18.4125	0
1	3122463	3122613	ENSBTAG00000018854	NA	5.76412	3.47344e-12	clu_18643_1_3118854_3122463	18.5213	0
1	3122463	3122613	ENSBTAG00000018854	NA	5.76412	3.47344e-12	clu_18643_1_3119829_3122463	18.9189	0
1	3122463	3122613	ENSBTAG00000018854	NA	5.76412	3.47344e-12	clu_18643_1_3114374_3122463	18.4566	0
1	3122463	3122613	ENSBTAG00000018854	NA	5.76412	3.47344e-12	clu_18643_1_3118864_3122463	11.6052	0
1	117598248	117598436	ENSBTAG00000021703	MED12L	6.449	3.89355e-12	clu_20360_1_117598436_117605246	18.3127	0
1	117598248	117598436	ENSBTAG00000021703	MED12L	6.449	3.89355e-12	clu_20360_1_117598436_117601336	3.47028	1.40032e-05
1	147711852	147712115	ENSBTAG00000003161	YBEY	7.04896	4.05342e-12	clu_21197_1_147710835_147711852	18.3466	0
1	82949153	82949233	ENSBTAG00000005209	VPS8	6.52808	4.16467e-12	clu_19758_1_82946816_82949153	4.89001	3.07075e-09
1	82949153	82949233	ENSBTAG00000005209	VPS8	6.52808	4.16467e-12	clu_19758_1_82946851_82949153	3.99969	1.34804e-06
1	82949153	82949233	ENSBTAG00000005209	VPS8	6.52808	4.16467e-12	clu_19758_1_82949233_82954120	6.28387	3.93341e-11
1	82949153	82949233	ENSBTAG00000005209	VPS8	6.52808	4.16467e-12	clu_19758_1_82937815_82949153	18.4467	0
1	67440687	67440795	ENSBTAG00000011140	FAM162A	6.27877	4.17644e-12	clu_19293_1_67423058_67440687	4.88725	1.27193e-08
1	67440687	67440795	ENSBTAG00000011140	FAM162A	6.27877	4.17644e-12	clu_19293_1_67437975_67440687	13.6923	0
1	67440687	67440795	ENSBTAG00000011140	FAM162A	6.27877	4.17644e-12	clu_19293_1_67427223_67440687	3.43583	1.68892e-05
1	67440687	67440795	ENSBTAG00000011140	FAM162A	6.27877	4.17644e-12	clu_19293_1_67438546_67440687	19.6588	0
1	67440687	67440795	ENSBTAG00000011140	FAM162A	6.27877	4.17644e-12	clu_19293_1_67440795_67443276	18.0718	0
1	67440687	67440795	ENSBTAG00000011140	FAM162A	6.27877	4.17644e-12	clu_19293_1_67434353_67440687	12.5428	0
1	67440687	67440795	ENSBTAG00000011140	FAM162A	6.27877	4.17644e-12	clu_19293_1_67439063_67440687	19.5342	0
1	67440687	67440795	ENSBTAG00000011140	FAM162A	6.27877	4.17644e-12	clu_19293_1_67427220_67440687	3.36849	2.26745e-05
1	67440687	67440795	ENSBTAG00000011140	FAM162A	6.27877	4.17644e-12	clu_19293_1_67437832_67440687	13.0169	0
1	67440687	67440795	ENSBTAG00000011140	FAM162A	6.27877	4.17644e-12	clu_19293_1_67429691_67440687	18.4622	0
1	67440687	67440795	ENSBTAG00000011140	FAM162A	6.27877	4.17644e-12	clu_19293_1_67437758_67440687	2.31656	0.00288021
1	67440687	67440795	ENSBTAG00000011140	FAM162A	6.27877	4.17644e-12	clu_19293_1_67438214_67440687	17.8242	0
1	67440687	67440795	ENSBTAG00000011140	FAM162A	6.27877	4.17644e-12	clu_19293_1_67427202_67440687	16.9123	0
1	67440687	67440795	ENSBTAG00000011140	FAM162A	6.27877	4.17644e-12	clu_19293_1_67440146_67440687	18.462	0
1	67440687	67440795	ENSBTAG00000011140	FAM162A	6.27877	4.17644e-12	clu_19293_1_67440795_67442244	18.0239	0
1	67440687	67440795	ENSBTAG00000011140	FAM162A	6.27877	4.17644e-12	clu_19293_1_67440795_67441106	3.81627	2.56656e-06
1	155158375	155158936	ENSBTAG00000004891	OXNAD1	6.77171	4.28368e-12	clu_21429_1_155156829_155158375	19.0602	0
1	155158375	155158936	ENSBTAG00000004891	OXNAD1	6.77171	4.28368e-12	clu_21429_1_155048087_155158375	14.3453	0
1	155158375	155158936	ENSBTAG00000004891	OXNAD1	6.77171	4.28368e-12	clu_21429_1_155157700_155158375	4.1273	1.06811e-06
1	88532710	88533061	ENSBTAG00000009232	PIK3CA	6.51821	4.33997e-12	clu_19995_1_88532214_88532710	6.42949	1.81518e-11
1	88532710	88533061	ENSBTAG00000009232	PIK3CA	6.51821	4.33997e-12	clu_19995_1_88528223_88532710	19.5299	0
1	88532710	88533061	ENSBTAG00000009232	PIK3CA	6.51821	4.33997e-12	clu_19995_1_88532193_88532710	18.0094	0
1	88532710	88533061	ENSBTAG00000009232	PIK3CA	6.51821	4.33997e-12	clu_19995_1_88532232_88532710	18.4243	0
1	88523272	88523406	ENSBTAG00000009232	PIK3CA	6.36571	4.48153e-12	clu_19994_1_88516330_88523272	2.65134	0.000692082
1	88523272	88523406	ENSBTAG00000009232	PIK3CA	6.36571	4.48153e-12	clu_19994_1_88523406_88523503	2.45812	0.00178753
1	142980152	142980623	ENSBTAG00000000394	BACE2	5.70995	4.80305e-12	clu_20826_1_142953280_142980152	4.14691	4.69905e-07
1	142980152	142980623	ENSBTAG00000000394	BACE2	5.70995	4.80305e-12	clu_20826_1_142972267_142980152	14.3453	0
1	142980152	142980623	ENSBTAG00000000394	BACE2	5.70995	4.80305e-12	clu_20826_1_142963805_142980152	19.4459	0
1	145871368	145871792	ENSBTAG00000021901	TRPM2	6.94943	4.82736e-12	clu_21028_1_145870666_145871368	3.71174	5.13876e-06
1	145871368	145871792	ENSBTAG00000021901	TRPM2	6.94943	4.82736e-12	clu_21028_1_145870720_145871368	14.7262	0
1	1257913	1259715	ENSBTAG00000008482	SON	5.70336	4.99645e-12	clu_18546_1_1259715_1261471	11.7346	0
1	82303170	82303467	ENSBTAG00000017103	MAP3K13	6.32982	5.17397e-12	clu_19751_1_82303467_82308737	18.3126	0
1	82303170	82303467	ENSBTAG00000017103	MAP3K13	6.32982	5.17397e-12	clu_19751_1_82301776_82303170	3.75431	3.11337e-06
1	82303170	82303467	ENSBTAG00000017103	MAP3K13	6.32982	5.17397e-12	clu_19751_1_82303467_82305867	3.90045	2.07712e-06
1	82853220	82853318	ENSBTAG00000005209	VPS8	6.41073	6.116e-12	clu_19758_1_82853318_82854820	3.6594	5.81329e-06
1	82853220	82853318	ENSBTAG00000005209	VPS8	6.41073	6.116e-12	clu_19758_1_82844210_82853220	2.79238	0.000368149
1	147691441	147691682	ENSBTAG00000003148	MCM3AP	6.26668	6.56375e-12	clu_21190_1_147691682_147692360	3.08257	9.45276e-05
1	147691441	147691682	ENSBTAG00000003148	MCM3AP	6.26668	6.56375e-12	clu_21190_1_147691223_147691441	6.48869	2.30305e-11
1	147691441	147691682	ENSBTAG00000003148	MCM3AP	6.26668	6.56375e-12	clu_21190_1_147691158_147691441	2.78456	0.00036398
1	147691441	147691682	ENSBTAG00000003148	MCM3AP	6.26668	6.56375e-12	clu_21190_1_147691682_147691860	14.7902	0
1	147678999	147679152	ENSBTAG00000003148	MCM3AP	6.28071	7.61657e-12	clu_21185_1_147676398_147678999	3.78527	2.30697e-06
1	147678999	147679152	ENSBTAG00000003148	MCM3AP	6.28071	7.61657e-12	clu_21185_1_147679152_147682246	6.76803	5.44875e-12
1	147678999	147679152	ENSBTAG00000003148	MCM3AP	6.28071	7.61657e-12	clu_21185_1_147676394_147678999	8.37244	0
1	147678999	147679152	ENSBTAG00000003148	MCM3AP	6.28071	7.61657e-12	clu_21185_1_147674894_147678999	6.35028	2.6674e-11
1	147678999	147679152	ENSBTAG00000003148	MCM3AP	6.28071	7.61657e-12	clu_21185_1_147674796_147678999	3.56627	8.79875e-06
1	82854820	82854904	ENSBTAG00000005209	VPS8	6.74263	7.62701e-12	clu_19758_1_82853318_82854820	3.6594	5.81329e-06
[truncated: 230,855+ more rows]
