# Supplementary material for: Genome variants associated with RNA splicing variations in bovine are extensively shared between tissues
Source: BMC Genomics. 2018 Jul 4;19:521. doi: 10.1186/s12864-018-4902-8 (PMC6032541; doi:10.1186/s12864-018-4902-8)
Supplement: Supplementary file 7 — Table S5. Genes that display significant differential splicing between breeds. (XLSX 38 kb) [file 12864_2018_4902_MOESM7_ESM.xlsx]

## Sheet: Sheet1
Additional file 7: Table S5. Genes that display significant differential splicing between breeds.
exon.F.value: F statistics corresponding to the sequential decomposition of the contributions of fixed-effects term in REML analysis implemented in lmer4 [1] in exon analysis.
exon.p: P value of F test via the Satterthwaite approximation implemented in lmerTest [2] in the exon analysis.
intron.F.value: F statistics corresponding to the sequential decomposition of the contributions of fixed-effects term in REML analysis implemented in lmer4 [1] in intron analysis.
intron.p: P value of F test via the Satterthwaite approximation implemented in lmerTest [2] in the inron analysis.
[1]: Bates, D., Mächler, M., Bolker, B., and Walker, S. (2015). Fitting Linear Mixed-Effects Models Using lme4. Journal of Statistical Software 67(1), 48.
[2]: Kuznetsova, A., Brockhoff, P.B., and Christensen, R.H.B. (2017). lmerTest Package: Tests in Linear Mixed Effects Models. Journal of Statistical Software 82(13), 26.
Chr	exon.Start	exon.End	Geneid	Gene.Name	exon.F.value	exon.p	intron.id_chromosome_end_start	intron.F.value	intron.p
1	147694523	147694685	ENSBTAG00000003148	MCM3AP	13.8444	0.000292764	clu_17724_1_147692520_147694523	7.53839	0.00688239
2	125558383	125558651	ENSBTAG00000002727	PHACTR4	20.9588	1.07137e-05	clu_23795_2_125542714_125558383	10.2475	0.00171495
2	132607882	132608045	ENSBTAG00000006084	PINK1	14.0809	0.000261303	clu_24218_2_132608045_132610794	9.21433	0.00289345
2	132610794	132610894	ENSBTAG00000006084	PINK1	11.9787	0.000725437	clu_24218_2_132608045_132610794	9.21433	0.00289345
2	974109	974138	ENSBTAG00000016895	NIPA2	11.5662	0.00088897	clu_21601_2_974138_978115	36.2055	1.64317e-08
2	974109	974138	ENSBTAG00000016895	NIPA2	11.5662	0.00088897	clu_21601_2_974138_982726	43.8287	8.22584e-10
3	54836395	54836522	ENSBTAG00000038625	NA	42.5036	1.37015e-09	clu_19864_3_54836522_54838674	14.7815	0.000186905
3	54836395	54836522	ENSBTAG00000038625	NA	42.5036	1.37015e-09	clu_19864_3_54832242_54836395	45.0343	5.18972e-10
3	55069894	55070003	ENSBTAG00000001143	NA	40.1762	3.3917e-09	clu_19864_3_55068988_55069894	8.42142	0.00434671
3	55068861	55068988	ENSBTAG00000001143	NA	31.6882	1.04119e-07	clu_19864_3_55068988_55069894	8.42142	0.00434671
3	54312970	54313166	ENSBTAG00000017670	NA	30.6738	1.58867e-07	clu_19871_3_54313166_54313437	46.5437	2.92921e-10
3	54847003	54847196	ENSBTAG00000038625	NA	29.5942	2.4991e-07	clu_19882_3_54847196_54848050	23.9668	2.81171e-06
3	54847003	54847196	ENSBTAG00000038625	NA	29.5942	2.4991e-07	clu_19864_3_54846677_54847003	24.9876	1.79868e-06
3	54842263	54842508	ENSBTAG00000038625	NA	24.9003	1.8685e-06	clu_19864_3_54839181_54842263	108.047	7.38931e-19
3	54848050	54848274	ENSBTAG00000038625	NA	24.5257	2.20069e-06	clu_19882_3_54847196_54848050	23.9668	2.81171e-06
3	54838985	54839181	ENSBTAG00000038625	NA	19.73	1.86836e-05	clu_19864_3_54839181_54842263	108.047	7.38931e-19
3	54253047	54253121	ENSBTAG00000015060	GBP5	17.192	6.00648e-05	clu_19864_3_54253121_54260669	11.2996	0.00101432
3	54253047	54253121	ENSBTAG00000015060	GBP5	17.192	6.00648e-05	clu_19864_3_54253121_54259949	10.7055	0.00136323
3	106637271	106638462	ENSBTAG00000013367	PPT1	17.1129	6.23192e-05	clu_20988_3_106635559_106637271	12.1048	0.000681859
3	55028539	55028734	ENSBTAG00000038500	NA	15.2614	0.000148773	clu_19864_3_55028734_55032891	9.93464	0.00200763
3	106635488	106635559	ENSBTAG00000013367	PPT1	13.4835	0.00034843	clu_20988_3_106635559_106636971	13.3912	0.000364319
3	106635488	106635559	ENSBTAG00000013367	PPT1	13.4835	0.00034843	clu_20988_3_106635559_106637271	12.1048	0.000681859
3	35721844	35721889	ENSBTAG00000031575	VAV3	12.9604	0.000448951	clu_19616_3_35715144_35721844	9.07713	0.00310344
3	104374206	104374409	ENSBTAG00000017502	RIMKLA	12.4926	0.000563915	clu_20936_3_104370674_104374206	10.2027	0.00175396
3	104374206	104374409	ENSBTAG00000017502	RIMKLA	12.4926	0.000563915	clu_20937_3_104374409_104379978	9.78235	0.00216823
3	8309751	8309808	ENSBTAG00000002203	NDUFS2	12.0959	0.000684825	clu_18075_3_8309561_8309751	11.5063	0.000915671
3	8309751	8309808	ENSBTAG00000002203	NDUFS2	12.0959	0.000684825	clu_18075_3_8309808_8309940	12.7846	0.000489052
3	54832047	54832242	ENSBTAG00000038625	NA	10.8237	0.00128516	clu_19864_3_54832242_54836395	45.0343	5.18972e-10
4	106890413	106890666	ENSBTAG00000021565	NA	17.0613	6.38369e-05	clu_29986_4_106887896_106890413	11.2889	0.00101977
4	83370328	83370641	ENSBTAG00000010300	NA	16.5822	7.98442e-05	clu_29467_4_83370188_83370328	7.85826	0.00582222
4	4610554	4610764	ENSBTAG00000023806	NA	11.8681	0.000766005	clu_28274_4_4601080_4610554	9.92883	0.00201352
4	119270961	119271014	ENSBTAG00000008025	UBE3C	11.5588	0.000892243	clu_30321_4_119271014_119273787	9.29744	0.00277343
4	5171718	5171919	ENSBTAG00000017086	GRB10	10.7586	0.00132757	clu_28277_4_5135232_5171718	9.99371	0.00194867
5	116082600	116082731	ENSBTAG00000008858	NA	39.407	4.58977e-09	clu_27987_5_116082731_116086306	27.7861	5.37955e-07
5	107656134	107656268	ENSBTAG00000038415	SLC6A12	30.1544	1.97472e-07	clu_27400_5_107655772_107656134	36.0735	1.73283e-08
5	57751506	57751716	ENSBTAG00000009051	MMP19	27.3958	6.35621e-07	clu_26030_5_57751716_57752013	36.358	1.54535e-08
5	57752013	57752098	ENSBTAG00000009051	MMP19	21.0677	1.02014e-05	clu_26030_5_57752098_57752921	17.3541	5.57027e-05
5	57752013	57752098	ENSBTAG00000009051	MMP19	21.0677	1.02014e-05	clu_26030_5_57751716_57752013	36.358	1.54535e-08
5	23524365	23524670	ENSBTAG00000012007	SOCS2	16.9686	6.66569e-05	clu_24718_5_23524670_23525441	9.65272	0.00231532
5	114475041	114475163	ENSBTAG00000019290	PACSIN2	14.914	0.000175474	clu_27922_5_114391285_114475041	15.3535	0.000142421
5	57110130	57110192	ENSBTAG00000017967	PTGES3	14.1519	0.000252549	clu_25856_5_57110192_57111055	9.66614	0.00229963
5	107271482	107271621	ENSBTAG00000019788	TEAD4	14.0766	0.00026185	clu_27358_5_107270231_107271482	11.0607	0.00114206
5	109692479	109692674	ENSBTAG00000048271	MICAL3	13.9246	0.000281683	clu_27533_5_109690504_109692479	9.36142	0.00268452
5	72453316	72453439	ENSBTAG00000021953	LARGE1	12.8873	0.000465207	clu_26384_5_72453439_72472199	9.94175	0.00200043
5	29974515	29974616	ENSBTAG00000037935	SMARCD1	10.9523	0.00120537	clu_25091_5_29974616_29976127	21.9418	6.89457e-06
5	75115383	75115576	ENSBTAG00000010402	MYH9	10.8417	0.00127364	clu_26451_5_75115055_75115383	23.0281	4.25355e-06
5	75115383	75115576	ENSBTAG00000010402	MYH9	10.8417	0.00127364	clu_26451_5_75115576_75117905	15.727	0.000119357
6	87392578	87392750	ENSBTAG00000039787	CSN3	251.433	2.31824e-32	clu_35010_6_87380948_87392578	16.6251	7.82577e-05
6	87392578	87392750	ENSBTAG00000039787	CSN3	251.433	2.31824e-32	clu_35010_6_87390713_87392578	157.926	2.61213e-24
6	87392578	87392750	ENSBTAG00000039787	CSN3	251.433	2.31824e-32	clu_35010_6_87390266_87392578	105.771	1.39361e-18
6	87392578	87392750	ENSBTAG00000039787	CSN3	251.433	2.31824e-32	clu_35010_6_87386900_87392578	70.7061	5.86606e-14
6	97992400	97992472	ENSBTAG00000006561	RASGEF1B	15.2507	0.000149532	clu_35259_6_97989832_97992400	21.7198	7.61385e-06
6	3542635	3542718	ENSBTAG00000021746	ANXA5	14.0929	0.000259811	clu_34043_6_3542718_3542890	17.9808	4.16632e-05
6	70590157	70590436	ENSBTAG00000020653	FIP1L1	13.4131	0.000360491	clu_34836_6_70590436_70591746	10.2646	0.00170023
6	70427322	70427571	ENSBTAG00000020648	SCFD2	12.0351	0.000705592	clu_34833_6_70427571_70515376	7.76575	0.00611022
6	93340874	93341007	ENSBTAG00000019633	SHROOM3	11.6443	0.000855342	clu_35202_6_93341007_93357861	9.89508	0.00204813
7	98739367	98739480	ENSBTAG00000039275	ERAP2	24.8078	1.94542e-06	clu_33862_7_98739480_98741699	8.50993	0.00415262
7	16832810	16833029	ENSBTAG00000009568	KANK2	18.0126	4.10557e-05	clu_31416_7_16833029_16833563	12.633	0.000526543
7	19738542	19738682	ENSBTAG00000000414	NA	17.7931	4.5442e-05	clu_31818_7_19735423_19738542	22.1523	6.27656e-06
7	98730434	98730554	ENSBTAG00000039275	ERAP2	14.2814	0.000237347	clu_33861_7_98727576_98730434	11.9401	0.000739343
7	98741699	98741830	ENSBTAG00000039275	ERAP2	13.317	0.000377652	clu_33862_7_98739480_98741699	8.50993	0.00415262
7	41806232	41806340	ENSBTAG00000004815	NA	13.0424	0.000431423	clu_32605_7_41804002_41806232	11.1376	0.00109925
7	16826651	16826973	ENSBTAG00000009568	KANK2	12.7403	0.000499716	clu_31415_7_16826973_16828859	11.7776	0.000800902
7	16667617	16667997	ENSBTAG00000019220	SMARCA4	12.6423	0.000524163	clu_31397_7_16666719_16667617	9.16033	0.0029743
7	41839857	41840054	ENSBTAG00000015727	NA	12.263	0.00063094	clu_32605_7_41825366_41839857	11.8824	0.000760635
7	98718212	98718906	ENSBTAG00000039275	ERAP2	12.0913	0.000686401	clu_33861_7_98718906_98723774	8.85929	0.00346965
7	98727442	98727576	ENSBTAG00000039275	ERAP2	11.2648	0.00103201	clu_33861_7_98727576_98730434	11.9401	0.000739343
7	51438727	51439286	ENSBTAG00000010069	EGR1	10.9489	0.00120742	clu_33011_7_51439286_51439978	16.3561	8.877e-05
7	51439978	51442500	ENSBTAG00000010069	EGR1	10.6702	0.00138749	clu_33011_7_51439286_51439978	16.3561	8.877e-05
8	71176491	71176608	ENSBTAG00000048226	NA	21.6915	7.7109e-06	clu_38679_8_71175686_71176491	8.72749	0.00371256
8	71175575	71175686	ENSBTAG00000048226	NA	18.9886	2.62079e-05	clu_38679_8_71175686_71176491	8.72749	0.00371256
8	59759769	59759948	ENSBTAG00000044135	PIGO	16.3362	8.96037e-05	clu_38231_8_59759520_59759769	22.2341	6.05187e-06
8	104107656	104107845	ENSBTAG00000005115	SLC31A2	15.9271	0.000108611	clu_39381_8_104107845_104108906	11.7388	0.000816381
8	76669403	76669502	ENSBTAG00000000695	UBAP2	14.5407	0.000209655	clu_38837_8_76669502_76669755	8.3681	0.00446814
8	70805184	70805287	ENSBTAG00000035958	NA	13.4453	0.000354915	clu_38666_8_70805287_70805839	19.9812	1.66679e-05
8	70805184	70805287	ENSBTAG00000035958	NA	13.4453	0.000354915	clu_38665_8_70804555_70805184	16.5917	7.94928e-05
8	77109529	77109609	ENSBTAG00000008537	FAM219A	13.2758	0.000385256	clu_38854_8_77109609_77109739	12.3058	0.000617876
10	82730817	82731623	ENSBTAG00000005700	MAP3K9	15.5247	0.00013133	clu_47629_10_82731623_82732890	15.8492	0.000112673
10	36490812	36491351	ENSBTAG00000004086	SPINT1	13.5035	0.00034508	clu_46304_10_36490612_36490812	9.50535	0.00249507
10	26708245	26708432	ENSBTAG00000002745	APEX1	12.0221	0.000710108	clu_46030_10_26707732_26708245	7.94737	0.00555806
10	102933984	102934950	ENSBTAG00000005427	NRDE2	10.8185	0.00128848	clu_48073_10_102934950_102935358	9.95585	0.00198625
11	6200441	6200593	ENSBTAG00000008267	CNOT11	24.216	2.52042e-06	clu_42053_11_6200593_6203766	13.641	0.000322914
11	66774295	66774476	ENSBTAG00000009658	PLEK	21.4175	8.7182e-06	clu_43246_11_66774476_66776306	32.3293	7.9839e-08
11	29368623	29368844	ENSBTAG00000032558	TTC7A	15.985	0.00010569	clu_42665_11_29357666_29368623	15.7946	0.00011561
11	29266318	29266486	ENSBTAG00000032558	TTC7A	15.6031	0.000126554	clu_42649_11_29258412_29266318	10.3049	0.00166615
11	6203766	6203968	ENSBTAG00000008267	CNOT11	14.5096	0.000212802	clu_42053_11_6200593_6203766	13.641	0.000322914
11	2756759	2756902	ENSBTAG00000010846	CNNM3	13.9723	0.000275302	clu_41863_11_2756902_2757878	19.8217	1.79206e-05
11	12963619	12963784	ENSBTAG00000013290	DYSF	13.9338	0.00028044	clu_42265_11_12963165_12963619	10.3724	0.00161062
11	29258249	29258412	ENSBTAG00000032558	TTC7A	13.8589	0.000290735	clu_42649_11_29258412_29266318	10.3049	0.00166615
11	29357464	29357666	ENSBTAG00000032558	TTC7A	13.2056	0.000398574	clu_42665_11_29357666_29368623	15.7946	0.00011561
11	104652923	104653010	ENSBTAG00000004511	VAV2	12.1173	0.000677691	clu_44779_11_104651758_104652923	9.37378	0.00266769
11	104652923	104653010	ENSBTAG00000004511	VAV2	12.1173	0.000677691	clu_44779_11_104653010_104655907	8.27636	0.00468533
11	295616	295799	ENSBTAG00000012099	TMEM87B	11.5961	0.000875937	clu_41696_11_295799_296174	9.89753	0.00204559
11	295616	295799	ENSBTAG00000012099	TMEM87B	11.5961	0.000875937	clu_41696_11_291255_295616	9.22629	0.00287586
11	46228702	46229260	ENSBTAG00000007895	SLC20A1	10.754	0.00133066	clu_42917_11_46228582_46228702	10.4155	0.00157618
12	90369208	90369289	ENSBTAG00000000446	ATP11A	12.4606	0.000572788	clu_51842_12_90368568_90369208	16.3694	8.82194e-05
12	89260404	89260475	ENSBTAG00000011471	CARS2	11.5888	0.000879095	clu_51804_12_89260475_89269774	12.0915	0.000686316
12	73957548	73957715	ENSBTAG00000047764	NA	11.0699	0.0011369	clu_51539_12_73957715_73959037	7.71391	0.00627804
12	73957548	73957715	ENSBTAG00000047764	NA	11.0699	0.0011369	clu_51520_12_73955451_73957548	16.9687	6.66511e-05
13	36328926	36329213	ENSBTAG00000003045	BAMBI	23.784	3.04698e-06	clu_48796_13_36329213_36332704	18.3157	3.56978e-05
13	29940129	29941543	ENSBTAG00000002858	ACBD7	19.1732	2.40851e-05	clu_48639_13_29941543_29941628	17.1971	5.9925e-05
13	29941793	29941910	ENSBTAG00000002858	ACBD7	15.6536	0.000123565	clu_48640_13_29941690_29941793	14.9329	0.000173904
13	29941793	29941910	ENSBTAG00000002858	ACBD7	15.6536	0.000123565	clu_48641_13_29941910_29946488	12.4063	0.000588202
13	38870266	38870296	ENSBTAG00000018295	SEC23B	15.0021	0.00016827	clu_48874_13_38870296_38872053	19.1299	2.45666e-05
13	62147792	62147923	ENSBTAG00000007932	HCK	14.8229	0.00018325	clu_49707_13_62147923_62151133	32.4067	7.73265e-08
13	53928925	53929281	ENSBTAG00000039520	NA	13.9329	0.00028057	clu_49286_13_53929281_53933822	11.9164	0.000748011
13	53928925	53929281	ENSBTAG00000039520	NA	13.9329	0.00028057	clu_49286_13_53903155_53928925	9.95329	0.00198881
13	53928925	53929281	ENSBTAG00000039520	NA	13.9329	0.00028057	clu_49286_13_53903155_53928925	9.95329	0.00198881
13	55434425	55434657	ENSBTAG00000003058	ADRM1	13.7559	0.000305509	clu_49483_13_55434277_55434425	10.1402	0.00181005
13	49551468	49551817	ENSBTAG00000005111	BMP2	13.108	0.000417892	clu_49148_13_49550308_49551468	8.316	0.00459019
13	78686150	78686266	ENSBTAG00000008969	SLC9A8	12.6827	0.000513949	clu_50487_13_78679352_78686150	9.95975	0.00198234
13	36332704	36333080	ENSBTAG00000003045	BAMBI	12.2861	0.000623845	clu_48796_13_36329213_36332704	18.3157	3.56978e-05
13	74316284	74316433	ENSBTAG00000014329	NA	12.0199	0.000710875	clu_50225_13_74315867_74316284	15.0768	0.000162401
13	78679247	78679352	ENSBTAG00000008969	SLC9A8	11.4242	0.000953658	clu_50487_13_78679352_78686150	9.95975	0.00198234
13	75419449	75419823	ENSBTAG00000010130	ZNF335	11.05	0.00114816	clu_50315_13_75419823_75419945	9.87071	0.0020735
14	11656187	11656278	ENSBTAG00000003185	ASAP1	24.696	2.04275e-06	clu_54445_14_11656278_11659532	31.6539	1.0561e-07
14	36404974	36405090	ENSBTAG00000007562	TRAM1	17.8521	4.42176e-05	clu_54907_14_36405090_36407096	17.7895	4.55173e-05
14	83598438	83598547	ENSBTAG00000015333	TAF2	15.2032	0.000152939	clu_55426_14_83598547_83598834	37.1717	1.11508e-08
14	64297234	64297409	ENSBTAG00000021209	UBR5	14.2599	0.000239811	clu_55127_14_64295266_64297234	8.73377	0.0037006
14	78533612	78533751	ENSBTAG00000015536	CPNE3	12.1276	0.000674283	clu_55364_14_78531649_78533612	17.0254	6.49124e-05
14	78533612	78533751	ENSBTAG00000015536	CPNE3	12.1276	0.000674283	clu_55364_14_78533751_78546863	16.2296	9.42013e-05
14	78515880	78515966	ENSBTAG00000015536	CPNE3	11.6998	0.000832221	clu_55364_14_78514580_78515880	23.3804	3.64026e-06
14	78515880	78515966	ENSBTAG00000015536	CPNE3	11.6998	0.000832221	clu_55364_14_78515966_78519427	16.2777	9.20975e-05
14	2074309	2074461	ENSBTAG00000011922	PLEC	11.2329	0.00104846	clu_54178_14_2073190_2074309	21.5371	8.26287e-06
15	81989099	81989238	ENSBTAG00000010060	NA	24.1637	2.57886e-06	clu_53793_15_81989238_81989909	23.9325	2.85444e-06
15	82326513	82326596	ENSBTAG00000002411	CTNND1	21.0968	1.00684e-05	clu_53827_15_82326087_82326513	22.7682	4.77274e-06
15	82326513	82326596	ENSBTAG00000002411	CTNND1	21.0968	1.00684e-05	clu_53827_15_82326596_82326858	37.5995	9.3991e-09
15	81986328	81986495	ENSBTAG00000010060	NA	17.3746	5.51768e-05	clu_53792_15_81986495_81987532	20.1912	1.51534e-05
15	46902643	46902833	ENSBTAG00000037991	NA	16.1616	9.72616e-05	clu_52904_15_46902833_46903129	9.24331	0.002851
15	46902643	46902833	ENSBTAG00000037991	NA	16.1616	9.72616e-05	clu_52904_15_46902833_46903148	76.4246	9.13086e-15
15	78271511	78271600	ENSBTAG00000009576	PACSIN3	14.7996	0.0001853	clu_53656_15_78271353_78271511	12.4718	0.000569664
15	78271511	78271600	ENSBTAG00000009576	PACSIN3	14.7996	0.0001853	clu_53656_15_78271600_78271844	22.4071	5.60332e-06
15	47077259	47077424	ENSBTAG00000000696	ILK	13.6303	0.000324583	clu_52922_15_47077424_47081877	9.47299	0.00253643
15	47077259	47077424	ENSBTAG00000000696	ILK	13.6303	0.000324583	clu_52922_15_47077424_47082012	14.3638	0.000228173
15	81989909	81990001	ENSBTAG00000010060	NA	13.3218	0.000376767	clu_53793_15_81989238_81989909	23.9325	2.85444e-06
15	46903148	46903216	ENSBTAG00000037991	NA	11.619	0.00086608	clu_52904_15_46902833_46903148	76.4246	9.13086e-15
15	46903148	46903216	ENSBTAG00000037991	NA	11.619	0.00086608	clu_52904_15_46903216_46903533	50.3549	7.07093e-11
15	84860527	84860720	ENSBTAG00000012936	THYN1	10.889	0.001244	clu_53941_15_84859373_84860527	8.10366	0.00512424
16	65778442	65779575	ENSBTAG00000000795	NMNAT2	59.7418	2.43064e-12	clu_59464_16_65779575_65782132	38.033	7.90844e-09
16	79540541	79540699	ENSBTAG00000023144	PTPRC	41.6737	1.89002e-09	clu_59875_16_79540699_79542431	37.5659	9.52605e-09
16	79540541	79540699	ENSBTAG00000023144	PTPRC	41.6737	1.89002e-09	clu_59875_16_79538340_79540541	54.0566	1.83211e-11
16	79538221	79538340	ENSBTAG00000023144	PTPRC	41.1695	2.29991e-09	clu_59875_16_79534798_79538221	19.2372	2.33906e-05
16	79538221	79538340	ENSBTAG00000023144	PTPRC	41.1695	2.29991e-09	clu_59875_16_79538340_79540541	54.0566	1.83211e-11
16	79531306	79531512	ENSBTAG00000023144	PTPRC	36.3712	1.5372e-08	clu_59875_16_79531512_79533045	35.961	1.81326e-08
16	79531306	79531512	ENSBTAG00000023144	PTPRC	36.3712	1.5372e-08	clu_59875_16_79529201_79531306	60.0823	2.15807e-12
16	79533045	79533188	ENSBTAG00000023144	PTPRC	29.1507	3.0134e-07	clu_59875_16_79533188_79534655	39.0849	5.21189e-09
16	79533045	79533188	ENSBTAG00000023144	PTPRC	29.1507	3.0134e-07	clu_59875_16_79531512_79533045	35.961	1.81326e-08
16	79542431	79542639	ENSBTAG00000023144	PTPRC	20.0339	1.62741e-05	clu_59875_16_79540699_79542431	37.5659	9.52605e-09
16	79542431	79542639	ENSBTAG00000023144	PTPRC	20.0339	1.62741e-05	clu_59875_16_79542639_79547158	19.6438	1.94313e-05
16	65405409	65405565	ENSBTAG00000019821	DHX9	16.8978	6.8894e-05	clu_59433_16_65405565_65407604	57.0092	6.36651e-12
16	65405409	65405565	ENSBTAG00000019821	DHX9	16.8978	6.8894e-05	clu_59433_16_65401711_65405409	13.75	0.000306378
16	4144349	4144820	ENSBTAG00000010427	RASSF5	16.1615	9.72679e-05	clu_57847_16_4144820_4172947	9.532	0.00246154
16	4116263	4116444	ENSBTAG00000010408	IKBKE	13.8688	0.000289357	clu_57839_16_4114637_4116263	7.97563	0.00547691
16	65743798	65743987	ENSBTAG00000000793	LAMC2	13.0686	0.000425976	clu_59455_16_65741947_65743798	12.3201	0.000613558
16	42737582	42737688	ENSBTAG00000020700	CLCN6	12.2397	0.000638185	clu_58513_16_42737688_42739731	10.1962	0.00175977
16	45236502	45236715	ENSBTAG00000012605	GPR157	11.3199	0.00100417	clu_58685_16_45176218_45236502	9.9868	0.00195547
17	4707013	4707320	ENSBTAG00000043963	FHDC1	13.1244	0.000414584	clu_55535_17_4696877_4707013	8.71467	0.00373711
18	13988760	13988862	ENSBTAG00000020944	PIEZO1	18.5068	3.26924e-05	clu_64750_18_13988686_13988760	9.20462	0.00290782
18	34373044	34373123	ENSBTAG00000005152	TK2	15.0171	0.000167071	clu_65315_18_34373123_34373689	9.35792	0.00268931
18	36123800	36123955	ENSBTAG00000033248	CDH3	11.4861	0.000924853	clu_65584_18_36123955_36124041	11.1335	0.00110152
18	55324459	55324563	ENSBTAG00000014595	LIG1	11.0837	0.00112909	clu_66932_18_55324563_55325989	10.7218	0.00135218
18	55324459	55324563	ENSBTAG00000014595	LIG1	11.0837	0.00112909	clu_66932_18_55324030_55324459	14.0531	0.000264822
18	56065365	56065429	ENSBTAG00000001996	SNRNP70	11.0172	0.00116708	clu_67046_18_56065429_56065549	11.2124	0.00105918
18	56065365	56065429	ENSBTAG00000001996	SNRNP70	11.0172	0.00116708	clu_67045_18_56061506_56065365	11.6006	0.000873987
19	24402551	24402763	ENSBTAG00000020000	RAP1GAP2	16.2136	9.49128e-05	clu_60975_19_24402140_24402551	10.2749	0.00169145
19	36713807	36713944	ENSBTAG00000020070	ABCC3	14.0884	0.000260371	clu_61996_19_36713004_36713807	12.9437	0.000452617
19	54254811	54254887	ENSBTAG00000006663	CYTH1	13.6939	0.000314781	clu_63594_19_54251087_54254811	8.72415	0.00371894
19	27085162	27085626	ENSBTAG00000004913	NA	12.9711	0.000446634	clu_61211_19_27085626_27085705	8.36282	0.00448036
19	27596778	27596835	ENSBTAG00000019446	ELP5	12.8951	0.000463437	clu_61346_19_27596835_27596992	7.76522	0.00611193
20	23565052	23565673	ENSBTAG00000033313	SLC38A9	45.364	4.57823e-10	clu_6139_20_23558952_23565052	86.3953	4.0291e-16
20	4918795	4918945	ENSBTAG00000001823	STC2	21.0229	1.04087e-05	clu_5771_20_4916757_4918795	19.537	2.03995e-05
20	6721949	6722053	ENSBTAG00000015512	NA	10.7841	0.00131078	clu_5794_20_6722053_6722210	21.5795	8.10749e-06
20	4057744	4057835	ENSBTAG00000009019	SH3PXD2B	10.6507	0.00140108	clu_5751_20_4057835_4070041	9.86434	0.00208018
20	4057744	4057835	ENSBTAG00000009019	SH3PXD2B	10.6507	0.00140108	clu_5750_20_4049982_4057744	8.50985	0.00415278
21	21157868	21158004	ENSBTAG00000009097	FANCI	14.8377	0.000181966	clu_7114_21_21157197_21157868	8.57632	0.0040129
21	5687948	5688085	ENSBTAG00000001567	LRRK1	12.5586	0.000546031	clu_6937_21_5686814_5687948	10.8674	0.00125746
21	22157602	22157657	ENSBTAG00000018637	HDDC3	11.4461	0.000943358	clu_7206_21_22157657_22157764	12.7656	0.000493601
21	71296004	71296129	ENSBTAG00000046346	PACS2	11.2049	0.00106313	clu_8462_21_71296129_71297091	10.8878	0.00124475
21	21160931	21161111	ENSBTAG00000009097	FANCI	10.7177	0.001355	clu_7114_21_21161111_21162477	8.56846	0.00402918
22	51547015	51547097	ENSBTAG00000018913	DALRD3	14.5765	0.000206108	clu_9913_22_51546910_51547015	12.7395	0.000499913
22	10966164	10966291	ENSBTAG00000016566	ITGA9	12.4795	0.000567533	clu_8677_22_10966291_10968425	7.68709	0.0063667
22	10966164	10966291	ENSBTAG00000016566	ITGA9	12.4795	0.000567533	clu_8676_22_10946516_10966164	8.43232	0.00432233
22	59816478	59816732	ENSBTAG00000013212	COPG1	11.0731	0.00113508	clu_10508_22_59814848_59816478	8.98762	0.00324884
22	43706073	43706320	ENSBTAG00000022004	FLNB	10.9682	0.00119585	clu_9320_22_43703118_43706073	8.64207	0.0038793
23	28503643	28503747	ENSBTAG00000002069	NA	26.5087	9.30371e-07	clu_11942_23_28503215_28503643	36.6157	1.39335e-08
23	28503643	28503747	ENSBTAG00000002069	NA	26.5087	9.30371e-07	clu_11942_23_28503747_28503864	15.3414	0.000143239
23	28503183	28503215	ENSBTAG00000002069	NA	19.8338	1.78219e-05	clu_11942_23_28502830_28503183	15.4758	0.000134405
23	28503183	28503215	ENSBTAG00000002069	NA	19.8338	1.78219e-05	clu_11942_23_28503043_28503183	41.7139	1.86073e-09
23	28503183	28503215	ENSBTAG00000002069	NA	19.8338	1.78219e-05	clu_11942_23_28503215_28503643	36.6157	1.39335e-08
23	28502996	28503043	ENSBTAG00000002069	NA	18.4712	3.32317e-05	clu_11942_23_28502830_28502996	35.1554	2.51131e-08
23	28502996	28503043	ENSBTAG00000002069	NA	18.4712	3.32317e-05	clu_11942_23_28503043_28503183	41.7139	1.86073e-09
23	28331776	28331890	ENSBTAG00000005146	NA	17.4945	5.21874e-05	clu_11942_23_28331657_28331776	10.4466	0.00155181
23	51973391	51973452	ENSBTAG00000020215	EXOC2	13.3531	0.000371111	clu_12618_23_51973452_51974938	10.5522	0.00147187
23	51973391	51973452	ENSBTAG00000020215	EXOC2	13.3531	0.000371111	clu_12618_23_51972699_51973391	9.461	0.00255194
23	7322488	7322617	ENSBTAG00000000602	RXRB	13.0024	0.000439893	clu_10712_23_7322617_7323163	10.4535	0.00154646
23	17011112	17011241	ENSBTAG00000011189	TJAP1	11.1066	0.0011163	clu_11283_23_17011241_17012192	11.9877	0.00072222
23	27725123	27725251	ENSBTAG00000010166	NA	10.7707	0.00131961	clu_11823_23_27725251_27725595	16.8806	6.94483e-05
24	4272209	4272409	ENSBTAG00000009841	CNDP2	16.1084	9.97252e-05	clu_91_24_4272010_4272209	27.4216	6.28656e-07
24	4274632	4274794	ENSBTAG00000009841	CNDP2	13.4256	0.000358317	clu_91_24_4273888_4274632	44.56	6.21823e-10
24	4274632	4274794	ENSBTAG00000009841	CNDP2	13.4256	0.000358317	clu_91_24_4274794_4276891	11.0863	0.00112765
24	46077022	46077125	ENSBTAG00000012067	EPG5	11.0633	0.00114061	clu_700_24_46068702_46077022	12.4476	0.000576455
25	25881961	25882102	ENSBTAG00000010309	XPO6	25.8836	1.21876e-06	clu_2268_25_25882102_25884859	9.30154	0.00276764
25	25884859	25885089	ENSBTAG00000010309	XPO6	22.2209	6.08749e-06	clu_2268_25_25882102_25884859	9.30154	0.00276764
25	25895470	25895616	ENSBTAG00000010309	XPO6	21.7203	7.61226e-06	clu_2268_25_25894560_25895470	14.134	0.000254734
25	42695204	42695263	ENSBTAG00000003607	FAM20C	20.3784	1.39221e-05	clu_3601_25_42694771_42695204	50.9617	5.65537e-11
25	25894371	25894560	ENSBTAG00000010309	XPO6	17.32	5.65952e-05	clu_2268_25_25894560_25895470	14.134	0.000254734
25	38389553	38389626	ENSBTAG00000004135	LMTK2	16.3954	8.71518e-05	clu_3299_25_38389626_38391573	10.805	0.00129717
25	38391573	38391717	ENSBTAG00000004135	LMTK2	14.7719	0.000187757	clu_3299_25_38389626_38391573	10.805	0.00129717
25	1079269	1079352	ENSBTAG00000014118	GNPTG	13.5696	0.000334229	clu_1242_25_1079177_1079269	14.017	0.000269444
25	26237575	26237685	ENSBTAG00000032087	ATXN2L	12.4267	0.000582362	clu_2332_25_26237685_26237848	8.43865	0.0043082
25	28461992	28462308	ENSBTAG00000017435	KCTD7	11.8998	0.000754148	clu_2699_25_28462308_28464871	17.1452	6.13901e-05
25	42694393	42694771	ENSBTAG00000003607	FAM20C	11.2272	0.00105146	clu_3601_25_42694771_42695204	50.9617	5.65537e-11
25	9666054	9666706	ENSBTAG00000046840	DEXI	10.9872	0.00118462	clu_1821_25_9666706_9679930	22.2053	6.13018e-06
26	2852185	2852351	ENSBTAG00000002655	NA	15.1578	0.000156267	clu_3619_26_2852351_2852857	7.69064	0.00635489
26	2852185	2852351	ENSBTAG00000002655	NA	15.1578	0.000156267	clu_3619_26_2852024_2852185	13.9271	0.000281349
26	10543680	10543778	ENSBTAG00000013368	ANKRD22	14.7399	0.000190642	clu_3670_26_10543216_10543680	74.1503	1.90111e-14
26	10742083	10742138	ENSBTAG00000010785	FAS	13.6226	0.000325796	clu_3677_26_10739216_10742083	7.92856	0.00561276
27	14225637	14225738	ENSBTAG00000004344	ACSL1	18.3503	3.51343e-05	clu_5097_27_14225505_14225637	41.2486	2.23001e-09
27	33598857	33598972	ENSBTAG00000004238	TACC1	13.9213	0.000282134	clu_5459_27_33597827_33598857	12.562	0.000545105
27	28419522	28419709	ENSBTAG00000015463	TTI2	11.5021	0.000917603	clu_5375_27_28419448_28419522	8.64535	0.00387276
27	32727472	32727597	ENSBTAG00000017831	ERLIN2	11.4351	0.000948516	clu_5390_27_32727281_32727472	9.81003	0.00213808
27	37453133	37453251	ENSBTAG00000033182	HGSNAT	10.7983	0.00130152	clu_5580_27_37453251_37458348	14.8579	0.000180224
27	28419305	28419448	ENSBTAG00000015463	TTI2	10.7965	0.00130269	clu_5375_27_28419448_28419522	8.64535	0.00387276
28	8171656	8171786	ENSBTAG00000013735	TBCE	23.0487	4.215e-06	clu_12781_28_8144025_8171656	7.86546	0.00580039
28	8171656	8171786	ENSBTAG00000013735	TBCE	23.0487	4.215e-06	clu_12781_28_8171786_8195385	12.268	0.000629412
28	7304932	7305001	ENSBTAG00000004517	TARBP1	13.8579	0.000290869	clu_12753_28_7302671_7304932	22.9885	4.32879e-06
29	37855404	37856699	ENSBTAG00000018364	TMEM132A	31.88	9.61558e-08	clu_14142_29_37854979_37855404	9.33597	0.00271952
29	46117917	46118052	ENSBTAG00000021777	DOC2G	23.8329	2.98223e-06	clu_15052_29_46117816_46117917	14.7864	0.000186465
29	37854788	37854979	ENSBTAG00000018364	TMEM132A	21.3066	9.1627e-06	clu_14142_29_37854979_37855404	9.33597	0.00271952
29	50900273	50900386	ENSBTAG00000047914	CDHR5	16.9601	6.69199e-05	clu_15356_29_50900386_50900464	13.0324	0.00043352
29	44663715	44663811	ENSBTAG00000020773	CTSW	16.1197	9.91969e-05	clu_14798_29_44663811_44664421	9.67532	0.00228896
29	44663715	44663811	ENSBTAG00000020773	CTSW	16.1197	9.91969e-05	clu_14798_29_44663811_44663901	96.9974	1.70655e-17
29	44663715	44663811	ENSBTAG00000020773	CTSW	16.1197	9.91969e-05	clu_14798_29_44663811_44664084	44.1766	7.19936e-10
29	50903719	50903864	ENSBTAG00000047680	IRF7	15.7323	0.00011906	clu_15357_29_50903864_50904076	31.989	9.19095e-08
29	50903719	50903864	ENSBTAG00000047680	IRF7	15.7323	0.00011906	clu_15357_29_50903864_50904013	55.9602	9.24949e-12
29	50898871	50899041	ENSBTAG00000047914	CDHR5	15.2282	0.000151136	clu_15355_29_50899041_50899556	11.1944	0.00106866
29	45433500	45433651	ENSBTAG00000005929	SPTBN2	12.9042	0.000461388	clu_14930_29_45433651_45435955	14.1643	0.000251061
29	49212802	49212890	ENSBTAG00000010777	CARS	10.8496	0.00126869	clu_15221_29_49211933_49212802	19.3083	2.26427e-05
