# Supplementary material for: Genome variants associated with RNA splicing variations in bovine are extensively shared between tissues
Source: BMC Genomics. 2018 Jul 4;19:521. doi: 10.1186/s12864-018-4902-8 (PMC6032541; doi:10.1186/s12864-018-4902-8)
Supplement: Supplementary file 8 — Table S6. Summary of significant cis splicing sQTLs (within 1 Mb distance to the exon). (XLSX 14902 kb) [file 12864_2018_4902_MOESM8_ESM.xlsx]

## Sheet: Sheet1
Additional file 8: Table S6. Summary of significant cis splicing sQTLs (within 1Mb distance to the exon).
type: the tissue type where the sQTLs were mapped.
p: p-value of sQTL association mapping estmated by Matrix eQTL [1].
[1]: Shabalin, A.A. (2012). Matrix eQTL: ultra fast eQTL analysis via large matrix operations. Bioinformatics 28(10), 1353-1358.
type	snp	exon.end	exon.st	geneID	genename	p
Blood.sQTL	Chr28:43485760	43494534	43494440	ENSBTAG00000023028	NA	2.11561e-30
Blood.sQTL	Chr28:43485949	43494534	43494440	ENSBTAG00000023028	NA	2.11561e-30
Blood.sQTL	Chr28:43485953	43494534	43494440	ENSBTAG00000023028	NA	2.11561e-30
Blood.sQTL	Chr28:43485958	43494534	43494440	ENSBTAG00000023028	NA	2.11561e-30
Blood.sQTL	Chr28:43485964	43494534	43494440	ENSBTAG00000023028	NA	2.11561e-30
Blood.sQTL	Chr28:43485995	43494534	43494440	ENSBTAG00000023028	NA	2.11561e-30
Blood.sQTL	Chr28:43486012	43494534	43494440	ENSBTAG00000023028	NA	2.11561e-30
Blood.sQTL	Chr28:43486400	43494534	43494440	ENSBTAG00000023028	NA	2.11561e-30
Blood.sQTL	Chr28:43486412	43494534	43494440	ENSBTAG00000023028	NA	2.11561e-30
Blood.sQTL	Chr28:43486421	43494534	43494440	ENSBTAG00000023028	NA	2.11561e-30
Blood.sQTL	Chr28:43486779	43494534	43494440	ENSBTAG00000023028	NA	2.11561e-30
Blood.sQTL	Chr28:43494852	43494534	43494440	ENSBTAG00000023028	NA	2.11561e-30
Blood.sQTL	Chr28:43498362	43494534	43494440	ENSBTAG00000023028	NA	2.11561e-30
Blood.sQTL	Chr28:43498589	43494534	43494440	ENSBTAG00000023028	NA	2.11561e-30
Blood.sQTL	Chr28:43498680	43494534	43494440	ENSBTAG00000023028	NA	2.11561e-30
Blood.sQTL	Chr28:43498692	43494534	43494440	ENSBTAG00000023028	NA	2.11561e-30
Blood.sQTL	Chr28:43486135	43494534	43494440	ENSBTAG00000023028	NA	2.93208e-30
Blood.sQTL	Chr28:43486946	43494534	43494440	ENSBTAG00000023028	NA	9.38517e-30
Blood.sQTL	Chr28:43486956	43494534	43494440	ENSBTAG00000023028	NA	9.38517e-30
Blood.sQTL	Chr28:43486963	43494534	43494440	ENSBTAG00000023028	NA	9.38517e-30
Blood.sQTL	Chr28:43486969	43494534	43494440	ENSBTAG00000023028	NA	9.38517e-30
Blood.sQTL	Chr28:43487016	43494534	43494440	ENSBTAG00000023028	NA	9.38517e-30
Blood.sQTL	Chr28:43497634	43494534	43494440	ENSBTAG00000023028	NA	9.38517e-30
Blood.sQTL	Chr28:43498403	43494534	43494440	ENSBTAG00000023028	NA	9.38517e-30
Blood.sQTL	Chr28:43498423	43494534	43494440	ENSBTAG00000023028	NA	9.38517e-30
Blood.sQTL	Chr28:43498523	43494534	43494440	ENSBTAG00000023028	NA	9.38517e-30
Blood.sQTL	Chr28:43498749	43494534	43494440	ENSBTAG00000023028	NA	9.38517e-30
Blood.sQTL	Chr28:43498769	43494534	43494440	ENSBTAG00000023028	NA	9.38517e-30
Blood.sQTL	Chr28:43498817	43494534	43494440	ENSBTAG00000023028	NA	9.38517e-30
Blood.sQTL	Chr28:43498953	43494534	43494440	ENSBTAG00000023028	NA	9.38517e-30
Blood.sQTL	Chr28:43498965	43494534	43494440	ENSBTAG00000023028	NA	9.38517e-30
Blood.sQTL	Chr28:43484042	43494534	43494440	ENSBTAG00000023028	NA	2.86362e-29
Blood.sQTL	Chr28:43484593	43494534	43494440	ENSBTAG00000023028	NA	2.86362e-29
Blood.sQTL	Chr28:43497705	43494534	43494440	ENSBTAG00000023028	NA	2.86362e-29
Blood.sQTL	Chr28:43499249	43494534	43494440	ENSBTAG00000023028	NA	2.86362e-29
Blood.sQTL	Chr28:43499289	43494534	43494440	ENSBTAG00000023028	NA	2.86362e-29
Blood.sQTL	Chr28:43499836	43494534	43494440	ENSBTAG00000023028	NA	2.86362e-29
Blood.sQTL	Chr28:43499866	43494534	43494440	ENSBTAG00000023028	NA	2.86362e-29
Blood.sQTL	Chr28:43500017	43494534	43494440	ENSBTAG00000023028	NA	2.86362e-29
Blood.sQTL	Chr28:43488330	43494534	43494440	ENSBTAG00000023028	NA	4.89053e-29
Blood.sQTL	Chr28:43486455	43494534	43494440	ENSBTAG00000023028	NA	4.91562e-29
Blood.sQTL	Chr28:43486801	43494534	43494440	ENSBTAG00000023028	NA	4.91562e-29
Blood.sQTL	Chr28:43486839	43494534	43494440	ENSBTAG00000023028	NA	4.91562e-29
Blood.sQTL	Chr28:43488866	43494534	43494440	ENSBTAG00000023028	NA	2.1112e-28
Blood.sQTL	Chr28:43502032	43494534	43494440	ENSBTAG00000023028	NA	4.35554e-28
Blood.sQTL	Chr28:43487188	43494534	43494440	ENSBTAG00000023028	NA	6.4519e-28
Blood.sQTL	Chr28:43486320	43494534	43494440	ENSBTAG00000023028	NA	7.85692e-28
Blood.sQTL	Chr28:43496420	43494534	43494440	ENSBTAG00000023028	NA	7.85692e-28
Blood.sQTL	Chr28:43499198	43494534	43494440	ENSBTAG00000023028	NA	7.85692e-28
Blood.sQTL	Chr28:43487197	43494534	43494440	ENSBTAG00000023028	NA	7.95007e-28
Blood.sQTL	Chr28:43494898	43494534	43494440	ENSBTAG00000023028	NA	1.80903e-27
Blood.sQTL	Chr28:43487176	43494534	43494440	ENSBTAG00000023028	NA	2.39447e-27
Blood.sQTL	Chr28:43489003	43494534	43494440	ENSBTAG00000023028	NA	6.3416e-27
Blood.sQTL	Chr28:43482376	43494534	43494440	ENSBTAG00000023028	NA	7.21527e-27
Blood.sQTL	Chr28:43483817	43494534	43494440	ENSBTAG00000023028	NA	7.21527e-27
Blood.sQTL	Chr18:1770781	1807715	1807580	ENSBTAG00000020714	NA	1.78764e-26
Blood.sQTL	Chr18:1798615	1807715	1807580	ENSBTAG00000020714	NA	1.78764e-26
Blood.sQTL	Chr18:1798621	1807715	1807580	ENSBTAG00000020714	NA	1.78764e-26
Blood.sQTL	Chr18:1798782	1807715	1807580	ENSBTAG00000020714	NA	1.78764e-26
Blood.sQTL	Chr18:1798904	1807715	1807580	ENSBTAG00000020714	NA	1.78764e-26
Blood.sQTL	Chr18:1798945	1807715	1807580	ENSBTAG00000020714	NA	1.78764e-26
Blood.sQTL	Chr18:1798979	1807715	1807580	ENSBTAG00000020714	NA	1.78764e-26
Blood.sQTL	Chr18:1799024	1807715	1807580	ENSBTAG00000020714	NA	1.78764e-26
Blood.sQTL	Chr18:1799041	1807715	1807580	ENSBTAG00000020714	NA	1.78764e-26
Blood.sQTL	Chr18:1799138	1807715	1807580	ENSBTAG00000020714	NA	1.78764e-26
Blood.sQTL	Chr18:1799170	1807715	1807580	ENSBTAG00000020714	NA	1.78764e-26
Blood.sQTL	Chr18:1799195	1807715	1807580	ENSBTAG00000020714	NA	1.78764e-26
Blood.sQTL	Chr18:1799564	1807715	1807580	ENSBTAG00000020714	NA	1.78764e-26
Blood.sQTL	Chr18:1799629	1807715	1807580	ENSBTAG00000020714	NA	1.78764e-26
Blood.sQTL	Chr18:1799643	1807715	1807580	ENSBTAG00000020714	NA	1.78764e-26
Blood.sQTL	Chr18:1799858	1807715	1807580	ENSBTAG00000020714	NA	1.78764e-26
Blood.sQTL	Chr18:1799981	1807715	1807580	ENSBTAG00000020714	NA	1.78764e-26
Blood.sQTL	Chr18:1800962	1807715	1807580	ENSBTAG00000020714	NA	1.78764e-26
Blood.sQTL	Chr18:1801495	1807715	1807580	ENSBTAG00000020714	NA	1.78764e-26
Blood.sQTL	Chr18:1802582	1807715	1807580	ENSBTAG00000020714	NA	1.78764e-26
Blood.sQTL	Chr28:43488926	43494534	43494440	ENSBTAG00000023028	NA	2.6031e-26
Blood.sQTL	Chr18:1802850	1807715	1807580	ENSBTAG00000020714	NA	4.95961e-26
Blood.sQTL	Chr18:1802935	1807715	1807580	ENSBTAG00000020714	NA	4.95961e-26
Blood.sQTL	Chr18:1802960	1807715	1807580	ENSBTAG00000020714	NA	4.95961e-26
Blood.sQTL	Chr18:1802996	1807715	1807580	ENSBTAG00000020714	NA	4.95961e-26
Blood.sQTL	Chr18:1803143	1807715	1807580	ENSBTAG00000020714	NA	4.95961e-26
Blood.sQTL	Chr18:1803217	1807715	1807580	ENSBTAG00000020714	NA	4.95961e-26
Blood.sQTL	Chr18:1803306	1807715	1807580	ENSBTAG00000020714	NA	4.95961e-26
Blood.sQTL	Chr18:1803382	1807715	1807580	ENSBTAG00000020714	NA	4.95961e-26
Blood.sQTL	Chr18:1803490	1807715	1807580	ENSBTAG00000020714	NA	4.95961e-26
Blood.sQTL	Chr18:1803577	1807715	1807580	ENSBTAG00000020714	NA	4.95961e-26
Blood.sQTL	Chr18:1803598	1807715	1807580	ENSBTAG00000020714	NA	4.95961e-26
Blood.sQTL	Chr18:1803636	1807715	1807580	ENSBTAG00000020714	NA	4.95961e-26
Blood.sQTL	Chr18:1803764	1807715	1807580	ENSBTAG00000020714	NA	4.95961e-26
Blood.sQTL	Chr18:1803808	1807715	1807580	ENSBTAG00000020714	NA	4.95961e-26
Blood.sQTL	Chr18:1804200	1807715	1807580	ENSBTAG00000020714	NA	4.95961e-26
Blood.sQTL	Chr18:1804659	1807715	1807580	ENSBTAG00000020714	NA	4.95961e-26
Blood.sQTL	Chr18:1804766	1807715	1807580	ENSBTAG00000020714	NA	4.95961e-26
Blood.sQTL	Chr18:1800297	1807715	1807580	ENSBTAG00000020714	NA	7.68493e-26
Blood.sQTL	Chr18:1800472	1807715	1807580	ENSBTAG00000020714	NA	7.68493e-26
Blood.sQTL	Chr18:1800576	1807715	1807580	ENSBTAG00000020714	NA	7.68493e-26
Blood.sQTL	Chr18:1800711	1807715	1807580	ENSBTAG00000020714	NA	7.68493e-26
Blood.sQTL	Chr18:1800734	1807715	1807580	ENSBTAG00000020714	NA	7.68493e-26
Blood.sQTL	Chr18:1801573	1807715	1807580	ENSBTAG00000020714	NA	7.68493e-26
Blood.sQTL	Chr18:1801850	1807715	1807580	ENSBTAG00000020714	NA	7.68493e-26
Blood.sQTL	Chr18:1802039	1807715	1807580	ENSBTAG00000020714	NA	7.68493e-26
Blood.sQTL	Chr18:1802240	1807715	1807580	ENSBTAG00000020714	NA	7.68493e-26
Blood.sQTL	Chr18:1802316	1807715	1807580	ENSBTAG00000020714	NA	7.68493e-26
Blood.sQTL	Chr18:1802411	1807715	1807580	ENSBTAG00000020714	NA	7.68493e-26
Blood.sQTL	Chr28:43488598	43494534	43494440	ENSBTAG00000023028	NA	1.06926e-25
Blood.sQTL	Chr28:7265472	7305001	7304932	ENSBTAG00000004517	TARBP1	2.33205e-25
Blood.sQTL	Chr28:7272478	7305001	7304932	ENSBTAG00000004517	TARBP1	2.33205e-25
Blood.sQTL	Chr28:7273004	7305001	7304932	ENSBTAG00000004517	TARBP1	2.33205e-25
Blood.sQTL	Chr28:7274246	7305001	7304932	ENSBTAG00000004517	TARBP1	2.33205e-25
Blood.sQTL	Chr28:7274472	7305001	7304932	ENSBTAG00000004517	TARBP1	2.33205e-25
Blood.sQTL	Chr28:7274494	7305001	7304932	ENSBTAG00000004517	TARBP1	2.33205e-25
Blood.sQTL	Chr28:7274705	7305001	7304932	ENSBTAG00000004517	TARBP1	2.33205e-25
Blood.sQTL	Chr28:7275410	7305001	7304932	ENSBTAG00000004517	TARBP1	2.33205e-25
Blood.sQTL	Chr28:7275508	7305001	7304932	ENSBTAG00000004517	TARBP1	2.33205e-25
Blood.sQTL	Chr28:7275557	7305001	7304932	ENSBTAG00000004517	TARBP1	2.33205e-25
Blood.sQTL	Chr28:7275595	7305001	7304932	ENSBTAG00000004517	TARBP1	2.33205e-25
Blood.sQTL	Chr28:7275605	7305001	7304932	ENSBTAG00000004517	TARBP1	2.33205e-25
Blood.sQTL	Chr28:7275699	7305001	7304932	ENSBTAG00000004517	TARBP1	2.33205e-25
Blood.sQTL	Chr28:7275738	7305001	7304932	ENSBTAG00000004517	TARBP1	2.33205e-25
Blood.sQTL	Chr28:7275850	7305001	7304932	ENSBTAG00000004517	TARBP1	2.33205e-25
Blood.sQTL	Chr28:7276383	7305001	7304932	ENSBTAG00000004517	TARBP1	2.33205e-25
Blood.sQTL	Chr28:7276575	7305001	7304932	ENSBTAG00000004517	TARBP1	2.33205e-25
Blood.sQTL	Chr28:7276664	7305001	7304932	ENSBTAG00000004517	TARBP1	2.33205e-25
Blood.sQTL	Chr28:7276935	7305001	7304932	ENSBTAG00000004517	TARBP1	2.33205e-25
Blood.sQTL	Chr28:7277046	7305001	7304932	ENSBTAG00000004517	TARBP1	2.33205e-25
Blood.sQTL	Chr28:7277336	7305001	7304932	ENSBTAG00000004517	TARBP1	2.33205e-25
Blood.sQTL	Chr28:7277448	7305001	7304932	ENSBTAG00000004517	TARBP1	2.33205e-25
Blood.sQTL	Chr28:7277652	7305001	7304932	ENSBTAG00000004517	TARBP1	2.33205e-25
Blood.sQTL	Chr28:7277700	7305001	7304932	ENSBTAG00000004517	TARBP1	2.33205e-25
Blood.sQTL	Chr28:7277819	7305001	7304932	ENSBTAG00000004517	TARBP1	2.33205e-25
Blood.sQTL	Chr28:7277954	7305001	7304932	ENSBTAG00000004517	TARBP1	2.33205e-25
Blood.sQTL	Chr28:7277973	7305001	7304932	ENSBTAG00000004517	TARBP1	2.33205e-25
Blood.sQTL	Chr28:7278074	7305001	7304932	ENSBTAG00000004517	TARBP1	2.33205e-25
Blood.sQTL	Chr28:7278148	7305001	7304932	ENSBTAG00000004517	TARBP1	2.33205e-25
Blood.sQTL	Chr28:7278181	7305001	7304932	ENSBTAG00000004517	TARBP1	2.33205e-25
Blood.sQTL	Chr28:7278314	7305001	7304932	ENSBTAG00000004517	TARBP1	2.33205e-25
Blood.sQTL	Chr28:7278349	7305001	7304932	ENSBTAG00000004517	TARBP1	2.33205e-25
Blood.sQTL	Chr28:7278427	7305001	7304932	ENSBTAG00000004517	TARBP1	2.33205e-25
Blood.sQTL	Chr28:7278448	7305001	7304932	ENSBTAG00000004517	TARBP1	2.33205e-25
Blood.sQTL	Chr28:7278453	7305001	7304932	ENSBTAG00000004517	TARBP1	2.33205e-25
Blood.sQTL	Chr28:7278506	7305001	7304932	ENSBTAG00000004517	TARBP1	2.33205e-25
Blood.sQTL	Chr28:7278534	7305001	7304932	ENSBTAG00000004517	TARBP1	2.33205e-25
Blood.sQTL	Chr28:7279032	7305001	7304932	ENSBTAG00000004517	TARBP1	2.33205e-25
Blood.sQTL	Chr28:7279037	7305001	7304932	ENSBTAG00000004517	TARBP1	2.33205e-25
Blood.sQTL	Chr28:7279046	7305001	7304932	ENSBTAG00000004517	TARBP1	2.33205e-25
Blood.sQTL	Chr28:7279143	7305001	7304932	ENSBTAG00000004517	TARBP1	2.33205e-25
Blood.sQTL	Chr28:7279160	7305001	7304932	ENSBTAG00000004517	TARBP1	2.33205e-25
Blood.sQTL	Chr28:7279261	7305001	7304932	ENSBTAG00000004517	TARBP1	2.33205e-25
Blood.sQTL	Chr28:7279361	7305001	7304932	ENSBTAG00000004517	TARBP1	2.33205e-25
Blood.sQTL	Chr28:7279455	7305001	7304932	ENSBTAG00000004517	TARBP1	2.33205e-25
Blood.sQTL	Chr28:7279505	7305001	7304932	ENSBTAG00000004517	TARBP1	2.33205e-25
Blood.sQTL	Chr28:7279589	7305001	7304932	ENSBTAG00000004517	TARBP1	2.33205e-25
Blood.sQTL	Chr28:7279640	7305001	7304932	ENSBTAG00000004517	TARBP1	2.33205e-25
Blood.sQTL	Chr28:7279739	7305001	7304932	ENSBTAG00000004517	TARBP1	2.33205e-25
Blood.sQTL	Chr28:7280329	7305001	7304932	ENSBTAG00000004517	TARBP1	2.33205e-25
Blood.sQTL	Chr28:7281488	7305001	7304932	ENSBTAG00000004517	TARBP1	2.33205e-25
Blood.sQTL	Chr28:7281599	7305001	7304932	ENSBTAG00000004517	TARBP1	2.33205e-25
Blood.sQTL	Chr28:7281662	7305001	7304932	ENSBTAG00000004517	TARBP1	2.33205e-25
Blood.sQTL	Chr28:7281694	7305001	7304932	ENSBTAG00000004517	TARBP1	2.33205e-25
Blood.sQTL	Chr28:7281738	7305001	7304932	ENSBTAG00000004517	TARBP1	2.33205e-25
Blood.sQTL	Chr28:7282259	7305001	7304932	ENSBTAG00000004517	TARBP1	2.33205e-25
Blood.sQTL	Chr28:7282288	7305001	7304932	ENSBTAG00000004517	TARBP1	2.33205e-25
Blood.sQTL	Chr28:7282392	7305001	7304932	ENSBTAG00000004517	TARBP1	2.33205e-25
Blood.sQTL	Chr28:7282401	7305001	7304932	ENSBTAG00000004517	TARBP1	2.33205e-25
Blood.sQTL	Chr28:7282410	7305001	7304932	ENSBTAG00000004517	TARBP1	2.33205e-25
Blood.sQTL	Chr28:7282649	7305001	7304932	ENSBTAG00000004517	TARBP1	2.33205e-25
Blood.sQTL	Chr28:7282787	7305001	7304932	ENSBTAG00000004517	TARBP1	2.33205e-25
Blood.sQTL	Chr28:7282825	7305001	7304932	ENSBTAG00000004517	TARBP1	2.33205e-25
Blood.sQTL	Chr28:7282915	7305001	7304932	ENSBTAG00000004517	TARBP1	2.33205e-25
Blood.sQTL	Chr28:7283078	7305001	7304932	ENSBTAG00000004517	TARBP1	2.33205e-25
Blood.sQTL	Chr28:7283082	7305001	7304932	ENSBTAG00000004517	TARBP1	2.33205e-25
Blood.sQTL	Chr28:7283102	7305001	7304932	ENSBTAG00000004517	TARBP1	2.33205e-25
Blood.sQTL	Chr28:7283167	7305001	7304932	ENSBTAG00000004517	TARBP1	2.33205e-25
Blood.sQTL	Chr28:7283242	7305001	7304932	ENSBTAG00000004517	TARBP1	2.33205e-25
Blood.sQTL	Chr28:7283272	7305001	7304932	ENSBTAG00000004517	TARBP1	2.33205e-25
Blood.sQTL	Chr28:7283309	7305001	7304932	ENSBTAG00000004517	TARBP1	2.33205e-25
Blood.sQTL	Chr28:7283386	7305001	7304932	ENSBTAG00000004517	TARBP1	2.33205e-25
Blood.sQTL	Chr28:7283416	7305001	7304932	ENSBTAG00000004517	TARBP1	2.33205e-25
Blood.sQTL	Chr28:7283429	7305001	7304932	ENSBTAG00000004517	TARBP1	2.33205e-25
Blood.sQTL	Chr28:7283895	7305001	7304932	ENSBTAG00000004517	TARBP1	2.33205e-25
Blood.sQTL	Chr28:7283912	7305001	7304932	ENSBTAG00000004517	TARBP1	2.33205e-25
Blood.sQTL	Chr28:7284011	7305001	7304932	ENSBTAG00000004517	TARBP1	2.33205e-25
Blood.sQTL	Chr28:7284101	7305001	7304932	ENSBTAG00000004517	TARBP1	2.33205e-25
Blood.sQTL	Chr28:7284129	7305001	7304932	ENSBTAG00000004517	TARBP1	2.33205e-25
Blood.sQTL	Chr28:7284189	7305001	7304932	ENSBTAG00000004517	TARBP1	2.33205e-25
Blood.sQTL	Chr28:7284212	7305001	7304932	ENSBTAG00000004517	TARBP1	2.33205e-25
Blood.sQTL	Chr28:7284312	7305001	7304932	ENSBTAG00000004517	TARBP1	2.33205e-25
Blood.sQTL	Chr28:7284331	7305001	7304932	ENSBTAG00000004517	TARBP1	2.33205e-25
Blood.sQTL	Chr28:7284362	7305001	7304932	ENSBTAG00000004517	TARBP1	2.33205e-25
Blood.sQTL	Chr28:7284385	7305001	7304932	ENSBTAG00000004517	TARBP1	2.33205e-25
Blood.sQTL	Chr28:7284523	7305001	7304932	ENSBTAG00000004517	TARBP1	2.33205e-25
Blood.sQTL	Chr28:7284590	7305001	7304932	ENSBTAG00000004517	TARBP1	2.33205e-25
Blood.sQTL	Chr28:7284623	7305001	7304932	ENSBTAG00000004517	TARBP1	2.33205e-25
Blood.sQTL	Chr28:7284664	7305001	7304932	ENSBTAG00000004517	TARBP1	2.33205e-25
Blood.sQTL	Chr28:7284725	7305001	7304932	ENSBTAG00000004517	TARBP1	2.33205e-25
Blood.sQTL	Chr28:7284814	7305001	7304932	ENSBTAG00000004517	TARBP1	2.33205e-25
Blood.sQTL	Chr28:7284890	7305001	7304932	ENSBTAG00000004517	TARBP1	2.33205e-25
Blood.sQTL	Chr28:7285066	7305001	7304932	ENSBTAG00000004517	TARBP1	2.33205e-25
Blood.sQTL	Chr28:7285080	7305001	7304932	ENSBTAG00000004517	TARBP1	2.33205e-25
Blood.sQTL	Chr28:7285088	7305001	7304932	ENSBTAG00000004517	TARBP1	2.33205e-25
Blood.sQTL	Chr28:7285096	7305001	7304932	ENSBTAG00000004517	TARBP1	2.33205e-25
Blood.sQTL	Chr28:7285190	7305001	7304932	ENSBTAG00000004517	TARBP1	2.33205e-25
Blood.sQTL	Chr28:7285197	7305001	7304932	ENSBTAG00000004517	TARBP1	2.33205e-25
Blood.sQTL	Chr28:7285203	7305001	7304932	ENSBTAG00000004517	TARBP1	2.33205e-25
Blood.sQTL	Chr28:7285212	7305001	7304932	ENSBTAG00000004517	TARBP1	2.33205e-25
Blood.sQTL	Chr28:7285272	7305001	7304932	ENSBTAG00000004517	TARBP1	2.33205e-25
Blood.sQTL	Chr28:7285289	7305001	7304932	ENSBTAG00000004517	TARBP1	2.33205e-25
Blood.sQTL	Chr28:7285328	7305001	7304932	ENSBTAG00000004517	TARBP1	2.33205e-25
Blood.sQTL	Chr28:7285351	7305001	7304932	ENSBTAG00000004517	TARBP1	2.33205e-25
Blood.sQTL	Chr28:7285368	7305001	7304932	ENSBTAG00000004517	TARBP1	2.33205e-25
Blood.sQTL	Chr28:7285406	7305001	7304932	ENSBTAG00000004517	TARBP1	2.33205e-25
Blood.sQTL	Chr28:7285526	7305001	7304932	ENSBTAG00000004517	TARBP1	2.33205e-25
Blood.sQTL	Chr28:7285574	7305001	7304932	ENSBTAG00000004517	TARBP1	2.33205e-25
Blood.sQTL	Chr28:7285683	7305001	7304932	ENSBTAG00000004517	TARBP1	2.33205e-25
Blood.sQTL	Chr28:7285716	7305001	7304932	ENSBTAG00000004517	TARBP1	2.33205e-25
Blood.sQTL	Chr28:7285797	7305001	7304932	ENSBTAG00000004517	TARBP1	2.33205e-25
Blood.sQTL	Chr28:7285812	7305001	7304932	ENSBTAG00000004517	TARBP1	2.33205e-25
Blood.sQTL	Chr28:7285826	7305001	7304932	ENSBTAG00000004517	TARBP1	2.33205e-25
Blood.sQTL	Chr28:7285880	7305001	7304932	ENSBTAG00000004517	TARBP1	2.33205e-25
Blood.sQTL	Chr28:7285883	7305001	7304932	ENSBTAG00000004517	TARBP1	2.33205e-25
Blood.sQTL	Chr28:7285902	7305001	7304932	ENSBTAG00000004517	TARBP1	2.33205e-25
Blood.sQTL	Chr28:7285952	7305001	7304932	ENSBTAG00000004517	TARBP1	2.33205e-25
Blood.sQTL	Chr28:7286015	7305001	7304932	ENSBTAG00000004517	TARBP1	2.33205e-25
Blood.sQTL	Chr28:7286030	7305001	7304932	ENSBTAG00000004517	TARBP1	2.33205e-25
Blood.sQTL	Chr28:7288175	7305001	7304932	ENSBTAG00000004517	TARBP1	2.33205e-25
Blood.sQTL	Chr28:7288257	7305001	7304932	ENSBTAG00000004517	TARBP1	2.33205e-25
Blood.sQTL	Chr28:7288311	7305001	7304932	ENSBTAG00000004517	TARBP1	2.33205e-25
Blood.sQTL	Chr28:7288335	7305001	7304932	ENSBTAG00000004517	TARBP1	2.33205e-25
Blood.sQTL	Chr28:7288343	7305001	7304932	ENSBTAG00000004517	TARBP1	2.33205e-25
Blood.sQTL	Chr28:7288357	7305001	7304932	ENSBTAG00000004517	TARBP1	2.33205e-25
Blood.sQTL	Chr28:7288362	7305001	7304932	ENSBTAG00000004517	TARBP1	2.33205e-25
Blood.sQTL	Chr28:7288726	7305001	7304932	ENSBTAG00000004517	TARBP1	2.33205e-25
Blood.sQTL	Chr28:7288741	7305001	7304932	ENSBTAG00000004517	TARBP1	2.33205e-25
Blood.sQTL	Chr28:7288758	7305001	7304932	ENSBTAG00000004517	TARBP1	2.33205e-25
Blood.sQTL	Chr28:7288786	7305001	7304932	ENSBTAG00000004517	TARBP1	2.33205e-25
Blood.sQTL	Chr28:7288825	7305001	7304932	ENSBTAG00000004517	TARBP1	2.33205e-25
Blood.sQTL	Chr28:7288831	7305001	7304932	ENSBTAG00000004517	TARBP1	2.33205e-25
Blood.sQTL	Chr28:7289005	7305001	7304932	ENSBTAG00000004517	TARBP1	2.33205e-25
Blood.sQTL	Chr28:7289071	7305001	7304932	ENSBTAG00000004517	TARBP1	2.33205e-25
Blood.sQTL	Chr28:7289126	7305001	7304932	ENSBTAG00000004517	TARBP1	2.33205e-25
Blood.sQTL	Chr28:7289138	7305001	7304932	ENSBTAG00000004517	TARBP1	2.33205e-25
Blood.sQTL	Chr28:7289690	7305001	7304932	ENSBTAG00000004517	TARBP1	2.33205e-25
Blood.sQTL	Chr28:7289924	7305001	7304932	ENSBTAG00000004517	TARBP1	2.33205e-25
Blood.sQTL	Chr28:7289995	7305001	7304932	ENSBTAG00000004517	TARBP1	2.33205e-25
Blood.sQTL	Chr28:7290051	7305001	7304932	ENSBTAG00000004517	TARBP1	2.33205e-25
Blood.sQTL	Chr28:7290578	7305001	7304932	ENSBTAG00000004517	TARBP1	2.33205e-25
Blood.sQTL	Chr28:7290794	7305001	7304932	ENSBTAG00000004517	TARBP1	2.33205e-25
Blood.sQTL	Chr28:7292066	7305001	7304932	ENSBTAG00000004517	TARBP1	2.33205e-25
Blood.sQTL	Chr28:7292308	7305001	7304932	ENSBTAG00000004517	TARBP1	2.33205e-25
Blood.sQTL	Chr28:7292937	7305001	7304932	ENSBTAG00000004517	TARBP1	2.33205e-25
Blood.sQTL	Chr28:7293458	7305001	7304932	ENSBTAG00000004517	TARBP1	2.33205e-25
Blood.sQTL	Chr28:7294801	7305001	7304932	ENSBTAG00000004517	TARBP1	2.33205e-25
Blood.sQTL	Chr28:7295435	7305001	7304932	ENSBTAG00000004517	TARBP1	2.33205e-25
Blood.sQTL	Chr28:7295571	7305001	7304932	ENSBTAG00000004517	TARBP1	2.33205e-25
Blood.sQTL	Chr28:7295650	7305001	7304932	ENSBTAG00000004517	TARBP1	2.33205e-25
Blood.sQTL	Chr28:7295970	7305001	7304932	ENSBTAG00000004517	TARBP1	2.33205e-25
Blood.sQTL	Chr28:7295980	7305001	7304932	ENSBTAG00000004517	TARBP1	2.33205e-25
Blood.sQTL	Chr28:7296150	7305001	7304932	ENSBTAG00000004517	TARBP1	2.33205e-25
Blood.sQTL	Chr28:7296196	7305001	7304932	ENSBTAG00000004517	TARBP1	2.33205e-25
Blood.sQTL	Chr28:7296200	7305001	7304932	ENSBTAG00000004517	TARBP1	2.33205e-25
Blood.sQTL	Chr28:7296334	7305001	7304932	ENSBTAG00000004517	TARBP1	2.33205e-25
Blood.sQTL	Chr28:7296338	7305001	7304932	ENSBTAG00000004517	TARBP1	2.33205e-25
Blood.sQTL	Chr28:7296396	7305001	7304932	ENSBTAG00000004517	TARBP1	2.33205e-25
Blood.sQTL	Chr28:7296606	7305001	7304932	ENSBTAG00000004517	TARBP1	2.33205e-25
Blood.sQTL	Chr28:7296707	7305001	7304932	ENSBTAG00000004517	TARBP1	2.33205e-25
Blood.sQTL	Chr28:7296724	7305001	7304932	ENSBTAG00000004517	TARBP1	2.33205e-25
Blood.sQTL	Chr28:7296912	7305001	7304932	ENSBTAG00000004517	TARBP1	2.33205e-25
Blood.sQTL	Chr28:7296917	7305001	7304932	ENSBTAG00000004517	TARBP1	2.33205e-25
Blood.sQTL	Chr28:7296950	7305001	7304932	ENSBTAG00000004517	TARBP1	2.33205e-25
Blood.sQTL	Chr28:7296985	7305001	7304932	ENSBTAG00000004517	TARBP1	2.33205e-25
Blood.sQTL	Chr28:7297070	7305001	7304932	ENSBTAG00000004517	TARBP1	2.33205e-25
Blood.sQTL	Chr28:7297077	7305001	7304932	ENSBTAG00000004517	TARBP1	2.33205e-25
Blood.sQTL	Chr28:7297088	7305001	7304932	ENSBTAG00000004517	TARBP1	2.33205e-25
Blood.sQTL	Chr28:7297111	7305001	7304932	ENSBTAG00000004517	TARBP1	2.33205e-25
Blood.sQTL	Chr28:7297165	7305001	7304932	ENSBTAG00000004517	TARBP1	2.33205e-25
Blood.sQTL	Chr28:7297198	7305001	7304932	ENSBTAG00000004517	TARBP1	2.33205e-25
Blood.sQTL	Chr28:7297205	7305001	7304932	ENSBTAG00000004517	TARBP1	2.33205e-25
Blood.sQTL	Chr28:7297321	7305001	7304932	ENSBTAG00000004517	TARBP1	2.33205e-25
Blood.sQTL	Chr28:7297348	7305001	7304932	ENSBTAG00000004517	TARBP1	2.33205e-25
Blood.sQTL	Chr28:7297419	7305001	7304932	ENSBTAG00000004517	TARBP1	2.33205e-25
Blood.sQTL	Chr28:7297496	7305001	7304932	ENSBTAG00000004517	TARBP1	2.33205e-25
Blood.sQTL	Chr28:7297521	7305001	7304932	ENSBTAG00000004517	TARBP1	2.33205e-25
Blood.sQTL	Chr28:7297601	7305001	7304932	ENSBTAG00000004517	TARBP1	2.33205e-25
Blood.sQTL	Chr28:7297706	7305001	7304932	ENSBTAG00000004517	TARBP1	2.33205e-25
Blood.sQTL	Chr28:7297710	7305001	7304932	ENSBTAG00000004517	TARBP1	2.33205e-25
Blood.sQTL	Chr28:7297720	7305001	7304932	ENSBTAG00000004517	TARBP1	2.33205e-25
Blood.sQTL	Chr28:7297729	7305001	7304932	ENSBTAG00000004517	TARBP1	2.33205e-25
Blood.sQTL	Chr28:7297760	7305001	7304932	ENSBTAG00000004517	TARBP1	2.33205e-25
Blood.sQTL	Chr28:7297799	7305001	7304932	ENSBTAG00000004517	TARBP1	2.33205e-25
Blood.sQTL	Chr28:7297813	7305001	7304932	ENSBTAG00000004517	TARBP1	2.33205e-25
Blood.sQTL	Chr28:7297828	7305001	7304932	ENSBTAG00000004517	TARBP1	2.33205e-25
Blood.sQTL	Chr28:7297832	7305001	7304932	ENSBTAG00000004517	TARBP1	2.33205e-25
Blood.sQTL	Chr28:7297848	7305001	7304932	ENSBTAG00000004517	TARBP1	2.33205e-25
Blood.sQTL	Chr28:7298236	7305001	7304932	ENSBTAG00000004517	TARBP1	2.33205e-25
Blood.sQTL	Chr28:7298400	7305001	7304932	ENSBTAG00000004517	TARBP1	2.33205e-25
Blood.sQTL	Chr28:7298408	7305001	7304932	ENSBTAG00000004517	TARBP1	2.33205e-25
Blood.sQTL	Chr28:7298451	7305001	7304932	ENSBTAG00000004517	TARBP1	2.33205e-25
Blood.sQTL	Chr28:7298551	7305001	7304932	ENSBTAG00000004517	TARBP1	2.33205e-25
Blood.sQTL	Chr28:7298578	7305001	7304932	ENSBTAG00000004517	TARBP1	2.33205e-25
Blood.sQTL	Chr28:7298628	7305001	7304932	ENSBTAG00000004517	TARBP1	2.33205e-25
Blood.sQTL	Chr28:7298663	7305001	7304932	ENSBTAG00000004517	TARBP1	2.33205e-25
Blood.sQTL	Chr28:7298677	7305001	7304932	ENSBTAG00000004517	TARBP1	2.33205e-25
Blood.sQTL	Chr28:7298815	7305001	7304932	ENSBTAG00000004517	TARBP1	2.33205e-25
Blood.sQTL	Chr28:7298833	7305001	7304932	ENSBTAG00000004517	TARBP1	2.33205e-25
Blood.sQTL	Chr28:7298837	7305001	7304932	ENSBTAG00000004517	TARBP1	2.33205e-25
Blood.sQTL	Chr28:7298859	7305001	7304932	ENSBTAG00000004517	TARBP1	2.33205e-25
Blood.sQTL	Chr28:7298876	7305001	7304932	ENSBTAG00000004517	TARBP1	2.33205e-25
Blood.sQTL	Chr28:7298900	7305001	7304932	ENSBTAG00000004517	TARBP1	2.33205e-25
Blood.sQTL	Chr28:7298941	7305001	7304932	ENSBTAG00000004517	TARBP1	2.33205e-25
Blood.sQTL	Chr28:7298961	7305001	7304932	ENSBTAG00000004517	TARBP1	2.33205e-25
Blood.sQTL	Chr28:7299036	7305001	7304932	ENSBTAG00000004517	TARBP1	2.33205e-25
Blood.sQTL	Chr28:7299108	7305001	7304932	ENSBTAG00000004517	TARBP1	2.33205e-25
Blood.sQTL	Chr28:7299122	7305001	7304932	ENSBTAG00000004517	TARBP1	2.33205e-25
Blood.sQTL	Chr28:7299154	7305001	7304932	ENSBTAG00000004517	TARBP1	2.33205e-25
Blood.sQTL	Chr28:7299173	7305001	7304932	ENSBTAG00000004517	TARBP1	2.33205e-25
Blood.sQTL	Chr28:7299178	7305001	7304932	ENSBTAG00000004517	TARBP1	2.33205e-25
Blood.sQTL	Chr28:7299265	7305001	7304932	ENSBTAG00000004517	TARBP1	2.33205e-25
Blood.sQTL	Chr28:7299285	7305001	7304932	ENSBTAG00000004517	TARBP1	2.33205e-25
Blood.sQTL	Chr28:7299322	7305001	7304932	ENSBTAG00000004517	TARBP1	2.33205e-25
Blood.sQTL	Chr28:7299683	7305001	7304932	ENSBTAG00000004517	TARBP1	2.33205e-25
Blood.sQTL	Chr28:7299875	7305001	7304932	ENSBTAG00000004517	TARBP1	2.33205e-25
Blood.sQTL	Chr28:7299893	7305001	7304932	ENSBTAG00000004517	TARBP1	2.33205e-25
Blood.sQTL	Chr28:7299987	7305001	7304932	ENSBTAG00000004517	TARBP1	2.33205e-25
Blood.sQTL	Chr28:7300045	7305001	7304932	ENSBTAG00000004517	TARBP1	2.33205e-25
Blood.sQTL	Chr28:7300114	7305001	7304932	ENSBTAG00000004517	TARBP1	2.33205e-25
Blood.sQTL	Chr28:7300254	7305001	7304932	ENSBTAG00000004517	TARBP1	2.33205e-25
Blood.sQTL	Chr28:7300368	7305001	7304932	ENSBTAG00000004517	TARBP1	2.33205e-25
Blood.sQTL	Chr28:7300762	7305001	7304932	ENSBTAG00000004517	TARBP1	2.33205e-25
Blood.sQTL	Chr28:7300866	7305001	7304932	ENSBTAG00000004517	TARBP1	2.33205e-25
Blood.sQTL	Chr28:7300909	7305001	7304932	ENSBTAG00000004517	TARBP1	2.33205e-25
Blood.sQTL	Chr28:7300914	7305001	7304932	ENSBTAG00000004517	TARBP1	2.33205e-25
Blood.sQTL	Chr28:7300951	7305001	7304932	ENSBTAG00000004517	TARBP1	2.33205e-25
Blood.sQTL	Chr28:7300968	7305001	7304932	ENSBTAG00000004517	TARBP1	2.33205e-25
Blood.sQTL	Chr28:7301214	7305001	7304932	ENSBTAG00000004517	TARBP1	2.33205e-25
Blood.sQTL	Chr28:7301611	7305001	7304932	ENSBTAG00000004517	TARBP1	2.33205e-25
Blood.sQTL	Chr28:7301836	7305001	7304932	ENSBTAG00000004517	TARBP1	2.33205e-25
Blood.sQTL	Chr28:7302094	7305001	7304932	ENSBTAG00000004517	TARBP1	2.33205e-25
Blood.sQTL	Chr28:7302243	7305001	7304932	ENSBTAG00000004517	TARBP1	2.33205e-25
Blood.sQTL	Chr28:7302329	7305001	7304932	ENSBTAG00000004517	TARBP1	2.33205e-25
Blood.sQTL	Chr28:7302724	7305001	7304932	ENSBTAG00000004517	TARBP1	2.33205e-25
Blood.sQTL	Chr28:7302816	7305001	7304932	ENSBTAG00000004517	TARBP1	2.33205e-25
Blood.sQTL	Chr28:7302852	7305001	7304932	ENSBTAG00000004517	TARBP1	2.33205e-25
Blood.sQTL	Chr28:7302883	7305001	7304932	ENSBTAG00000004517	TARBP1	2.33205e-25
Blood.sQTL	Chr28:7302918	7305001	7304932	ENSBTAG00000004517	TARBP1	2.33205e-25
Blood.sQTL	Chr28:7302924	7305001	7304932	ENSBTAG00000004517	TARBP1	2.33205e-25
Blood.sQTL	Chr28:7302942	7305001	7304932	ENSBTAG00000004517	TARBP1	2.33205e-25
Blood.sQTL	Chr28:7302977	7305001	7304932	ENSBTAG00000004517	TARBP1	2.33205e-25
Blood.sQTL	Chr28:7303024	7305001	7304932	ENSBTAG00000004517	TARBP1	2.33205e-25
Blood.sQTL	Chr28:7303151	7305001	7304932	ENSBTAG00000004517	TARBP1	2.33205e-25
Blood.sQTL	Chr28:7303159	7305001	7304932	ENSBTAG00000004517	TARBP1	2.33205e-25
Blood.sQTL	Chr28:7303191	7305001	7304932	ENSBTAG00000004517	TARBP1	2.33205e-25
Blood.sQTL	Chr28:7303229	7305001	7304932	ENSBTAG00000004517	TARBP1	2.33205e-25
Blood.sQTL	Chr28:7303267	7305001	7304932	ENSBTAG00000004517	TARBP1	2.33205e-25
Blood.sQTL	Chr28:7303289	7305001	7304932	ENSBTAG00000004517	TARBP1	2.33205e-25
Blood.sQTL	Chr28:7303417	7305001	7304932	ENSBTAG00000004517	TARBP1	2.33205e-25
Blood.sQTL	Chr28:7304072	7305001	7304932	ENSBTAG00000004517	TARBP1	2.33205e-25
Blood.sQTL	Chr28:7304142	7305001	7304932	ENSBTAG00000004517	TARBP1	2.33205e-25
Blood.sQTL	Chr28:7304297	7305001	7304932	ENSBTAG00000004517	TARBP1	2.33205e-25
Blood.sQTL	Chr28:7304534	7305001	7304932	ENSBTAG00000004517	TARBP1	2.33205e-25
Blood.sQTL	Chr28:7304611	7305001	7304932	ENSBTAG00000004517	TARBP1	2.33205e-25
Blood.sQTL	Chr28:7304636	7305001	7304932	ENSBTAG00000004517	TARBP1	2.33205e-25
Blood.sQTL	Chr28:7304654	7305001	7304932	ENSBTAG00000004517	TARBP1	2.33205e-25
Blood.sQTL	Chr28:7304763	7305001	7304932	ENSBTAG00000004517	TARBP1	2.33205e-25
Blood.sQTL	Chr28:7304790	7305001	7304932	ENSBTAG00000004517	TARBP1	2.33205e-25
Blood.sQTL	Chr28:7304835	7305001	7304932	ENSBTAG00000004517	TARBP1	2.33205e-25
Blood.sQTL	Chr28:7304867	7305001	7304932	ENSBTAG00000004517	TARBP1	2.33205e-25
Blood.sQTL	Chr28:7304918	7305001	7304932	ENSBTAG00000004517	TARBP1	2.33205e-25
Blood.sQTL	Chr28:7304921	7305001	7304932	ENSBTAG00000004517	TARBP1	2.33205e-25
Blood.sQTL	Chr28:7304942	7305001	7304932	ENSBTAG00000004517	TARBP1	2.33205e-25
Blood.sQTL	Chr28:7304960	7305001	7304932	ENSBTAG00000004517	TARBP1	2.33205e-25
Blood.sQTL	Chr28:7304965	7305001	7304932	ENSBTAG00000004517	TARBP1	2.33205e-25
Blood.sQTL	Chr28:7305062	7305001	7304932	ENSBTAG00000004517	TARBP1	2.33205e-25
Blood.sQTL	Chr28:7305068	7305001	7304932	ENSBTAG00000004517	TARBP1	2.33205e-25
Blood.sQTL	Chr28:7305075	7305001	7304932	ENSBTAG00000004517	TARBP1	2.33205e-25
Blood.sQTL	Chr28:7305086	7305001	7304932	ENSBTAG00000004517	TARBP1	2.33205e-25
Blood.sQTL	Chr28:7305195	7305001	7304932	ENSBTAG00000004517	TARBP1	2.33205e-25
Blood.sQTL	Chr28:7305251	7305001	7304932	ENSBTAG00000004517	TARBP1	2.33205e-25
Blood.sQTL	Chr28:7305320	7305001	7304932	ENSBTAG00000004517	TARBP1	2.33205e-25
Blood.sQTL	Chr28:7305343	7305001	7304932	ENSBTAG00000004517	TARBP1	2.33205e-25
Blood.sQTL	Chr28:7305398	7305001	7304932	ENSBTAG00000004517	TARBP1	2.33205e-25
Blood.sQTL	Chr28:7305493	7305001	7304932	ENSBTAG00000004517	TARBP1	2.33205e-25
Blood.sQTL	Chr28:7305504	7305001	7304932	ENSBTAG00000004517	TARBP1	2.33205e-25
Blood.sQTL	Chr28:7305543	7305001	7304932	ENSBTAG00000004517	TARBP1	2.33205e-25
Blood.sQTL	Chr28:7305562	7305001	7304932	ENSBTAG00000004517	TARBP1	2.33205e-25
Blood.sQTL	Chr28:7305583	7305001	7304932	ENSBTAG00000004517	TARBP1	2.33205e-25
Blood.sQTL	Chr28:7305665	7305001	7304932	ENSBTAG00000004517	TARBP1	2.33205e-25
Blood.sQTL	Chr28:7305671	7305001	7304932	ENSBTAG00000004517	TARBP1	2.33205e-25
Blood.sQTL	Chr28:7305749	7305001	7304932	ENSBTAG00000004517	TARBP1	2.33205e-25
Blood.sQTL	Chr28:7305789	7305001	7304932	ENSBTAG00000004517	TARBP1	2.33205e-25
Blood.sQTL	Chr28:7305795	7305001	7304932	ENSBTAG00000004517	TARBP1	2.33205e-25
Blood.sQTL	Chr28:7305824	7305001	7304932	ENSBTAG00000004517	TARBP1	2.33205e-25
Blood.sQTL	Chr28:7305910	7305001	7304932	ENSBTAG00000004517	TARBP1	2.33205e-25
Blood.sQTL	Chr28:7305956	7305001	7304932	ENSBTAG00000004517	TARBP1	2.33205e-25
Blood.sQTL	Chr28:7305964	7305001	7304932	ENSBTAG00000004517	TARBP1	2.33205e-25
Blood.sQTL	Chr28:7305978	7305001	7304932	ENSBTAG00000004517	TARBP1	2.33205e-25
Blood.sQTL	Chr28:7306001	7305001	7304932	ENSBTAG00000004517	TARBP1	2.33205e-25
Blood.sQTL	Chr28:7306222	7305001	7304932	ENSBTAG00000004517	TARBP1	2.33205e-25
Blood.sQTL	Chr28:7306228	7305001	7304932	ENSBTAG00000004517	TARBP1	2.33205e-25
Blood.sQTL	Chr28:7306296	7305001	7304932	ENSBTAG00000004517	TARBP1	2.33205e-25
Blood.sQTL	Chr28:7306318	7305001	7304932	ENSBTAG00000004517	TARBP1	2.33205e-25
Blood.sQTL	Chr28:7306325	7305001	7304932	ENSBTAG00000004517	TARBP1	2.33205e-25
Blood.sQTL	Chr28:7306337	7305001	7304932	ENSBTAG00000004517	TARBP1	2.33205e-25
Blood.sQTL	Chr28:7306364	7305001	7304932	ENSBTAG00000004517	TARBP1	2.33205e-25
Blood.sQTL	Chr28:7306431	7305001	7304932	ENSBTAG00000004517	TARBP1	2.33205e-25
Blood.sQTL	Chr28:7306473	7305001	7304932	ENSBTAG00000004517	TARBP1	2.33205e-25
Blood.sQTL	Chr28:7306576	7305001	7304932	ENSBTAG00000004517	TARBP1	2.33205e-25
Blood.sQTL	Chr28:7306633	7305001	7304932	ENSBTAG00000004517	TARBP1	2.33205e-25
Blood.sQTL	Chr28:7306754	7305001	7304932	ENSBTAG00000004517	TARBP1	2.33205e-25
Blood.sQTL	Chr28:7306787	7305001	7304932	ENSBTAG00000004517	TARBP1	2.33205e-25
Blood.sQTL	Chr28:7306797	7305001	7304932	ENSBTAG00000004517	TARBP1	2.33205e-25
Blood.sQTL	Chr28:7306865	7305001	7304932	ENSBTAG00000004517	TARBP1	2.33205e-25
Blood.sQTL	Chr28:7306881	7305001	7304932	ENSBTAG00000004517	TARBP1	2.33205e-25
Blood.sQTL	Chr28:7306932	7305001	7304932	ENSBTAG00000004517	TARBP1	2.33205e-25
Blood.sQTL	Chr28:7307083	7305001	7304932	ENSBTAG00000004517	TARBP1	2.33205e-25
Blood.sQTL	Chr28:7307250	7305001	7304932	ENSBTAG00000004517	TARBP1	2.33205e-25
Blood.sQTL	Chr28:7307397	7305001	7304932	ENSBTAG00000004517	TARBP1	2.33205e-25
Blood.sQTL	Chr28:7307538	7305001	7304932	ENSBTAG00000004517	TARBP1	2.33205e-25
Blood.sQTL	Chr28:7307617	7305001	7304932	ENSBTAG00000004517	TARBP1	2.33205e-25
Blood.sQTL	Chr28:7307749	7305001	7304932	ENSBTAG00000004517	TARBP1	2.33205e-25
Blood.sQTL	Chr28:7307883	7305001	7304932	ENSBTAG00000004517	TARBP1	2.33205e-25
Blood.sQTL	Chr28:7307931	7305001	7304932	ENSBTAG00000004517	TARBP1	2.33205e-25
Blood.sQTL	Chr28:7307955	7305001	7304932	ENSBTAG00000004517	TARBP1	2.33205e-25
Blood.sQTL	Chr28:7308161	7305001	7304932	ENSBTAG00000004517	TARBP1	2.33205e-25
Blood.sQTL	Chr28:7308282	7305001	7304932	ENSBTAG00000004517	TARBP1	2.33205e-25
Blood.sQTL	Chr28:7308338	7305001	7304932	ENSBTAG00000004517	TARBP1	2.33205e-25
Blood.sQTL	Chr28:7308393	7305001	7304932	ENSBTAG00000004517	TARBP1	2.33205e-25
Blood.sQTL	Chr28:7308702	7305001	7304932	ENSBTAG00000004517	TARBP1	2.33205e-25
Blood.sQTL	Chr28:7308711	7305001	7304932	ENSBTAG00000004517	TARBP1	2.33205e-25
Blood.sQTL	Chr28:7308722	7305001	7304932	ENSBTAG00000004517	TARBP1	2.33205e-25
Blood.sQTL	Chr28:7308779	7305001	7304932	ENSBTAG00000004517	TARBP1	2.33205e-25
Blood.sQTL	Chr28:7308842	7305001	7304932	ENSBTAG00000004517	TARBP1	2.33205e-25
Blood.sQTL	Chr28:7308871	7305001	7304932	ENSBTAG00000004517	TARBP1	2.33205e-25
Blood.sQTL	Chr28:7308923	7305001	7304932	ENSBTAG00000004517	TARBP1	2.33205e-25
Blood.sQTL	Chr28:7309008	7305001	7304932	ENSBTAG00000004517	TARBP1	2.33205e-25
Blood.sQTL	Chr28:7309078	7305001	7304932	ENSBTAG00000004517	TARBP1	2.33205e-25
Blood.sQTL	Chr28:7309219	7305001	7304932	ENSBTAG00000004517	TARBP1	2.33205e-25
Blood.sQTL	Chr28:43488498	43494534	43494440	ENSBTAG00000023028	NA	2.41495e-25
Blood.sQTL	Chr18:1798404	1807715	1807580	ENSBTAG00000020714	NA	2.51026e-25
Blood.sQTL	Chr28:43489167	43494534	43494440	ENSBTAG00000023028	NA	1.48137e-24
Blood.sQTL	Chr28:43511589	43494534	43494440	ENSBTAG00000023028	NA	1.69571e-24
Blood.sQTL	Chr28:7306068	7305001	7304932	ENSBTAG00000004517	TARBP1	2.05391e-24
Blood.sQTL	Chr28:7306081	7305001	7304932	ENSBTAG00000004517	TARBP1	2.05391e-24
Blood.sQTL	Chr28:43489134	43494534	43494440	ENSBTAG00000023028	NA	3.53172e-24
Blood.sQTL	Chr18:1770569	1807715	1807580	ENSBTAG00000020714	NA	3.94169e-24
Blood.sQTL	Chr18:1771034	1807715	1807580	ENSBTAG00000020714	NA	3.94169e-24
Blood.sQTL	Chr18:1771038	1807715	1807580	ENSBTAG00000020714	NA	3.94169e-24
Blood.sQTL	Chr18:1771347	1807715	1807580	ENSBTAG00000020714	NA	3.94169e-24
Blood.sQTL	Chr18:1771475	1807715	1807580	ENSBTAG00000020714	NA	3.94169e-24
Blood.sQTL	Chr18:1771691	1807715	1807580	ENSBTAG00000020714	NA	3.94169e-24
Blood.sQTL	Chr18:1771828	1807715	1807580	ENSBTAG00000020714	NA	3.94169e-24
Blood.sQTL	Chr18:1771840	1807715	1807580	ENSBTAG00000020714	NA	3.94169e-24
Blood.sQTL	Chr18:1771872	1807715	1807580	ENSBTAG00000020714	NA	3.94169e-24
Blood.sQTL	Chr18:1772272	1807715	1807580	ENSBTAG00000020714	NA	3.94169e-24
Blood.sQTL	Chr18:1772430	1807715	1807580	ENSBTAG00000020714	NA	3.94169e-24
Blood.sQTL	Chr18:1772435	1807715	1807580	ENSBTAG00000020714	NA	3.94169e-24
Blood.sQTL	Chr18:1772527	1807715	1807580	ENSBTAG00000020714	NA	3.94169e-24
Blood.sQTL	Chr18:1772565	1807715	1807580	ENSBTAG00000020714	NA	3.94169e-24
Blood.sQTL	Chr18:1773236	1807715	1807580	ENSBTAG00000020714	NA	3.94169e-24
Blood.sQTL	Chr18:1773250	1807715	1807580	ENSBTAG00000020714	NA	3.94169e-24
Blood.sQTL	Chr18:1773669	1807715	1807580	ENSBTAG00000020714	NA	3.94169e-24
Blood.sQTL	Chr18:1773707	1807715	1807580	ENSBTAG00000020714	NA	3.94169e-24
Blood.sQTL	Chr18:1773817	1807715	1807580	ENSBTAG00000020714	NA	3.94169e-24
Blood.sQTL	Chr18:1775146	1807715	1807580	ENSBTAG00000020714	NA	3.94169e-24
Blood.sQTL	Chr18:1775170	1807715	1807580	ENSBTAG00000020714	NA	3.94169e-24
Blood.sQTL	Chr18:1775212	1807715	1807580	ENSBTAG00000020714	NA	3.94169e-24
Blood.sQTL	Chr18:1775293	1807715	1807580	ENSBTAG00000020714	NA	3.94169e-24
Blood.sQTL	Chr18:1775438	1807715	1807580	ENSBTAG00000020714	NA	3.94169e-24
Blood.sQTL	Chr18:1775497	1807715	1807580	ENSBTAG00000020714	NA	3.94169e-24
Blood.sQTL	Chr18:1775694	1807715	1807580	ENSBTAG00000020714	NA	3.94169e-24
Blood.sQTL	Chr18:1775706	1807715	1807580	ENSBTAG00000020714	NA	3.94169e-24
Blood.sQTL	Chr18:1775771	1807715	1807580	ENSBTAG00000020714	NA	3.94169e-24
Blood.sQTL	Chr18:1775890	1807715	1807580	ENSBTAG00000020714	NA	3.94169e-24
Blood.sQTL	Chr18:1776163	1807715	1807580	ENSBTAG00000020714	NA	3.94169e-24
Blood.sQTL	Chr18:1776795	1807715	1807580	ENSBTAG00000020714	NA	3.94169e-24
Blood.sQTL	Chr18:1777055	1807715	1807580	ENSBTAG00000020714	NA	3.94169e-24
Blood.sQTL	Chr18:1777152	1807715	1807580	ENSBTAG00000020714	NA	3.94169e-24
Blood.sQTL	Chr18:1777920	1807715	1807580	ENSBTAG00000020714	NA	3.94169e-24
Blood.sQTL	Chr18:1778695	1807715	1807580	ENSBTAG00000020714	NA	3.94169e-24
Blood.sQTL	Chr18:1778925	1807715	1807580	ENSBTAG00000020714	NA	3.94169e-24
Blood.sQTL	Chr18:1779313	1807715	1807580	ENSBTAG00000020714	NA	3.94169e-24
Blood.sQTL	Chr18:1780333	1807715	1807580	ENSBTAG00000020714	NA	3.94169e-24
Blood.sQTL	Chr18:1780345	1807715	1807580	ENSBTAG00000020714	NA	3.94169e-24
Blood.sQTL	Chr18:1780467	1807715	1807580	ENSBTAG00000020714	NA	3.94169e-24
Blood.sQTL	Chr18:1780946	1807715	1807580	ENSBTAG00000020714	NA	3.94169e-24
Blood.sQTL	Chr18:1781492	1807715	1807580	ENSBTAG00000020714	NA	3.94169e-24
Blood.sQTL	Chr18:1781505	1807715	1807580	ENSBTAG00000020714	NA	3.94169e-24
Blood.sQTL	Chr18:1781709	1807715	1807580	ENSBTAG00000020714	NA	3.94169e-24
Blood.sQTL	Chr18:1781806	1807715	1807580	ENSBTAG00000020714	NA	3.94169e-24
Blood.sQTL	Chr18:1782889	1807715	1807580	ENSBTAG00000020714	NA	3.94169e-24
Blood.sQTL	Chr18:1783067	1807715	1807580	ENSBTAG00000020714	NA	3.94169e-24
Blood.sQTL	Chr18:1783290	1807715	1807580	ENSBTAG00000020714	NA	3.94169e-24
Blood.sQTL	Chr18:1783667	1807715	1807580	ENSBTAG00000020714	NA	3.94169e-24
Blood.sQTL	Chr18:1783907	1807715	1807580	ENSBTAG00000020714	NA	3.94169e-24
Blood.sQTL	Chr18:1784078	1807715	1807580	ENSBTAG00000020714	NA	3.94169e-24
Blood.sQTL	Chr18:1784357	1807715	1807580	ENSBTAG00000020714	NA	3.94169e-24
Blood.sQTL	Chr18:1784584	1807715	1807580	ENSBTAG00000020714	NA	3.94169e-24
Blood.sQTL	Chr18:1784807	1807715	1807580	ENSBTAG00000020714	NA	3.94169e-24
Blood.sQTL	Chr18:1784900	1807715	1807580	ENSBTAG00000020714	NA	3.94169e-24
Blood.sQTL	Chr18:1785259	1807715	1807580	ENSBTAG00000020714	NA	3.94169e-24
Blood.sQTL	Chr18:1785611	1807715	1807580	ENSBTAG00000020714	NA	3.94169e-24
Blood.sQTL	Chr18:1785708	1807715	1807580	ENSBTAG00000020714	NA	3.94169e-24
Blood.sQTL	Chr18:1785979	1807715	1807580	ENSBTAG00000020714	NA	3.94169e-24
Blood.sQTL	Chr18:1786033	1807715	1807580	ENSBTAG00000020714	NA	3.94169e-24
Blood.sQTL	Chr18:1786414	1807715	1807580	ENSBTAG00000020714	NA	3.94169e-24
Blood.sQTL	Chr18:1786808	1807715	1807580	ENSBTAG00000020714	NA	3.94169e-24
Blood.sQTL	Chr18:1787022	1807715	1807580	ENSBTAG00000020714	NA	3.94169e-24
Blood.sQTL	Chr18:1787374	1807715	1807580	ENSBTAG00000020714	NA	3.94169e-24
Blood.sQTL	Chr18:1787458	1807715	1807580	ENSBTAG00000020714	NA	3.94169e-24
Blood.sQTL	Chr18:1787766	1807715	1807580	ENSBTAG00000020714	NA	3.94169e-24
Blood.sQTL	Chr18:1787778	1807715	1807580	ENSBTAG00000020714	NA	3.94169e-24
Blood.sQTL	Chr18:1787817	1807715	1807580	ENSBTAG00000020714	NA	3.94169e-24
Blood.sQTL	Chr18:1788130	1807715	1807580	ENSBTAG00000020714	NA	3.94169e-24
Blood.sQTL	Chr18:1788396	1807715	1807580	ENSBTAG00000020714	NA	3.94169e-24
Blood.sQTL	Chr18:1788808	1807715	1807580	ENSBTAG00000020714	NA	3.94169e-24
Blood.sQTL	Chr18:1788922	1807715	1807580	ENSBTAG00000020714	NA	3.94169e-24
Blood.sQTL	Chr18:1789017	1807715	1807580	ENSBTAG00000020714	NA	3.94169e-24
Blood.sQTL	Chr18:1789028	1807715	1807580	ENSBTAG00000020714	NA	3.94169e-24
Blood.sQTL	Chr18:1789053	1807715	1807580	ENSBTAG00000020714	NA	3.94169e-24
Blood.sQTL	Chr18:1789256	1807715	1807580	ENSBTAG00000020714	NA	3.94169e-24
Blood.sQTL	Chr18:1789266	1807715	1807580	ENSBTAG00000020714	NA	3.94169e-24
Blood.sQTL	Chr18:1789271	1807715	1807580	ENSBTAG00000020714	NA	3.94169e-24
Blood.sQTL	Chr18:1789948	1807715	1807580	ENSBTAG00000020714	NA	3.94169e-24
Blood.sQTL	Chr18:1790197	1807715	1807580	ENSBTAG00000020714	NA	3.94169e-24
Blood.sQTL	Chr18:1790276	1807715	1807580	ENSBTAG00000020714	NA	3.94169e-24
Blood.sQTL	Chr18:1790492	1807715	1807580	ENSBTAG00000020714	NA	3.94169e-24
Blood.sQTL	Chr18:1790513	1807715	1807580	ENSBTAG00000020714	NA	3.94169e-24
Blood.sQTL	Chr18:1790586	1807715	1807580	ENSBTAG00000020714	NA	3.94169e-24
Blood.sQTL	Chr18:1790872	1807715	1807580	ENSBTAG00000020714	NA	3.94169e-24
Blood.sQTL	Chr18:1790926	1807715	1807580	ENSBTAG00000020714	NA	3.94169e-24
Blood.sQTL	Chr18:1790947	1807715	1807580	ENSBTAG00000020714	NA	3.94169e-24
Blood.sQTL	Chr18:1791599	1807715	1807580	ENSBTAG00000020714	NA	3.94169e-24
Blood.sQTL	Chr18:1792064	1807715	1807580	ENSBTAG00000020714	NA	3.94169e-24
Blood.sQTL	Chr18:1792068	1807715	1807580	ENSBTAG00000020714	NA	3.94169e-24
Blood.sQTL	Chr18:1792084	1807715	1807580	ENSBTAG00000020714	NA	3.94169e-24
Blood.sQTL	Chr18:1792181	1807715	1807580	ENSBTAG00000020714	NA	3.94169e-24
Blood.sQTL	Chr18:1792274	1807715	1807580	ENSBTAG00000020714	NA	3.94169e-24
Blood.sQTL	Chr18:1792376	1807715	1807580	ENSBTAG00000020714	NA	3.94169e-24
Blood.sQTL	Chr18:1792401	1807715	1807580	ENSBTAG00000020714	NA	3.94169e-24
Blood.sQTL	Chr18:1792538	1807715	1807580	ENSBTAG00000020714	NA	3.94169e-24
Blood.sQTL	Chr18:1792704	1807715	1807580	ENSBTAG00000020714	NA	3.94169e-24
Blood.sQTL	Chr18:1792776	1807715	1807580	ENSBTAG00000020714	NA	3.94169e-24
Blood.sQTL	Chr18:1793035	1807715	1807580	ENSBTAG00000020714	NA	3.94169e-24
Blood.sQTL	Chr18:1793171	1807715	1807580	ENSBTAG00000020714	NA	3.94169e-24
Blood.sQTL	Chr18:1793192	1807715	1807580	ENSBTAG00000020714	NA	3.94169e-24
Blood.sQTL	Chr18:1793235	1807715	1807580	ENSBTAG00000020714	NA	3.94169e-24
Blood.sQTL	Chr18:1793450	1807715	1807580	ENSBTAG00000020714	NA	3.94169e-24
Blood.sQTL	Chr18:1793488	1807715	1807580	ENSBTAG00000020714	NA	3.94169e-24
Blood.sQTL	Chr18:1793580	1807715	1807580	ENSBTAG00000020714	NA	3.94169e-24
Blood.sQTL	Chr18:1793620	1807715	1807580	ENSBTAG00000020714	NA	3.94169e-24
Blood.sQTL	Chr18:1793730	1807715	1807580	ENSBTAG00000020714	NA	3.94169e-24
Blood.sQTL	Chr18:1793738	1807715	1807580	ENSBTAG00000020714	NA	3.94169e-24
Blood.sQTL	Chr18:1793992	1807715	1807580	ENSBTAG00000020714	NA	3.94169e-24
Blood.sQTL	Chr18:1794520	1807715	1807580	ENSBTAG00000020714	NA	3.94169e-24
Blood.sQTL	Chr18:1794557	1807715	1807580	ENSBTAG00000020714	NA	3.94169e-24
Blood.sQTL	Chr18:1794596	1807715	1807580	ENSBTAG00000020714	NA	3.94169e-24
Blood.sQTL	Chr18:1795753	1807715	1807580	ENSBTAG00000020714	NA	3.94169e-24
Blood.sQTL	Chr18:1795997	1807715	1807580	ENSBTAG00000020714	NA	3.94169e-24
Blood.sQTL	Chr18:1796048	1807715	1807580	ENSBTAG00000020714	NA	3.94169e-24
Blood.sQTL	Chr18:1796099	1807715	1807580	ENSBTAG00000020714	NA	3.94169e-24
Blood.sQTL	Chr18:1796126	1807715	1807580	ENSBTAG00000020714	NA	3.94169e-24
Blood.sQTL	Chr18:1796216	1807715	1807580	ENSBTAG00000020714	NA	3.94169e-24
Blood.sQTL	Chr18:1796252	1807715	1807580	ENSBTAG00000020714	NA	3.94169e-24
Blood.sQTL	Chr18:1796440	1807715	1807580	ENSBTAG00000020714	NA	3.94169e-24
Blood.sQTL	Chr18:1796456	1807715	1807580	ENSBTAG00000020714	NA	3.94169e-24
Blood.sQTL	Chr18:1796701	1807715	1807580	ENSBTAG00000020714	NA	3.94169e-24
Blood.sQTL	Chr18:1796725	1807715	1807580	ENSBTAG00000020714	NA	3.94169e-24
Blood.sQTL	Chr18:1796789	1807715	1807580	ENSBTAG00000020714	NA	3.94169e-24
Blood.sQTL	Chr18:1796830	1807715	1807580	ENSBTAG00000020714	NA	3.94169e-24
Blood.sQTL	Chr18:1796964	1807715	1807580	ENSBTAG00000020714	NA	3.94169e-24
Blood.sQTL	Chr18:1797148	1807715	1807580	ENSBTAG00000020714	NA	3.94169e-24
Blood.sQTL	Chr18:1797194	1807715	1807580	ENSBTAG00000020714	NA	3.94169e-24
Blood.sQTL	Chr18:1797213	1807715	1807580	ENSBTAG00000020714	NA	3.94169e-24
Blood.sQTL	Chr18:1797349	1807715	1807580	ENSBTAG00000020714	NA	3.94169e-24
Blood.sQTL	Chr18:1797452	1807715	1807580	ENSBTAG00000020714	NA	3.94169e-24
Blood.sQTL	Chr18:1797562	1807715	1807580	ENSBTAG00000020714	NA	3.94169e-24
Blood.sQTL	Chr18:1797638	1807715	1807580	ENSBTAG00000020714	NA	3.94169e-24
Blood.sQTL	Chr18:1797644	1807715	1807580	ENSBTAG00000020714	NA	3.94169e-24
Blood.sQTL	Chr18:1797668	1807715	1807580	ENSBTAG00000020714	NA	3.94169e-24
Blood.sQTL	Chr18:1797742	1807715	1807580	ENSBTAG00000020714	NA	3.94169e-24
Blood.sQTL	Chr18:1797761	1807715	1807580	ENSBTAG00000020714	NA	3.94169e-24
Blood.sQTL	Chr18:1797774	1807715	1807580	ENSBTAG00000020714	NA	3.94169e-24
Blood.sQTL	Chr18:1797910	1807715	1807580	ENSBTAG00000020714	NA	3.94169e-24
Blood.sQTL	Chr18:1798373	1807715	1807580	ENSBTAG00000020714	NA	3.94169e-24
Blood.sQTL	Chr18:1798411	1807715	1807580	ENSBTAG00000020714	NA	3.94169e-24
Blood.sQTL	Chr18:1798440	1807715	1807580	ENSBTAG00000020714	NA	3.94169e-24
Blood.sQTL	Chr18:1798510	1807715	1807580	ENSBTAG00000020714	NA	3.94169e-24
Blood.sQTL	Chr28:43487991	43494534	43494440	ENSBTAG00000023028	NA	4.17099e-24
Blood.sQTL	Chr18:1800110	1807715	1807580	ENSBTAG00000020714	NA	4.39656e-24
Blood.sQTL	Chr18:1800129	1807715	1807580	ENSBTAG00000020714	NA	4.39656e-24
Blood.sQTL	Chr18:1800164	1807715	1807580	ENSBTAG00000020714	NA	4.39656e-24
Blood.sQTL	Chr18:1800175	1807715	1807580	ENSBTAG00000020714	NA	4.39656e-24
Blood.sQTL	Chr18:1800184	1807715	1807580	ENSBTAG00000020714	NA	4.39656e-24
Blood.sQTL	Chr28:43488607	43494534	43494440	ENSBTAG00000023028	NA	5.75631e-24
Blood.sQTL	Chr28:7276024	7305001	7304932	ENSBTAG00000004517	TARBP1	5.90871e-24
Blood.sQTL	Chr28:7276036	7305001	7304932	ENSBTAG00000004517	TARBP1	5.90871e-24
Blood.sQTL	Chr28:7278247	7305001	7304932	ENSBTAG00000004517	TARBP1	5.90871e-24
Blood.sQTL	Chr18:1798277	1807715	1807580	ENSBTAG00000020714	NA	6.28333e-24
Blood.sQTL	Chr18:1800336	1807715	1807580	ENSBTAG00000020714	NA	6.35467e-24
Blood.sQTL	Chr28:7284970	7305001	7304932	ENSBTAG00000004517	TARBP1	7.01861e-24
Blood.sQTL	Chr28:43487979	43494534	43494440	ENSBTAG00000023028	NA	7.05794e-24
Blood.sQTL	Chr28:43488000	43494534	43494440	ENSBTAG00000023028	NA	7.05794e-24
Blood.sQTL	Chr5:110841003	110883147	110883052	ENSBTAG00000003693	SUN2	9.69774e-24
Blood.sQTL	Chr5:110841166	110883147	110883052	ENSBTAG00000003693	SUN2	9.69774e-24
Blood.sQTL	Chr5:110841470	110883147	110883052	ENSBTAG00000003693	SUN2	9.69774e-24
Blood.sQTL	Chr5:110842168	110883147	110883052	ENSBTAG00000003693	SUN2	9.69774e-24
Blood.sQTL	Chr5:110842176	110883147	110883052	ENSBTAG00000003693	SUN2	9.69774e-24
Blood.sQTL	Chr5:110842355	110883147	110883052	ENSBTAG00000003693	SUN2	9.69774e-24
Blood.sQTL	Chr5:110842570	110883147	110883052	ENSBTAG00000003693	SUN2	9.69774e-24
Blood.sQTL	Chr5:110843409	110883147	110883052	ENSBTAG00000003693	SUN2	9.69774e-24
Blood.sQTL	Chr5:110843892	110883147	110883052	ENSBTAG00000003693	SUN2	9.69774e-24
Blood.sQTL	Chr5:110845081	110883147	110883052	ENSBTAG00000003693	SUN2	9.69774e-24
Blood.sQTL	Chr5:110845091	110883147	110883052	ENSBTAG00000003693	SUN2	9.69774e-24
Blood.sQTL	Chr5:110845172	110883147	110883052	ENSBTAG00000003693	SUN2	9.69774e-24
Blood.sQTL	Chr5:110845247	110883147	110883052	ENSBTAG00000003693	SUN2	9.69774e-24
Blood.sQTL	Chr5:110845271	110883147	110883052	ENSBTAG00000003693	SUN2	9.69774e-24
Blood.sQTL	Chr5:110846103	110883147	110883052	ENSBTAG00000003693	SUN2	9.69774e-24
Blood.sQTL	Chr5:110846136	110883147	110883052	ENSBTAG00000003693	SUN2	9.69774e-24
Blood.sQTL	Chr5:110848833	110883147	110883052	ENSBTAG00000003693	SUN2	9.69774e-24
Blood.sQTL	Chr5:110852010	110883147	110883052	ENSBTAG00000003693	SUN2	9.69774e-24
Blood.sQTL	Chr5:110852143	110883147	110883052	ENSBTAG00000003693	SUN2	9.69774e-24
Blood.sQTL	Chr5:110853398	110883147	110883052	ENSBTAG00000003693	SUN2	9.69774e-24
Blood.sQTL	Chr5:110855912	110883147	110883052	ENSBTAG00000003693	SUN2	9.69774e-24
Blood.sQTL	Chr5:110858063	110883147	110883052	ENSBTAG00000003693	SUN2	9.69774e-24
Blood.sQTL	Chr5:110858742	110883147	110883052	ENSBTAG00000003693	SUN2	9.69774e-24
Blood.sQTL	Chr5:110858933	110883147	110883052	ENSBTAG00000003693	SUN2	9.69774e-24
Blood.sQTL	Chr5:110858987	110883147	110883052	ENSBTAG00000003693	SUN2	9.69774e-24
Blood.sQTL	Chr5:110859285	110883147	110883052	ENSBTAG00000003693	SUN2	9.69774e-24
Blood.sQTL	Chr5:110859808	110883147	110883052	ENSBTAG00000003693	SUN2	9.69774e-24
Blood.sQTL	Chr5:110859845	110883147	110883052	ENSBTAG00000003693	SUN2	9.69774e-24
Blood.sQTL	Chr5:110860090	110883147	110883052	ENSBTAG00000003693	SUN2	9.69774e-24
Blood.sQTL	Chr5:110860955	110883147	110883052	ENSBTAG00000003693	SUN2	9.69774e-24
Blood.sQTL	Chr5:110861308	110883147	110883052	ENSBTAG00000003693	SUN2	9.69774e-24
Blood.sQTL	Chr5:110862009	110883147	110883052	ENSBTAG00000003693	SUN2	9.69774e-24
Blood.sQTL	Chr5:110862106	110883147	110883052	ENSBTAG00000003693	SUN2	9.69774e-24
Blood.sQTL	Chr5:110862396	110883147	110883052	ENSBTAG00000003693	SUN2	9.69774e-24
Blood.sQTL	Chr5:110863323	110883147	110883052	ENSBTAG00000003693	SUN2	9.69774e-24
Blood.sQTL	Chr5:110863747	110883147	110883052	ENSBTAG00000003693	SUN2	9.69774e-24
Blood.sQTL	Chr5:110863759	110883147	110883052	ENSBTAG00000003693	SUN2	9.69774e-24
Blood.sQTL	Chr5:110863936	110883147	110883052	ENSBTAG00000003693	SUN2	9.69774e-24
Blood.sQTL	Chr5:110863977	110883147	110883052	ENSBTAG00000003693	SUN2	9.69774e-24
Blood.sQTL	Chr5:110864461	110883147	110883052	ENSBTAG00000003693	SUN2	9.69774e-24
Blood.sQTL	Chr5:110864556	110883147	110883052	ENSBTAG00000003693	SUN2	9.69774e-24
Blood.sQTL	Chr5:110864797	110883147	110883052	ENSBTAG00000003693	SUN2	9.69774e-24
Blood.sQTL	Chr5:110865244	110883147	110883052	ENSBTAG00000003693	SUN2	9.69774e-24
Blood.sQTL	Chr5:110865257	110883147	110883052	ENSBTAG00000003693	SUN2	9.69774e-24
Blood.sQTL	Chr5:110865828	110883147	110883052	ENSBTAG00000003693	SUN2	9.69774e-24
Blood.sQTL	Chr5:110865853	110883147	110883052	ENSBTAG00000003693	SUN2	9.69774e-24
Blood.sQTL	Chr5:110865911	110883147	110883052	ENSBTAG00000003693	SUN2	9.69774e-24
Blood.sQTL	Chr5:110865952	110883147	110883052	ENSBTAG00000003693	SUN2	9.69774e-24
Blood.sQTL	Chr5:110866739	110883147	110883052	ENSBTAG00000003693	SUN2	9.69774e-24
Blood.sQTL	Chr5:110867008	110883147	110883052	ENSBTAG00000003693	SUN2	9.69774e-24
Blood.sQTL	Chr5:110867164	110883147	110883052	ENSBTAG00000003693	SUN2	9.69774e-24
Blood.sQTL	Chr5:110867254	110883147	110883052	ENSBTAG00000003693	SUN2	9.69774e-24
Blood.sQTL	Chr5:110867274	110883147	110883052	ENSBTAG00000003693	SUN2	9.69774e-24
Blood.sQTL	Chr5:110867590	110883147	110883052	ENSBTAG00000003693	SUN2	9.69774e-24
Blood.sQTL	Chr5:110867633	110883147	110883052	ENSBTAG00000003693	SUN2	9.69774e-24
Blood.sQTL	Chr5:110867763	110883147	110883052	ENSBTAG00000003693	SUN2	9.69774e-24
Blood.sQTL	Chr5:110867947	110883147	110883052	ENSBTAG00000003693	SUN2	9.69774e-24
Blood.sQTL	Chr5:110869004	110883147	110883052	ENSBTAG00000003693	SUN2	9.69774e-24
Blood.sQTL	Chr5:110869565	110883147	110883052	ENSBTAG00000003693	SUN2	9.69774e-24
Blood.sQTL	Chr5:110870590	110883147	110883052	ENSBTAG00000003693	SUN2	9.69774e-24
Blood.sQTL	Chr5:110870671	110883147	110883052	ENSBTAG00000003693	SUN2	9.69774e-24
Blood.sQTL	Chr5:110870680	110883147	110883052	ENSBTAG00000003693	SUN2	9.69774e-24
Blood.sQTL	Chr5:110871428	110883147	110883052	ENSBTAG00000003693	SUN2	9.69774e-24
Blood.sQTL	Chr5:110871788	110883147	110883052	ENSBTAG00000003693	SUN2	9.69774e-24
Blood.sQTL	Chr5:110871995	110883147	110883052	ENSBTAG00000003693	SUN2	9.69774e-24
Blood.sQTL	Chr5:110872433	110883147	110883052	ENSBTAG00000003693	SUN2	9.69774e-24
Blood.sQTL	Chr5:110872520	110883147	110883052	ENSBTAG00000003693	SUN2	9.69774e-24
Blood.sQTL	Chr5:110873157	110883147	110883052	ENSBTAG00000003693	SUN2	9.69774e-24
Blood.sQTL	Chr5:110873293	110883147	110883052	ENSBTAG00000003693	SUN2	9.69774e-24
Blood.sQTL	Chr5:110873352	110883147	110883052	ENSBTAG00000003693	SUN2	9.69774e-24
Blood.sQTL	Chr5:110873403	110883147	110883052	ENSBTAG00000003693	SUN2	9.69774e-24
Blood.sQTL	Chr5:110873582	110883147	110883052	ENSBTAG00000003693	SUN2	9.69774e-24
Blood.sQTL	Chr5:110874302	110883147	110883052	ENSBTAG00000003693	SUN2	9.69774e-24
Blood.sQTL	Chr5:110874326	110883147	110883052	ENSBTAG00000003693	SUN2	9.69774e-24
Blood.sQTL	Chr5:110874469	110883147	110883052	ENSBTAG00000003693	SUN2	9.69774e-24
Blood.sQTL	Chr5:110874481	110883147	110883052	ENSBTAG00000003693	SUN2	9.69774e-24
Blood.sQTL	Chr5:110874976	110883147	110883052	ENSBTAG00000003693	SUN2	9.69774e-24
Blood.sQTL	Chr5:110875295	110883147	110883052	ENSBTAG00000003693	SUN2	9.69774e-24
Blood.sQTL	Chr5:110875408	110883147	110883052	ENSBTAG00000003693	SUN2	9.69774e-24
Blood.sQTL	Chr5:110876711	110883147	110883052	ENSBTAG00000003693	SUN2	9.69774e-24
Blood.sQTL	Chr5:110877098	110883147	110883052	ENSBTAG00000003693	SUN2	9.69774e-24
Blood.sQTL	Chr5:110877995	110883147	110883052	ENSBTAG00000003693	SUN2	9.69774e-24
Blood.sQTL	Chr5:110878153	110883147	110883052	ENSBTAG00000003693	SUN2	9.69774e-24
Blood.sQTL	Chr5:110878310	110883147	110883052	ENSBTAG00000003693	SUN2	9.69774e-24
Blood.sQTL	Chr5:110879506	110883147	110883052	ENSBTAG00000003693	SUN2	9.69774e-24
Blood.sQTL	Chr5:110879559	110883147	110883052	ENSBTAG00000003693	SUN2	9.69774e-24
Blood.sQTL	Chr5:110879807	110883147	110883052	ENSBTAG00000003693	SUN2	9.69774e-24
Blood.sQTL	Chr5:110879911	110883147	110883052	ENSBTAG00000003693	SUN2	9.69774e-24
Blood.sQTL	Chr5:110879956	110883147	110883052	ENSBTAG00000003693	SUN2	9.69774e-24
Blood.sQTL	Chr5:110879976	110883147	110883052	ENSBTAG00000003693	SUN2	9.69774e-24
Blood.sQTL	Chr5:110880134	110883147	110883052	ENSBTAG00000003693	SUN2	9.69774e-24
Blood.sQTL	Chr5:110880337	110883147	110883052	ENSBTAG00000003693	SUN2	9.69774e-24
Blood.sQTL	Chr5:110880972	110883147	110883052	ENSBTAG00000003693	SUN2	9.69774e-24
Blood.sQTL	Chr5:110881024	110883147	110883052	ENSBTAG00000003693	SUN2	9.69774e-24
Blood.sQTL	Chr5:110881428	110883147	110883052	ENSBTAG00000003693	SUN2	9.69774e-24
Blood.sQTL	Chr5:110881853	110883147	110883052	ENSBTAG00000003693	SUN2	9.69774e-24
Blood.sQTL	Chr5:110882123	110883147	110883052	ENSBTAG00000003693	SUN2	9.69774e-24
Blood.sQTL	Chr5:110882275	110883147	110883052	ENSBTAG00000003693	SUN2	9.69774e-24
Blood.sQTL	Chr5:110882400	110883147	110883052	ENSBTAG00000003693	SUN2	9.69774e-24
Blood.sQTL	Chr5:110882710	110883147	110883052	ENSBTAG00000003693	SUN2	9.69774e-24
Blood.sQTL	Chr5:110882738	110883147	110883052	ENSBTAG00000003693	SUN2	9.69774e-24
Blood.sQTL	Chr5:110882774	110883147	110883052	ENSBTAG00000003693	SUN2	9.69774e-24
Blood.sQTL	Chr5:110882839	110883147	110883052	ENSBTAG00000003693	SUN2	9.69774e-24
Blood.sQTL	Chr5:110882857	110883147	110883052	ENSBTAG00000003693	SUN2	9.69774e-24
Blood.sQTL	Chr5:110882864	110883147	110883052	ENSBTAG00000003693	SUN2	9.69774e-24
Blood.sQTL	Chr5:110882907	110883147	110883052	ENSBTAG00000003693	SUN2	9.69774e-24
Blood.sQTL	Chr5:110882943	110883147	110883052	ENSBTAG00000003693	SUN2	9.69774e-24
Blood.sQTL	Chr5:110883019	110883147	110883052	ENSBTAG00000003693	SUN2	9.69774e-24
Blood.sQTL	Chr5:110883024	110883147	110883052	ENSBTAG00000003693	SUN2	9.69774e-24
Blood.sQTL	Chr5:110883045	110883147	110883052	ENSBTAG00000003693	SUN2	9.69774e-24
Blood.sQTL	Chr5:110883060	110883147	110883052	ENSBTAG00000003693	SUN2	9.69774e-24
Blood.sQTL	Chr5:110883087	110883147	110883052	ENSBTAG00000003693	SUN2	9.69774e-24
Blood.sQTL	Chr5:110883126	110883147	110883052	ENSBTAG00000003693	SUN2	9.69774e-24
Blood.sQTL	Chr5:110883140	110883147	110883052	ENSBTAG00000003693	SUN2	9.69774e-24
Blood.sQTL	Chr5:110883193	110883147	110883052	ENSBTAG00000003693	SUN2	9.69774e-24
Blood.sQTL	Chr5:110883212	110883147	110883052	ENSBTAG00000003693	SUN2	9.69774e-24
Blood.sQTL	Chr5:110883237	110883147	110883052	ENSBTAG00000003693	SUN2	9.69774e-24
Blood.sQTL	Chr28:43519740	43494534	43494440	ENSBTAG00000023028	NA	1.3199e-23
Blood.sQTL	Chr5:110870166	110883147	110883052	ENSBTAG00000003693	SUN2	1.34837e-23
Blood.sQTL	Chr28:7299330	7305001	7304932	ENSBTAG00000004517	TARBP1	1.50464e-23
Blood.sQTL	Chr28:43556797	43494534	43494440	ENSBTAG00000023028	NA	1.50854e-23
Blood.sQTL	Chr25:39502915	39517905	39517718	ENSBTAG00000007772	SLC29A4	1.51761e-23
Blood.sQTL	Chr25:39504091	39517905	39517718	ENSBTAG00000007772	SLC29A4	1.51761e-23
Blood.sQTL	Chr25:39506243	39517905	39517718	ENSBTAG00000007772	SLC29A4	1.51761e-23
Blood.sQTL	Chr25:39518953	39517905	39517718	ENSBTAG00000007772	SLC29A4	1.51761e-23
Blood.sQTL	Chr25:39520344	39517905	39517718	ENSBTAG00000007772	SLC29A4	1.51761e-23
Blood.sQTL	Chr25:39521941	39517905	39517718	ENSBTAG00000007772	SLC29A4	1.51761e-23
Blood.sQTL	Chr28:7296889	7305001	7304932	ENSBTAG00000004517	TARBP1	1.76938e-23
Blood.sQTL	Chr28:7296896	7305001	7304932	ENSBTAG00000004517	TARBP1	1.76938e-23
Blood.sQTL	Chr28:7296902	7305001	7304932	ENSBTAG00000004517	TARBP1	1.76938e-23
Blood.sQTL	Chr5:110870291	110883147	110883052	ENSBTAG00000003693	SUN2	1.87345e-23
Blood.sQTL	Chr25:39502915	39517079	39516839	ENSBTAG00000007772	SLC29A4	2.22402e-23
Blood.sQTL	Chr25:39504091	39517079	39516839	ENSBTAG00000007772	SLC29A4	2.22402e-23
Blood.sQTL	Chr25:39506243	39517079	39516839	ENSBTAG00000007772	SLC29A4	2.22402e-23
Blood.sQTL	Chr25:39518953	39517079	39516839	ENSBTAG00000007772	SLC29A4	2.22402e-23
Blood.sQTL	Chr25:39520344	39517079	39516839	ENSBTAG00000007772	SLC29A4	2.22402e-23
Blood.sQTL	Chr25:39521941	39517079	39516839	ENSBTAG00000007772	SLC29A4	2.22402e-23
Blood.sQTL	Chr25:39514443	39517905	39517718	ENSBTAG00000007772	SLC29A4	3.51194e-23
Blood.sQTL	Chr25:39515530	39517905	39517718	ENSBTAG00000007772	SLC29A4	3.51194e-23
Blood.sQTL	Chr25:39518347	39517905	39517718	ENSBTAG00000007772	SLC29A4	3.51194e-23
Blood.sQTL	Chr25:39514443	39517079	39516839	ENSBTAG00000007772	SLC29A4	3.87157e-23
Blood.sQTL	Chr25:39515530	39517079	39516839	ENSBTAG00000007772	SLC29A4	3.87157e-23
Blood.sQTL	Chr25:39518347	39517079	39516839	ENSBTAG00000007772	SLC29A4	3.87157e-23
Blood.sQTL	Chr18:1802850	1809888	1809840	ENSBTAG00000020714	NA	6.3625e-23
Blood.sQTL	Chr18:1802935	1809888	1809840	ENSBTAG00000020714	NA	6.3625e-23
Blood.sQTL	Chr18:1802960	1809888	1809840	ENSBTAG00000020714	NA	6.3625e-23
Blood.sQTL	Chr18:1802996	1809888	1809840	ENSBTAG00000020714	NA	6.3625e-23
Blood.sQTL	Chr18:1803143	1809888	1809840	ENSBTAG00000020714	NA	6.3625e-23
Blood.sQTL	Chr18:1803217	1809888	1809840	ENSBTAG00000020714	NA	6.3625e-23
Blood.sQTL	Chr18:1803306	1809888	1809840	ENSBTAG00000020714	NA	6.3625e-23
Blood.sQTL	Chr18:1803382	1809888	1809840	ENSBTAG00000020714	NA	6.3625e-23
Blood.sQTL	Chr18:1803490	1809888	1809840	ENSBTAG00000020714	NA	6.3625e-23
Blood.sQTL	Chr18:1803577	1809888	1809840	ENSBTAG00000020714	NA	6.3625e-23
Blood.sQTL	Chr18:1803598	1809888	1809840	ENSBTAG00000020714	NA	6.3625e-23
Blood.sQTL	Chr18:1803636	1809888	1809840	ENSBTAG00000020714	NA	6.3625e-23
Blood.sQTL	Chr18:1803764	1809888	1809840	ENSBTAG00000020714	NA	6.3625e-23
Blood.sQTL	Chr18:1803808	1809888	1809840	ENSBTAG00000020714	NA	6.3625e-23
Blood.sQTL	Chr18:1804200	1809888	1809840	ENSBTAG00000020714	NA	6.3625e-23
Blood.sQTL	Chr18:1804659	1809888	1809840	ENSBTAG00000020714	NA	6.3625e-23
Blood.sQTL	Chr18:1804766	1809888	1809840	ENSBTAG00000020714	NA	6.3625e-23
Blood.sQTL	Chr5:110826806	110883147	110883052	ENSBTAG00000003693	SUN2	7.95612e-23
Blood.sQTL	Chr5:110827091	110883147	110883052	ENSBTAG00000003693	SUN2	7.95612e-23
Blood.sQTL	Chr5:110829309	110883147	110883052	ENSBTAG00000003693	SUN2	7.95612e-23
Blood.sQTL	Chr5:110830173	110883147	110883052	ENSBTAG00000003693	SUN2	7.95612e-23
Blood.sQTL	Chr5:110830674	110883147	110883052	ENSBTAG00000003693	SUN2	7.95612e-23
Blood.sQTL	Chr5:110831948	110883147	110883052	ENSBTAG00000003693	SUN2	7.95612e-23
Blood.sQTL	Chr5:110832008	110883147	110883052	ENSBTAG00000003693	SUN2	7.95612e-23
Blood.sQTL	Chr5:110832078	110883147	110883052	ENSBTAG00000003693	SUN2	7.95612e-23
Blood.sQTL	Chr5:110832319	110883147	110883052	ENSBTAG00000003693	SUN2	7.95612e-23
Blood.sQTL	Chr5:110833279	110883147	110883052	ENSBTAG00000003693	SUN2	7.95612e-23
Blood.sQTL	Chr5:110833441	110883147	110883052	ENSBTAG00000003693	SUN2	7.95612e-23
Blood.sQTL	Chr5:110833453	110883147	110883052	ENSBTAG00000003693	SUN2	7.95612e-23
Blood.sQTL	Chr5:110834155	110883147	110883052	ENSBTAG00000003693	SUN2	7.95612e-23
Blood.sQTL	Chr5:110834223	110883147	110883052	ENSBTAG00000003693	SUN2	7.95612e-23
Blood.sQTL	Chr5:110834678	110883147	110883052	ENSBTAG00000003693	SUN2	7.95612e-23
Blood.sQTL	Chr5:110834735	110883147	110883052	ENSBTAG00000003693	SUN2	7.95612e-23
Blood.sQTL	Chr5:110835386	110883147	110883052	ENSBTAG00000003693	SUN2	7.95612e-23
Blood.sQTL	Chr5:110835397	110883147	110883052	ENSBTAG00000003693	SUN2	7.95612e-23
Blood.sQTL	Chr5:110835572	110883147	110883052	ENSBTAG00000003693	SUN2	7.95612e-23
Blood.sQTL	Chr5:110836414	110883147	110883052	ENSBTAG00000003693	SUN2	7.95612e-23
Blood.sQTL	Chr5:110837026	110883147	110883052	ENSBTAG00000003693	SUN2	7.95612e-23
Blood.sQTL	Chr5:110837873	110883147	110883052	ENSBTAG00000003693	SUN2	7.95612e-23
Blood.sQTL	Chr5:110837989	110883147	110883052	ENSBTAG00000003693	SUN2	7.95612e-23
Blood.sQTL	Chr5:110838344	110883147	110883052	ENSBTAG00000003693	SUN2	7.95612e-23
Blood.sQTL	Chr5:110838928	110883147	110883052	ENSBTAG00000003693	SUN2	7.95612e-23
Blood.sQTL	Chr18:1800331	1807715	1807580	ENSBTAG00000020714	NA	8.47821e-23
Blood.sQTL	Chr25:39512554	39517905	39517718	ENSBTAG00000007772	SLC29A4	1.48383e-22
Blood.sQTL	Chr3:55086751	55028734	55028539	ENSBTAG00000038500	NA	2.23654e-22
Blood.sQTL	Chr3:55109328	55028734	55028539	ENSBTAG00000038500	NA	2.23654e-22
Blood.sQTL	Chr3:55109459	55028734	55028539	ENSBTAG00000038500	NA	2.23654e-22
Blood.sQTL	Chr3:55109658	55028734	55028539	ENSBTAG00000038500	NA	2.23654e-22
Blood.sQTL	Chr3:55111782	55028734	55028539	ENSBTAG00000038500	NA	2.23654e-22
Blood.sQTL	Chr3:55112399	55028734	55028539	ENSBTAG00000038500	NA	2.23654e-22
Blood.sQTL	Chr25:39512554	39517079	39516839	ENSBTAG00000007772	SLC29A4	2.75146e-22
Blood.sQTL	Chr18:1775182	1807715	1807580	ENSBTAG00000020714	NA	4.46702e-22
Blood.sQTL	Chr18:1775189	1807715	1807580	ENSBTAG00000020714	NA	4.46702e-22
Blood.sQTL	Chr18:1775193	1807715	1807580	ENSBTAG00000020714	NA	4.46702e-22
Blood.sQTL	Chr18:1776229	1807715	1807580	ENSBTAG00000020714	NA	4.46702e-22
Blood.sQTL	Chr18:1776241	1807715	1807580	ENSBTAG00000020714	NA	4.46702e-22
Blood.sQTL	Chr18:1776259	1807715	1807580	ENSBTAG00000020714	NA	4.46702e-22
Blood.sQTL	Chr18:1776301	1807715	1807580	ENSBTAG00000020714	NA	4.46702e-22
Blood.sQTL	Chr18:1796429	1807715	1807580	ENSBTAG00000020714	NA	4.46702e-22
Blood.sQTL	Chr18:1770781	1809888	1809840	ENSBTAG00000020714	NA	5.54788e-22
Blood.sQTL	Chr18:1798615	1809888	1809840	ENSBTAG00000020714	NA	5.54788e-22
Blood.sQTL	Chr18:1798621	1809888	1809840	ENSBTAG00000020714	NA	5.54788e-22
Blood.sQTL	Chr18:1798782	1809888	1809840	ENSBTAG00000020714	NA	5.54788e-22
Blood.sQTL	Chr18:1798904	1809888	1809840	ENSBTAG00000020714	NA	5.54788e-22
Blood.sQTL	Chr18:1798945	1809888	1809840	ENSBTAG00000020714	NA	5.54788e-22
Blood.sQTL	Chr18:1798979	1809888	1809840	ENSBTAG00000020714	NA	5.54788e-22
Blood.sQTL	Chr18:1799024	1809888	1809840	ENSBTAG00000020714	NA	5.54788e-22
Blood.sQTL	Chr18:1799041	1809888	1809840	ENSBTAG00000020714	NA	5.54788e-22
Blood.sQTL	Chr18:1799138	1809888	1809840	ENSBTAG00000020714	NA	5.54788e-22
Blood.sQTL	Chr18:1799170	1809888	1809840	ENSBTAG00000020714	NA	5.54788e-22
Blood.sQTL	Chr18:1799195	1809888	1809840	ENSBTAG00000020714	NA	5.54788e-22
Blood.sQTL	Chr18:1799564	1809888	1809840	ENSBTAG00000020714	NA	5.54788e-22
Blood.sQTL	Chr18:1799629	1809888	1809840	ENSBTAG00000020714	NA	5.54788e-22
Blood.sQTL	Chr18:1799643	1809888	1809840	ENSBTAG00000020714	NA	5.54788e-22
Blood.sQTL	Chr18:1799858	1809888	1809840	ENSBTAG00000020714	NA	5.54788e-22
Blood.sQTL	Chr18:1799981	1809888	1809840	ENSBTAG00000020714	NA	5.54788e-22
Blood.sQTL	Chr18:1800962	1809888	1809840	ENSBTAG00000020714	NA	5.54788e-22
Blood.sQTL	Chr18:1801495	1809888	1809840	ENSBTAG00000020714	NA	5.54788e-22
Blood.sQTL	Chr18:1802582	1809888	1809840	ENSBTAG00000020714	NA	5.54788e-22
Blood.sQTL	Chr28:7303204	7305001	7304932	ENSBTAG00000004517	TARBP1	5.76405e-22
Blood.sQTL	Chr3:55036698	55028734	55028539	ENSBTAG00000038500	NA	1.19298e-21
Blood.sQTL	Chr3:55037554	55028734	55028539	ENSBTAG00000038500	NA	1.19298e-21
Blood.sQTL	Chr3:55037696	55028734	55028539	ENSBTAG00000038500	NA	1.19298e-21
Blood.sQTL	Chr3:55037769	55028734	55028539	ENSBTAG00000038500	NA	1.19298e-21
Blood.sQTL	Chr3:55038833	55028734	55028539	ENSBTAG00000038500	NA	1.19298e-21
Blood.sQTL	Chr3:55041207	55028734	55028539	ENSBTAG00000038500	NA	1.19298e-21
Blood.sQTL	Chr3:55046540	55028734	55028539	ENSBTAG00000038500	NA	1.19298e-21
Blood.sQTL	Chr3:55047756	55028734	55028539	ENSBTAG00000038500	NA	1.19298e-21
Blood.sQTL	Chr3:55047845	55028734	55028539	ENSBTAG00000038500	NA	1.19298e-21
Blood.sQTL	Chr3:55049008	55028734	55028539	ENSBTAG00000038500	NA	1.19298e-21
Blood.sQTL	Chr3:55053110	55028734	55028539	ENSBTAG00000038500	NA	1.19298e-21
Blood.sQTL	Chr3:55055605	55028734	55028539	ENSBTAG00000038500	NA	1.19298e-21
Blood.sQTL	Chr3:55056190	55028734	55028539	ENSBTAG00000038500	NA	1.19298e-21
Blood.sQTL	Chr3:55061092	55028734	55028539	ENSBTAG00000038500	NA	1.19298e-21
Blood.sQTL	Chr3:55065370	55028734	55028539	ENSBTAG00000038500	NA	1.19298e-21
Blood.sQTL	Chr3:55066681	55028734	55028539	ENSBTAG00000038500	NA	1.19298e-21
Blood.sQTL	Chr3:55066699	55028734	55028539	ENSBTAG00000038500	NA	1.19298e-21
Blood.sQTL	Chr3:55067685	55028734	55028539	ENSBTAG00000038500	NA	1.19298e-21
Blood.sQTL	Chr3:55070855	55028734	55028539	ENSBTAG00000038500	NA	1.19298e-21
Blood.sQTL	Chr3:55072007	55028734	55028539	ENSBTAG00000038500	NA	1.19298e-21
Blood.sQTL	Chr3:55073468	55028734	55028539	ENSBTAG00000038500	NA	1.19298e-21
Blood.sQTL	Chr3:55074485	55028734	55028539	ENSBTAG00000038500	NA	1.19298e-21
Blood.sQTL	Chr3:55074720	55028734	55028539	ENSBTAG00000038500	NA	1.19298e-21
Blood.sQTL	Chr3:55074908	55028734	55028539	ENSBTAG00000038500	NA	1.19298e-21
Blood.sQTL	Chr3:55075240	55028734	55028539	ENSBTAG00000038500	NA	1.19298e-21
Blood.sQTL	Chr3:55075622	55028734	55028539	ENSBTAG00000038500	NA	1.19298e-21
Blood.sQTL	Chr3:55076771	55028734	55028539	ENSBTAG00000038500	NA	1.19298e-21
Blood.sQTL	Chr3:55077485	55028734	55028539	ENSBTAG00000038500	NA	1.19298e-21
Blood.sQTL	Chr3:55078079	55028734	55028539	ENSBTAG00000038500	NA	1.19298e-21
Blood.sQTL	Chr3:55078288	55028734	55028539	ENSBTAG00000038500	NA	1.19298e-21
Blood.sQTL	Chr3:55078314	55028734	55028539	ENSBTAG00000038500	NA	1.19298e-21
Blood.sQTL	Chr3:55078751	55028734	55028539	ENSBTAG00000038500	NA	1.19298e-21
Blood.sQTL	Chr3:55111163	55028734	55028539	ENSBTAG00000038500	NA	1.19298e-21
Blood.sQTL	Chr3:55111337	55028734	55028539	ENSBTAG00000038500	NA	1.19298e-21
Blood.sQTL	Chr3:55112448	55028734	55028539	ENSBTAG00000038500	NA	1.19298e-21
Blood.sQTL	Chr3:55113615	55028734	55028539	ENSBTAG00000038500	NA	1.19298e-21
Blood.sQTL	Chr3:55113715	55028734	55028539	ENSBTAG00000038500	NA	1.19298e-21
Blood.sQTL	Chr3:55115314	55028734	55028539	ENSBTAG00000038500	NA	1.19298e-21
Blood.sQTL	Chr3:55116621	55028734	55028539	ENSBTAG00000038500	NA	1.19298e-21
Blood.sQTL	Chr3:55117326	55028734	55028539	ENSBTAG00000038500	NA	1.19298e-21
Blood.sQTL	Chr3:55117716	55028734	55028539	ENSBTAG00000038500	NA	1.19298e-21
Blood.sQTL	Chr3:55118072	55028734	55028539	ENSBTAG00000038500	NA	1.19298e-21
Blood.sQTL	Chr3:55121763	55028734	55028539	ENSBTAG00000038500	NA	1.19298e-21
Blood.sQTL	Chr3:55122692	55028734	55028539	ENSBTAG00000038500	NA	1.19298e-21
Blood.sQTL	Chr3:55123860	55028734	55028539	ENSBTAG00000038500	NA	1.19298e-21
Blood.sQTL	Chr3:55126233	55028734	55028539	ENSBTAG00000038500	NA	1.19298e-21
Blood.sQTL	Chr3:55126392	55028734	55028539	ENSBTAG00000038500	NA	1.19298e-21
Blood.sQTL	Chr3:55126516	55028734	55028539	ENSBTAG00000038500	NA	1.19298e-21
Blood.sQTL	Chr3:55126547	55028734	55028539	ENSBTAG00000038500	NA	1.19298e-21
Blood.sQTL	Chr3:55126613	55028734	55028539	ENSBTAG00000038500	NA	1.19298e-21
Blood.sQTL	Chr3:55126808	55028734	55028539	ENSBTAG00000038500	NA	1.19298e-21
Blood.sQTL	Chr3:55127063	55028734	55028539	ENSBTAG00000038500	NA	1.19298e-21
Blood.sQTL	Chr3:55127310	55028734	55028539	ENSBTAG00000038500	NA	1.19298e-21
Blood.sQTL	Chr3:55129404	55028734	55028539	ENSBTAG00000038500	NA	1.19298e-21
Blood.sQTL	Chr3:55133561	55028734	55028539	ENSBTAG00000038500	NA	1.19298e-21
Blood.sQTL	Chr3:55141115	55028734	55028539	ENSBTAG00000038500	NA	1.19298e-21
Blood.sQTL	Chr3:55141370	55028734	55028539	ENSBTAG00000038500	NA	1.19298e-21
Blood.sQTL	Chr3:55142234	55028734	55028539	ENSBTAG00000038500	NA	1.19298e-21
Blood.sQTL	Chr3:55142267	55028734	55028539	ENSBTAG00000038500	NA	1.19298e-21
Blood.sQTL	Chr3:55142377	55028734	55028539	ENSBTAG00000038500	NA	1.19298e-21
Blood.sQTL	Chr3:55142387	55028734	55028539	ENSBTAG00000038500	NA	1.19298e-21
Blood.sQTL	Chr3:55142483	55028734	55028539	ENSBTAG00000038500	NA	1.19298e-21
Blood.sQTL	Chr3:55142674	55028734	55028539	ENSBTAG00000038500	NA	1.19298e-21
Blood.sQTL	Chr3:55143194	55028734	55028539	ENSBTAG00000038500	NA	1.19298e-21
Blood.sQTL	Chr3:55143824	55028734	55028539	ENSBTAG00000038500	NA	1.19298e-21
Blood.sQTL	Chr3:55144512	55028734	55028539	ENSBTAG00000038500	NA	1.19298e-21
Blood.sQTL	Chr3:55144834	55028734	55028539	ENSBTAG00000038500	NA	1.19298e-21
Blood.sQTL	Chr3:55145228	55028734	55028539	ENSBTAG00000038500	NA	1.19298e-21
Blood.sQTL	Chr3:55146230	55028734	55028539	ENSBTAG00000038500	NA	1.19298e-21
Blood.sQTL	Chr3:55146424	55028734	55028539	ENSBTAG00000038500	NA	1.19298e-21
Blood.sQTL	Chr3:55146937	55028734	55028539	ENSBTAG00000038500	NA	1.19298e-21
Blood.sQTL	Chr3:55147861	55028734	55028539	ENSBTAG00000038500	NA	1.19298e-21
Blood.sQTL	Chr3:55151471	55028734	55028539	ENSBTAG00000038500	NA	1.19298e-21
Blood.sQTL	Chr3:55151635	55028734	55028539	ENSBTAG00000038500	NA	1.19298e-21
Blood.sQTL	Chr3:55152727	55028734	55028539	ENSBTAG00000038500	NA	1.19298e-21
Blood.sQTL	Chr3:55152895	55028734	55028539	ENSBTAG00000038500	NA	1.19298e-21
Blood.sQTL	Chr3:55155207	55028734	55028539	ENSBTAG00000038500	NA	1.19298e-21
Blood.sQTL	Chr3:55155699	55028734	55028539	ENSBTAG00000038500	NA	1.19298e-21
Blood.sQTL	Chr3:55157505	55028734	55028539	ENSBTAG00000038500	NA	1.19298e-21
Blood.sQTL	Chr3:55160427	55028734	55028539	ENSBTAG00000038500	NA	1.19298e-21
Blood.sQTL	Chr3:55161757	55028734	55028539	ENSBTAG00000038500	NA	1.19298e-21
Blood.sQTL	Chr3:55163565	55028734	55028539	ENSBTAG00000038500	NA	1.19298e-21
Blood.sQTL	Chr3:55164326	55028734	55028539	ENSBTAG00000038500	NA	1.19298e-21
Blood.sQTL	Chr3:55164367	55028734	55028539	ENSBTAG00000038500	NA	1.19298e-21
Blood.sQTL	Chr3:55166061	55028734	55028539	ENSBTAG00000038500	NA	1.19298e-21
Blood.sQTL	Chr3:55169412	55028734	55028539	ENSBTAG00000038500	NA	1.19298e-21
Blood.sQTL	Chr3:55169800	55028734	55028539	ENSBTAG00000038500	NA	1.19298e-21
Blood.sQTL	Chr3:55170369	55028734	55028539	ENSBTAG00000038500	NA	1.19298e-21
Blood.sQTL	Chr3:55171819	55028734	55028539	ENSBTAG00000038500	NA	1.19298e-21
Blood.sQTL	Chr3:55171974	55028734	55028539	ENSBTAG00000038500	NA	1.19298e-21
Blood.sQTL	Chr3:55173767	55028734	55028539	ENSBTAG00000038500	NA	1.19298e-21
Blood.sQTL	Chr3:55174829	55028734	55028539	ENSBTAG00000038500	NA	1.19298e-21
Blood.sQTL	Chr3:55175580	55028734	55028539	ENSBTAG00000038500	NA	1.19298e-21
Blood.sQTL	Chr3:55177101	55028734	55028539	ENSBTAG00000038500	NA	1.19298e-21
Blood.sQTL	Chr3:55179896	55028734	55028539	ENSBTAG00000038500	NA	1.19298e-21
Blood.sQTL	Chr3:55181577	55028734	55028539	ENSBTAG00000038500	NA	1.19298e-21
Blood.sQTL	Chr3:55182348	55028734	55028539	ENSBTAG00000038500	NA	1.19298e-21
Blood.sQTL	Chr3:55184009	55028734	55028539	ENSBTAG00000038500	NA	1.19298e-21
Blood.sQTL	Chr3:55184837	55028734	55028539	ENSBTAG00000038500	NA	1.19298e-21
Blood.sQTL	Chr3:55185677	55028734	55028539	ENSBTAG00000038500	NA	1.19298e-21
Blood.sQTL	Chr3:55185912	55028734	55028539	ENSBTAG00000038500	NA	1.19298e-21
Blood.sQTL	Chr3:55190429	55028734	55028539	ENSBTAG00000038500	NA	1.19298e-21
Blood.sQTL	Chr3:55194164	55028734	55028539	ENSBTAG00000038500	NA	1.19298e-21
Blood.sQTL	Chr3:55195444	55028734	55028539	ENSBTAG00000038500	NA	1.19298e-21
Blood.sQTL	Chr3:55195477	55028734	55028539	ENSBTAG00000038500	NA	1.19298e-21
Blood.sQTL	Chr3:55195505	55028734	55028539	ENSBTAG00000038500	NA	1.19298e-21
Blood.sQTL	Chr3:55195622	55028734	55028539	ENSBTAG00000038500	NA	1.19298e-21
Blood.sQTL	Chr3:55196647	55028734	55028539	ENSBTAG00000038500	NA	1.19298e-21
Blood.sQTL	Chr3:55197880	55028734	55028539	ENSBTAG00000038500	NA	1.19298e-21
Blood.sQTL	Chr3:55198016	55028734	55028539	ENSBTAG00000038500	NA	1.19298e-21
Blood.sQTL	Chr3:55198577	55028734	55028539	ENSBTAG00000038500	NA	1.19298e-21
Blood.sQTL	Chr3:55199482	55028734	55028539	ENSBTAG00000038500	NA	1.19298e-21
Blood.sQTL	Chr3:55199527	55028734	55028539	ENSBTAG00000038500	NA	1.19298e-21
Blood.sQTL	Chr3:55199867	55028734	55028539	ENSBTAG00000038500	NA	1.19298e-21
Blood.sQTL	Chr3:55200619	55028734	55028539	ENSBTAG00000038500	NA	1.19298e-21
Blood.sQTL	Chr3:55200639	55028734	55028539	ENSBTAG00000038500	NA	1.19298e-21
Blood.sQTL	Chr3:55200790	55028734	55028539	ENSBTAG00000038500	NA	1.19298e-21
Blood.sQTL	Chr3:55201856	55028734	55028539	ENSBTAG00000038500	NA	1.19298e-21
Blood.sQTL	Chr3:55202068	55028734	55028539	ENSBTAG00000038500	NA	1.19298e-21
Blood.sQTL	Chr3:55202295	55028734	55028539	ENSBTAG00000038500	NA	1.19298e-21
Blood.sQTL	Chr3:55204830	55028734	55028539	ENSBTAG00000038500	NA	1.19298e-21
Blood.sQTL	Chr3:55204958	55028734	55028539	ENSBTAG00000038500	NA	1.19298e-21
Blood.sQTL	Chr3:55205272	55028734	55028539	ENSBTAG00000038500	NA	1.19298e-21
Blood.sQTL	Chr3:55205368	55028734	55028539	ENSBTAG00000038500	NA	1.19298e-21
Blood.sQTL	Chr3:55205533	55028734	55028539	ENSBTAG00000038500	NA	1.19298e-21
Blood.sQTL	Chr3:55205881	55028734	55028539	ENSBTAG00000038500	NA	1.19298e-21
Blood.sQTL	Chr3:55206202	55028734	55028539	ENSBTAG00000038500	NA	1.19298e-21
Blood.sQTL	Chr3:55206263	55028734	55028539	ENSBTAG00000038500	NA	1.19298e-21
Blood.sQTL	Chr3:55207961	55028734	55028539	ENSBTAG00000038500	NA	1.19298e-21
Blood.sQTL	Chr3:55211457	55028734	55028539	ENSBTAG00000038500	NA	1.19298e-21
Blood.sQTL	Chr3:55211744	55028734	55028539	ENSBTAG00000038500	NA	1.19298e-21
Blood.sQTL	Chr3:55212469	55028734	55028539	ENSBTAG00000038500	NA	1.19298e-21
Blood.sQTL	Chr3:55212650	55028734	55028539	ENSBTAG00000038500	NA	1.19298e-21
Blood.sQTL	Chr3:55212841	55028734	55028539	ENSBTAG00000038500	NA	1.19298e-21
Blood.sQTL	Chr3:55218518	55028734	55028539	ENSBTAG00000038500	NA	1.19298e-21
Blood.sQTL	Chr3:55223590	55028734	55028539	ENSBTAG00000038500	NA	1.19298e-21
Blood.sQTL	Chr3:55224020	55028734	55028539	ENSBTAG00000038500	NA	1.19298e-21
Blood.sQTL	Chr3:55224333	55028734	55028539	ENSBTAG00000038500	NA	1.19298e-21
Blood.sQTL	Chr3:55224415	55028734	55028539	ENSBTAG00000038500	NA	1.19298e-21
Blood.sQTL	Chr3:55224465	55028734	55028539	ENSBTAG00000038500	NA	1.19298e-21
Blood.sQTL	Chr3:55224670	55028734	55028539	ENSBTAG00000038500	NA	1.19298e-21
Blood.sQTL	Chr3:55224721	55028734	55028539	ENSBTAG00000038500	NA	1.19298e-21
Blood.sQTL	Chr3:55225104	55028734	55028539	ENSBTAG00000038500	NA	1.19298e-21
Blood.sQTL	Chr3:55225135	55028734	55028539	ENSBTAG00000038500	NA	1.19298e-21
Blood.sQTL	Chr3:55225576	55028734	55028539	ENSBTAG00000038500	NA	1.19298e-21
Blood.sQTL	Chr3:55225666	55028734	55028539	ENSBTAG00000038500	NA	1.19298e-21
Blood.sQTL	Chr3:55226010	55028734	55028539	ENSBTAG00000038500	NA	1.19298e-21
Blood.sQTL	Chr3:55226320	55028734	55028539	ENSBTAG00000038500	NA	1.19298e-21
Blood.sQTL	Chr3:55226517	55028734	55028539	ENSBTAG00000038500	NA	1.19298e-21
Blood.sQTL	Chr3:55227423	55028734	55028539	ENSBTAG00000038500	NA	1.19298e-21
Blood.sQTL	Chr3:55228527	55028734	55028539	ENSBTAG00000038500	NA	1.19298e-21
Blood.sQTL	Chr3:55231305	55028734	55028539	ENSBTAG00000038500	NA	1.19298e-21
Blood.sQTL	Chr3:55232178	55028734	55028539	ENSBTAG00000038500	NA	1.19298e-21
Blood.sQTL	Chr3:55232457	55028734	55028539	ENSBTAG00000038500	NA	1.19298e-21
Blood.sQTL	Chr3:55232511	55028734	55028539	ENSBTAG00000038500	NA	1.19298e-21
Blood.sQTL	Chr3:55232814	55028734	55028539	ENSBTAG00000038500	NA	1.19298e-21
Blood.sQTL	Chr28:43475995	43494534	43494440	ENSBTAG00000023028	NA	1.22677e-21
Blood.sQTL	Chr1:69958990	69959623	69959480	ENSBTAG00000010382	MUC13	1.38793e-21
Blood.sQTL	Chr1:69958998	69959623	69959480	ENSBTAG00000010382	MUC13	1.38793e-21
Blood.sQTL	Chr28:43534887	43494534	43494440	ENSBTAG00000023028	NA	1.56862e-21
Blood.sQTL	Chr28:43534968	43494534	43494440	ENSBTAG00000023028	NA	1.56862e-21
Blood.sQTL	Chr28:43534970	43494534	43494440	ENSBTAG00000023028	NA	1.56862e-21
Blood.sQTL	Chr28:43535010	43494534	43494440	ENSBTAG00000023028	NA	1.56862e-21
Blood.sQTL	Chr28:43528983	43494534	43494440	ENSBTAG00000023028	NA	2.33987e-21
Blood.sQTL	Chr28:43534515	43494534	43494440	ENSBTAG00000023028	NA	2.33987e-21
Blood.sQTL	Chr28:43534655	43494534	43494440	ENSBTAG00000023028	NA	2.33987e-21
Blood.sQTL	Chr28:7299969	7305001	7304932	ENSBTAG00000004517	TARBP1	2.37903e-21
Blood.sQTL	Chr28:7299977	7305001	7304932	ENSBTAG00000004517	TARBP1	2.37903e-21
Blood.sQTL	Chr1:69957429	69959623	69959480	ENSBTAG00000010382	MUC13	2.46378e-21
Blood.sQTL	Chr1:69957864	69959623	69959480	ENSBTAG00000010382	MUC13	2.46378e-21
Blood.sQTL	Chr1:69957872	69959623	69959480	ENSBTAG00000010382	MUC13	2.46378e-21
Blood.sQTL	Chr3:55134198	55028734	55028539	ENSBTAG00000038500	NA	2.61696e-21
Blood.sQTL	Chr3:55134668	55028734	55028539	ENSBTAG00000038500	NA	2.61696e-21
Blood.sQTL	Chr3:55134902	55028734	55028539	ENSBTAG00000038500	NA	2.61696e-21
Blood.sQTL	Chr3:55136316	55028734	55028539	ENSBTAG00000038500	NA	2.61696e-21
Blood.sQTL	Chr3:55137703	55028734	55028539	ENSBTAG00000038500	NA	2.61696e-21
Blood.sQTL	Chr3:55138006	55028734	55028539	ENSBTAG00000038500	NA	2.61696e-21
Blood.sQTL	Chr3:55138136	55028734	55028539	ENSBTAG00000038500	NA	2.61696e-21
Blood.sQTL	Chr18:1781776	1807715	1807580	ENSBTAG00000020714	NA	2.64255e-21
Blood.sQTL	Chr18:1781780	1807715	1807580	ENSBTAG00000020714	NA	2.64255e-21
Blood.sQTL	Chr3:55026851	55028734	55028539	ENSBTAG00000038500	NA	2.72739e-21
Blood.sQTL	Chr3:55027766	55028734	55028539	ENSBTAG00000038500	NA	2.72739e-21
Blood.sQTL	Chr3:55028299	55028734	55028539	ENSBTAG00000038500	NA	2.72739e-21
Blood.sQTL	Chr3:55029103	55028734	55028539	ENSBTAG00000038500	NA	2.72739e-21
Blood.sQTL	Chr3:55029837	55028734	55028539	ENSBTAG00000038500	NA	2.72739e-21
Blood.sQTL	Chr3:55031323	55028734	55028539	ENSBTAG00000038500	NA	2.72739e-21
Blood.sQTL	Chr3:55031720	55028734	55028539	ENSBTAG00000038500	NA	2.72739e-21
Blood.sQTL	Chr3:55046731	55028734	55028539	ENSBTAG00000038500	NA	2.72739e-21
Blood.sQTL	Chr3:55105537	55028734	55028539	ENSBTAG00000038500	NA	2.72739e-21
Blood.sQTL	Chr18:1773747	1807715	1807580	ENSBTAG00000020714	NA	2.82457e-21
Blood.sQTL	Chr18:1770781	1808989	1808936	ENSBTAG00000020714	NA	2.83575e-21
Blood.sQTL	Chr18:1798615	1808989	1808936	ENSBTAG00000020714	NA	2.83575e-21
Blood.sQTL	Chr18:1798621	1808989	1808936	ENSBTAG00000020714	NA	2.83575e-21
Blood.sQTL	Chr18:1798782	1808989	1808936	ENSBTAG00000020714	NA	2.83575e-21
Blood.sQTL	Chr18:1798904	1808989	1808936	ENSBTAG00000020714	NA	2.83575e-21
Blood.sQTL	Chr18:1798945	1808989	1808936	ENSBTAG00000020714	NA	2.83575e-21
Blood.sQTL	Chr18:1798979	1808989	1808936	ENSBTAG00000020714	NA	2.83575e-21
Blood.sQTL	Chr18:1799024	1808989	1808936	ENSBTAG00000020714	NA	2.83575e-21
Blood.sQTL	Chr18:1799041	1808989	1808936	ENSBTAG00000020714	NA	2.83575e-21
Blood.sQTL	Chr18:1799138	1808989	1808936	ENSBTAG00000020714	NA	2.83575e-21
Blood.sQTL	Chr18:1799170	1808989	1808936	ENSBTAG00000020714	NA	2.83575e-21
Blood.sQTL	Chr18:1799195	1808989	1808936	ENSBTAG00000020714	NA	2.83575e-21
Blood.sQTL	Chr18:1799564	1808989	1808936	ENSBTAG00000020714	NA	2.83575e-21
Blood.sQTL	Chr18:1799629	1808989	1808936	ENSBTAG00000020714	NA	2.83575e-21
Blood.sQTL	Chr18:1799643	1808989	1808936	ENSBTAG00000020714	NA	2.83575e-21
Blood.sQTL	Chr18:1799858	1808989	1808936	ENSBTAG00000020714	NA	2.83575e-21
Blood.sQTL	Chr18:1799981	1808989	1808936	ENSBTAG00000020714	NA	2.83575e-21
Blood.sQTL	Chr18:1800962	1808989	1808936	ENSBTAG00000020714	NA	2.83575e-21
Blood.sQTL	Chr18:1801495	1808989	1808936	ENSBTAG00000020714	NA	2.83575e-21
Blood.sQTL	Chr18:1802582	1808989	1808936	ENSBTAG00000020714	NA	2.83575e-21
Blood.sQTL	Chr5:112843481	112843548	112843369	ENSBTAG00000016198	EP300	3.06047e-21
Blood.sQTL	Chr3:55150830	55028734	55028539	ENSBTAG00000038500	NA	3.06393e-21
Blood.sQTL	Chr3:55151582	55028734	55028539	ENSBTAG00000038500	NA	3.06393e-21
Blood.sQTL	Chr3:55151605	55028734	55028539	ENSBTAG00000038500	NA	3.06393e-21
Blood.sQTL	Chr3:55152125	55028734	55028539	ENSBTAG00000038500	NA	3.06393e-21
Blood.sQTL	Chr3:55152310	55028734	55028539	ENSBTAG00000038500	NA	3.06393e-21
Blood.sQTL	Chr3:55152348	55028734	55028539	ENSBTAG00000038500	NA	3.06393e-21
Blood.sQTL	Chr3:55152379	55028734	55028539	ENSBTAG00000038500	NA	3.06393e-21
Blood.sQTL	Chr3:55152438	55028734	55028539	ENSBTAG00000038500	NA	3.06393e-21
Blood.sQTL	Chr3:55152469	55028734	55028539	ENSBTAG00000038500	NA	3.06393e-21
Blood.sQTL	Chr3:55152480	55028734	55028539	ENSBTAG00000038500	NA	3.06393e-21
Blood.sQTL	Chr3:55152526	55028734	55028539	ENSBTAG00000038500	NA	3.06393e-21
Blood.sQTL	Chr3:55152810	55028734	55028539	ENSBTAG00000038500	NA	3.06393e-21
Blood.sQTL	Chr3:55152835	55028734	55028539	ENSBTAG00000038500	NA	3.06393e-21
Blood.sQTL	Chr3:55153053	55028734	55028539	ENSBTAG00000038500	NA	3.06393e-21
Blood.sQTL	Chr3:55153161	55028734	55028539	ENSBTAG00000038500	NA	3.06393e-21
Blood.sQTL	Chr3:55153255	55028734	55028539	ENSBTAG00000038500	NA	3.06393e-21
Blood.sQTL	Chr3:55153318	55028734	55028539	ENSBTAG00000038500	NA	3.06393e-21
Blood.sQTL	Chr3:55153549	55028734	55028539	ENSBTAG00000038500	NA	3.06393e-21
Blood.sQTL	Chr3:55153594	55028734	55028539	ENSBTAG00000038500	NA	3.06393e-21
Blood.sQTL	Chr3:55153802	55028734	55028539	ENSBTAG00000038500	NA	3.06393e-21
Blood.sQTL	Chr3:55153818	55028734	55028539	ENSBTAG00000038500	NA	3.06393e-21
Blood.sQTL	Chr3:55154662	55028734	55028539	ENSBTAG00000038500	NA	3.06393e-21
Blood.sQTL	Chr3:55154778	55028734	55028539	ENSBTAG00000038500	NA	3.06393e-21
Blood.sQTL	Chr3:55154880	55028734	55028539	ENSBTAG00000038500	NA	3.06393e-21
Blood.sQTL	Chr3:55155129	55028734	55028539	ENSBTAG00000038500	NA	3.06393e-21
Blood.sQTL	Chr3:55155805	55028734	55028539	ENSBTAG00000038500	NA	3.06393e-21
Blood.sQTL	Chr3:55156011	55028734	55028539	ENSBTAG00000038500	NA	3.06393e-21
Blood.sQTL	Chr3:55156057	55028734	55028539	ENSBTAG00000038500	NA	3.06393e-21
Blood.sQTL	Chr3:55156247	55028734	55028539	ENSBTAG00000038500	NA	3.06393e-21
Blood.sQTL	Chr3:55156308	55028734	55028539	ENSBTAG00000038500	NA	3.06393e-21
Blood.sQTL	Chr3:55156369	55028734	55028539	ENSBTAG00000038500	NA	3.06393e-21
Blood.sQTL	Chr3:55156382	55028734	55028539	ENSBTAG00000038500	NA	3.06393e-21
Blood.sQTL	Chr3:55156603	55028734	55028539	ENSBTAG00000038500	NA	3.06393e-21
Blood.sQTL	Chr3:55156637	55028734	55028539	ENSBTAG00000038500	NA	3.06393e-21
Blood.sQTL	Chr3:55156645	55028734	55028539	ENSBTAG00000038500	NA	3.06393e-21
Blood.sQTL	Chr3:55156770	55028734	55028539	ENSBTAG00000038500	NA	3.06393e-21
Blood.sQTL	Chr3:55156774	55028734	55028539	ENSBTAG00000038500	NA	3.06393e-21
Blood.sQTL	Chr3:55156786	55028734	55028539	ENSBTAG00000038500	NA	3.06393e-21
Blood.sQTL	Chr3:55156944	55028734	55028539	ENSBTAG00000038500	NA	3.06393e-21
Blood.sQTL	Chr3:55157167	55028734	55028539	ENSBTAG00000038500	NA	3.06393e-21
Blood.sQTL	Chr3:55157214	55028734	55028539	ENSBTAG00000038500	NA	3.06393e-21
Blood.sQTL	Chr3:55157355	55028734	55028539	ENSBTAG00000038500	NA	3.06393e-21
Blood.sQTL	Chr3:55157447	55028734	55028539	ENSBTAG00000038500	NA	3.06393e-21
Blood.sQTL	Chr3:55157588	55028734	55028539	ENSBTAG00000038500	NA	3.06393e-21
Blood.sQTL	Chr3:55157613	55028734	55028539	ENSBTAG00000038500	NA	3.06393e-21
Blood.sQTL	Chr3:55157748	55028734	55028539	ENSBTAG00000038500	NA	3.06393e-21
Blood.sQTL	Chr3:55157832	55028734	55028539	ENSBTAG00000038500	NA	3.06393e-21
Blood.sQTL	Chr3:55157869	55028734	55028539	ENSBTAG00000038500	NA	3.06393e-21
Blood.sQTL	Chr3:55157930	55028734	55028539	ENSBTAG00000038500	NA	3.06393e-21
Blood.sQTL	Chr3:55157947	55028734	55028539	ENSBTAG00000038500	NA	3.06393e-21
Blood.sQTL	Chr3:55157958	55028734	55028539	ENSBTAG00000038500	NA	3.06393e-21
Blood.sQTL	Chr3:55158006	55028734	55028539	ENSBTAG00000038500	NA	3.06393e-21
Blood.sQTL	Chr3:55158056	55028734	55028539	ENSBTAG00000038500	NA	3.06393e-21
Blood.sQTL	Chr3:55158162	55028734	55028539	ENSBTAG00000038500	NA	3.06393e-21
Blood.sQTL	Chr3:55158169	55028734	55028539	ENSBTAG00000038500	NA	3.06393e-21
Blood.sQTL	Chr3:55158362	55028734	55028539	ENSBTAG00000038500	NA	3.06393e-21
Blood.sQTL	Chr3:55158404	55028734	55028539	ENSBTAG00000038500	NA	3.06393e-21
Blood.sQTL	Chr3:55158445	55028734	55028539	ENSBTAG00000038500	NA	3.06393e-21
Blood.sQTL	Chr3:55158461	55028734	55028539	ENSBTAG00000038500	NA	3.06393e-21
Blood.sQTL	Chr3:55159032	55028734	55028539	ENSBTAG00000038500	NA	3.06393e-21
Blood.sQTL	Chr3:55159144	55028734	55028539	ENSBTAG00000038500	NA	3.06393e-21
Blood.sQTL	Chr3:55159157	55028734	55028539	ENSBTAG00000038500	NA	3.06393e-21
Blood.sQTL	Chr3:55159174	55028734	55028539	ENSBTAG00000038500	NA	3.06393e-21
Blood.sQTL	Chr3:55159226	55028734	55028539	ENSBTAG00000038500	NA	3.06393e-21
Blood.sQTL	Chr3:55159234	55028734	55028539	ENSBTAG00000038500	NA	3.06393e-21
Blood.sQTL	Chr3:55159442	55028734	55028539	ENSBTAG00000038500	NA	3.06393e-21
Blood.sQTL	Chr3:55159455	55028734	55028539	ENSBTAG00000038500	NA	3.06393e-21
Blood.sQTL	Chr3:55159520	55028734	55028539	ENSBTAG00000038500	NA	3.06393e-21
Blood.sQTL	Chr3:55159577	55028734	55028539	ENSBTAG00000038500	NA	3.06393e-21
Blood.sQTL	Chr3:55159629	55028734	55028539	ENSBTAG00000038500	NA	3.06393e-21
Blood.sQTL	Chr3:55159834	55028734	55028539	ENSBTAG00000038500	NA	3.06393e-21
Blood.sQTL	Chr3:55159880	55028734	55028539	ENSBTAG00000038500	NA	3.06393e-21
Blood.sQTL	Chr3:55159918	55028734	55028539	ENSBTAG00000038500	NA	3.06393e-21
Blood.sQTL	Chr3:55159935	55028734	55028539	ENSBTAG00000038500	NA	3.06393e-21
Blood.sQTL	Chr3:55160056	55028734	55028539	ENSBTAG00000038500	NA	3.06393e-21
Blood.sQTL	Chr3:55160081	55028734	55028539	ENSBTAG00000038500	NA	3.06393e-21
Blood.sQTL	Chr3:55160482	55028734	55028539	ENSBTAG00000038500	NA	3.06393e-21
Blood.sQTL	Chr3:55160874	55028734	55028539	ENSBTAG00000038500	NA	3.06393e-21
Blood.sQTL	Chr3:55161137	55028734	55028539	ENSBTAG00000038500	NA	3.06393e-21
Blood.sQTL	Chr3:55161150	55028734	55028539	ENSBTAG00000038500	NA	3.06393e-21
Blood.sQTL	Chr3:55161201	55028734	55028539	ENSBTAG00000038500	NA	3.06393e-21
Blood.sQTL	Chr3:55161206	55028734	55028539	ENSBTAG00000038500	NA	3.06393e-21
Blood.sQTL	Chr3:55161426	55028734	55028539	ENSBTAG00000038500	NA	3.06393e-21
Blood.sQTL	Chr3:55161450	55028734	55028539	ENSBTAG00000038500	NA	3.06393e-21
Blood.sQTL	Chr3:55161520	55028734	55028539	ENSBTAG00000038500	NA	3.06393e-21
Blood.sQTL	Chr3:55161526	55028734	55028539	ENSBTAG00000038500	NA	3.06393e-21
Blood.sQTL	Chr3:55161612	55028734	55028539	ENSBTAG00000038500	NA	3.06393e-21
Blood.sQTL	Chr3:55161636	55028734	55028539	ENSBTAG00000038500	NA	3.06393e-21
Blood.sQTL	Chr3:55161818	55028734	55028539	ENSBTAG00000038500	NA	3.06393e-21
Blood.sQTL	Chr3:55161823	55028734	55028539	ENSBTAG00000038500	NA	3.06393e-21
Blood.sQTL	Chr3:55161924	55028734	55028539	ENSBTAG00000038500	NA	3.06393e-21
Blood.sQTL	Chr3:55162003	55028734	55028539	ENSBTAG00000038500	NA	3.06393e-21
Blood.sQTL	Chr3:55162075	55028734	55028539	ENSBTAG00000038500	NA	3.06393e-21
Blood.sQTL	Chr3:55162086	55028734	55028539	ENSBTAG00000038500	NA	3.06393e-21
Blood.sQTL	Chr3:55162105	55028734	55028539	ENSBTAG00000038500	NA	3.06393e-21
Blood.sQTL	Chr3:55162123	55028734	55028539	ENSBTAG00000038500	NA	3.06393e-21
Blood.sQTL	Chr3:55162689	55028734	55028539	ENSBTAG00000038500	NA	3.06393e-21
Blood.sQTL	Chr3:55162703	55028734	55028539	ENSBTAG00000038500	NA	3.06393e-21
Blood.sQTL	Chr3:55162779	55028734	55028539	ENSBTAG00000038500	NA	3.06393e-21
Blood.sQTL	Chr3:55163227	55028734	55028539	ENSBTAG00000038500	NA	3.06393e-21
Blood.sQTL	Chr3:55163628	55028734	55028539	ENSBTAG00000038500	NA	3.06393e-21
Blood.sQTL	Chr3:55163774	55028734	55028539	ENSBTAG00000038500	NA	3.06393e-21
Blood.sQTL	Chr3:55163831	55028734	55028539	ENSBTAG00000038500	NA	3.06393e-21
Blood.sQTL	Chr3:55164064	55028734	55028539	ENSBTAG00000038500	NA	3.06393e-21
Blood.sQTL	Chr3:55164201	55028734	55028539	ENSBTAG00000038500	NA	3.06393e-21
Blood.sQTL	Chr3:55164300	55028734	55028539	ENSBTAG00000038500	NA	3.06393e-21
Blood.sQTL	Chr3:55164640	55028734	55028539	ENSBTAG00000038500	NA	3.06393e-21
Blood.sQTL	Chr3:55164687	55028734	55028539	ENSBTAG00000038500	NA	3.06393e-21
Blood.sQTL	Chr3:55165491	55028734	55028539	ENSBTAG00000038500	NA	3.06393e-21
Blood.sQTL	Chr3:55165526	55028734	55028539	ENSBTAG00000038500	NA	3.06393e-21
Blood.sQTL	Chr3:55165619	55028734	55028539	ENSBTAG00000038500	NA	3.06393e-21
Blood.sQTL	Chr3:55165940	55028734	55028539	ENSBTAG00000038500	NA	3.06393e-21
Blood.sQTL	Chr3:55166269	55028734	55028539	ENSBTAG00000038500	NA	3.06393e-21
Blood.sQTL	Chr3:55166700	55028734	55028539	ENSBTAG00000038500	NA	3.06393e-21
Blood.sQTL	Chr3:55166884	55028734	55028539	ENSBTAG00000038500	NA	3.06393e-21
Blood.sQTL	Chr3:55167192	55028734	55028539	ENSBTAG00000038500	NA	3.06393e-21
Blood.sQTL	Chr3:55167619	55028734	55028539	ENSBTAG00000038500	NA	3.06393e-21
Blood.sQTL	Chr3:55169885	55028734	55028539	ENSBTAG00000038500	NA	3.06393e-21
Blood.sQTL	Chr3:55170155	55028734	55028539	ENSBTAG00000038500	NA	3.06393e-21
Blood.sQTL	Chr3:55170470	55028734	55028539	ENSBTAG00000038500	NA	3.06393e-21
Blood.sQTL	Chr3:55170498	55028734	55028539	ENSBTAG00000038500	NA	3.06393e-21
Blood.sQTL	Chr3:55170653	55028734	55028539	ENSBTAG00000038500	NA	3.06393e-21
Blood.sQTL	Chr3:55172010	55028734	55028539	ENSBTAG00000038500	NA	3.06393e-21
Blood.sQTL	Chr3:55172680	55028734	55028539	ENSBTAG00000038500	NA	3.06393e-21
Blood.sQTL	Chr3:55174013	55028734	55028539	ENSBTAG00000038500	NA	3.06393e-21
Blood.sQTL	Chr3:55178371	55028734	55028539	ENSBTAG00000038500	NA	3.06393e-21
Blood.sQTL	Chr3:55180155	55028734	55028539	ENSBTAG00000038500	NA	3.06393e-21
Blood.sQTL	Chr3:55180433	55028734	55028539	ENSBTAG00000038500	NA	3.06393e-21
Blood.sQTL	Chr3:55180786	55028734	55028539	ENSBTAG00000038500	NA	3.06393e-21
Blood.sQTL	Chr3:55183047	55028734	55028539	ENSBTAG00000038500	NA	3.06393e-21
Blood.sQTL	Chr3:55184969	55028734	55028539	ENSBTAG00000038500	NA	3.06393e-21
Blood.sQTL	Chr3:55187147	55028734	55028539	ENSBTAG00000038500	NA	3.06393e-21
Blood.sQTL	Chr3:55188342	55028734	55028539	ENSBTAG00000038500	NA	3.06393e-21
Blood.sQTL	Chr3:55194484	55028734	55028539	ENSBTAG00000038500	NA	3.06393e-21
Blood.sQTL	Chr3:55194497	55028734	55028539	ENSBTAG00000038500	NA	3.06393e-21
Blood.sQTL	Chr3:55195530	55028734	55028539	ENSBTAG00000038500	NA	3.06393e-21
Blood.sQTL	Chr18:1800297	1809888	1809840	ENSBTAG00000020714	NA	3.41608e-21
Blood.sQTL	Chr18:1800472	1809888	1809840	ENSBTAG00000020714	NA	3.41608e-21
Blood.sQTL	Chr18:1800576	1809888	1809840	ENSBTAG00000020714	NA	3.41608e-21
Blood.sQTL	Chr18:1800711	1809888	1809840	ENSBTAG00000020714	NA	3.41608e-21
Blood.sQTL	Chr18:1800734	1809888	1809840	ENSBTAG00000020714	NA	3.41608e-21
Blood.sQTL	Chr18:1801573	1809888	1809840	ENSBTAG00000020714	NA	3.41608e-21
Blood.sQTL	Chr18:1801850	1809888	1809840	ENSBTAG00000020714	NA	3.41608e-21
Blood.sQTL	Chr18:1802039	1809888	1809840	ENSBTAG00000020714	NA	3.41608e-21
Blood.sQTL	Chr18:1802240	1809888	1809840	ENSBTAG00000020714	NA	3.41608e-21
Blood.sQTL	Chr18:1802316	1809888	1809840	ENSBTAG00000020714	NA	3.41608e-21
Blood.sQTL	Chr18:1802411	1809888	1809840	ENSBTAG00000020714	NA	3.41608e-21
Blood.sQTL	Chr7:19899838	19857669	19857296	ENSBTAG00000007875	SAFB	3.67788e-21
Blood.sQTL	Chr3:54843912	55028734	55028539	ENSBTAG00000038500	NA	3.98436e-21
Blood.sQTL	Chr3:54939804	55028734	55028539	ENSBTAG00000038500	NA	4.9415e-21
Blood.sQTL	Chr3:54961849	55028734	55028539	ENSBTAG00000038500	NA	4.9415e-21
Blood.sQTL	Chr3:54961873	55028734	55028539	ENSBTAG00000038500	NA	4.9415e-21
Blood.sQTL	Chr7:19803776	19857669	19857296	ENSBTAG00000007875	SAFB	5.18161e-21
Blood.sQTL	Chr1:69958982	69959623	69959480	ENSBTAG00000010382	MUC13	6.33574e-21
Blood.sQTL	Chr1:69959014	69959623	69959480	ENSBTAG00000010382	MUC13	6.33574e-21
Blood.sQTL	Chr3:55028163	55028734	55028539	ENSBTAG00000038500	NA	6.41832e-21
Blood.sQTL	Chr3:55033563	55028734	55028539	ENSBTAG00000038500	NA	6.41832e-21
Blood.sQTL	Chr18:1798404	1808989	1808936	ENSBTAG00000020714	NA	6.93476e-21
Blood.sQTL	Chr25:39507018	39517079	39516839	ENSBTAG00000007772	SLC29A4	8.71014e-21
Blood.sQTL	Chr3:54923270	55028734	55028539	ENSBTAG00000038500	NA	1.07268e-20
Blood.sQTL	Chr3:54923275	55028734	55028539	ENSBTAG00000038500	NA	1.07268e-20
Blood.sQTL	Chr3:54935945	55028734	55028539	ENSBTAG00000038500	NA	1.07268e-20
Blood.sQTL	Chr3:54937456	55028734	55028539	ENSBTAG00000038500	NA	1.07268e-20
Blood.sQTL	Chr3:54938623	55028734	55028539	ENSBTAG00000038500	NA	1.07268e-20
Blood.sQTL	Chr3:54953359	55028734	55028539	ENSBTAG00000038500	NA	1.07268e-20
Blood.sQTL	Chr3:54958878	55028734	55028539	ENSBTAG00000038500	NA	1.07268e-20
Blood.sQTL	Chr3:54958955	55028734	55028539	ENSBTAG00000038500	NA	1.07268e-20
Blood.sQTL	Chr3:54959411	55028734	55028539	ENSBTAG00000038500	NA	1.07268e-20
Blood.sQTL	Chr3:54959776	55028734	55028539	ENSBTAG00000038500	NA	1.07268e-20
Blood.sQTL	Chr3:54959817	55028734	55028539	ENSBTAG00000038500	NA	1.07268e-20
Blood.sQTL	Chr3:54960290	55028734	55028539	ENSBTAG00000038500	NA	1.07268e-20
Blood.sQTL	Chr3:54960568	55028734	55028539	ENSBTAG00000038500	NA	1.07268e-20
Blood.sQTL	Chr3:54961330	55028734	55028539	ENSBTAG00000038500	NA	1.07268e-20
Blood.sQTL	Chr3:54961510	55028734	55028539	ENSBTAG00000038500	NA	1.07268e-20
Blood.sQTL	Chr3:55153034	55028734	55028539	ENSBTAG00000038500	NA	1.57106e-20
Blood.sQTL	Chr3:55167220	55028734	55028539	ENSBTAG00000038500	NA	1.57106e-20
Blood.sQTL	Chr3:55167224	55028734	55028539	ENSBTAG00000038500	NA	1.57106e-20
Blood.sQTL	Chr3:55167233	55028734	55028539	ENSBTAG00000038500	NA	1.57106e-20
Blood.sQTL	Chr1:69961528	69959623	69959480	ENSBTAG00000010382	MUC13	1.62842e-20
Blood.sQTL	Chr1:69961548	69959623	69959480	ENSBTAG00000010382	MUC13	1.62842e-20
Blood.sQTL	Chr1:69961555	69959623	69959480	ENSBTAG00000010382	MUC13	1.62842e-20
Blood.sQTL	Chr3:55035053	55028734	55028539	ENSBTAG00000038500	NA	1.75939e-20
Blood.sQTL	Chr28:43526892	43494534	43494440	ENSBTAG00000023028	NA	1.81804e-20
Blood.sQTL	Chr28:43531304	43494534	43494440	ENSBTAG00000023028	NA	1.81804e-20
Blood.sQTL	Chr1:69955678	69959623	69959480	ENSBTAG00000010382	MUC13	1.92089e-20
Blood.sQTL	Chr1:69955903	69959623	69959480	ENSBTAG00000010382	MUC13	1.92089e-20
Blood.sQTL	Chr1:69955911	69959623	69959480	ENSBTAG00000010382	MUC13	1.92089e-20
Blood.sQTL	Chr1:69955916	69959623	69959480	ENSBTAG00000010382	MUC13	1.92089e-20
Blood.sQTL	Chr1:69955933	69959623	69959480	ENSBTAG00000010382	MUC13	1.92089e-20
Blood.sQTL	Chr1:69956103	69959623	69959480	ENSBTAG00000010382	MUC13	1.92089e-20
Blood.sQTL	Chr1:69956214	69959623	69959480	ENSBTAG00000010382	MUC13	1.92089e-20
Blood.sQTL	Chr1:69956312	69959623	69959480	ENSBTAG00000010382	MUC13	1.92089e-20
Blood.sQTL	Chr1:69956342	69959623	69959480	ENSBTAG00000010382	MUC13	1.92089e-20
Blood.sQTL	Chr1:69956522	69959623	69959480	ENSBTAG00000010382	MUC13	1.92089e-20
Blood.sQTL	Chr1:69956734	69959623	69959480	ENSBTAG00000010382	MUC13	1.92089e-20
Blood.sQTL	Chr1:69956765	69959623	69959480	ENSBTAG00000010382	MUC13	1.92089e-20
Blood.sQTL	Chr1:69956881	69959623	69959480	ENSBTAG00000010382	MUC13	1.92089e-20
Blood.sQTL	Chr1:69957042	69959623	69959480	ENSBTAG00000010382	MUC13	1.92089e-20
Blood.sQTL	Chr1:69957052	69959623	69959480	ENSBTAG00000010382	MUC13	1.92089e-20
Blood.sQTL	Chr1:69957072	69959623	69959480	ENSBTAG00000010382	MUC13	1.92089e-20
Blood.sQTL	Chr1:69957076	69959623	69959480	ENSBTAG00000010382	MUC13	1.92089e-20
Blood.sQTL	Chr1:69957096	69959623	69959480	ENSBTAG00000010382	MUC13	1.92089e-20
Blood.sQTL	Chr1:69957113	69959623	69959480	ENSBTAG00000010382	MUC13	1.92089e-20
Blood.sQTL	Chr1:69957127	69959623	69959480	ENSBTAG00000010382	MUC13	1.92089e-20
Blood.sQTL	Chr1:69957153	69959623	69959480	ENSBTAG00000010382	MUC13	1.92089e-20
Blood.sQTL	Chr1:69957214	69959623	69959480	ENSBTAG00000010382	MUC13	1.92089e-20
Blood.sQTL	Chr1:69957343	69959623	69959480	ENSBTAG00000010382	MUC13	1.92089e-20
Blood.sQTL	Chr1:69957799	69959623	69959480	ENSBTAG00000010382	MUC13	1.92089e-20
Blood.sQTL	Chr1:69957829	69959623	69959480	ENSBTAG00000010382	MUC13	1.92089e-20
Blood.sQTL	Chr1:69957894	69959623	69959480	ENSBTAG00000010382	MUC13	1.92089e-20
Blood.sQTL	Chr1:69957917	69959623	69959480	ENSBTAG00000010382	MUC13	1.92089e-20
Blood.sQTL	Chr1:69957932	69959623	69959480	ENSBTAG00000010382	MUC13	1.92089e-20
Blood.sQTL	Chr1:69957971	69959623	69959480	ENSBTAG00000010382	MUC13	1.92089e-20
Blood.sQTL	Chr1:69958039	69959623	69959480	ENSBTAG00000010382	MUC13	1.92089e-20
Blood.sQTL	Chr1:69958052	69959623	69959480	ENSBTAG00000010382	MUC13	1.92089e-20
Blood.sQTL	Chr1:69958340	69959623	69959480	ENSBTAG00000010382	MUC13	1.92089e-20
Blood.sQTL	Chr1:69958351	69959623	69959480	ENSBTAG00000010382	MUC13	1.92089e-20
Blood.sQTL	Chr1:69958363	69959623	69959480	ENSBTAG00000010382	MUC13	1.92089e-20
Blood.sQTL	Chr1:69958382	69959623	69959480	ENSBTAG00000010382	MUC13	1.92089e-20
Blood.sQTL	Chr1:69958455	69959623	69959480	ENSBTAG00000010382	MUC13	1.92089e-20
Blood.sQTL	Chr1:69958459	69959623	69959480	ENSBTAG00000010382	MUC13	1.92089e-20
Blood.sQTL	Chr1:69958491	69959623	69959480	ENSBTAG00000010382	MUC13	1.92089e-20
Blood.sQTL	Chr1:69958501	69959623	69959480	ENSBTAG00000010382	MUC13	1.92089e-20
Blood.sQTL	Chr1:69958540	69959623	69959480	ENSBTAG00000010382	MUC13	1.92089e-20
Blood.sQTL	Chr1:69958549	69959623	69959480	ENSBTAG00000010382	MUC13	1.92089e-20
Blood.sQTL	Chr1:69958573	69959623	69959480	ENSBTAG00000010382	MUC13	1.92089e-20
Blood.sQTL	Chr1:69958810	69959623	69959480	ENSBTAG00000010382	MUC13	1.92089e-20
Blood.sQTL	Chr1:69958873	69959623	69959480	ENSBTAG00000010382	MUC13	1.92089e-20
Blood.sQTL	Chr1:69960415	69959623	69959480	ENSBTAG00000010382	MUC13	1.92089e-20
Blood.sQTL	Chr1:69960422	69959623	69959480	ENSBTAG00000010382	MUC13	1.92089e-20
Blood.sQTL	Chr1:69961046	69959623	69959480	ENSBTAG00000010382	MUC13	1.92089e-20
Blood.sQTL	Chr1:69961111	69959623	69959480	ENSBTAG00000010382	MUC13	1.92089e-20
Blood.sQTL	Chr1:69961161	69959623	69959480	ENSBTAG00000010382	MUC13	1.92089e-20
Blood.sQTL	Chr1:69961179	69959623	69959480	ENSBTAG00000010382	MUC13	1.92089e-20
Blood.sQTL	Chr1:69961223	69959623	69959480	ENSBTAG00000010382	MUC13	1.92089e-20
Blood.sQTL	Chr1:69961227	69959623	69959480	ENSBTAG00000010382	MUC13	1.92089e-20
Blood.sQTL	Chr1:69961262	69959623	69959480	ENSBTAG00000010382	MUC13	1.92089e-20
Blood.sQTL	Chr1:69961287	69959623	69959480	ENSBTAG00000010382	MUC13	1.92089e-20
Blood.sQTL	Chr1:69961341	69959623	69959480	ENSBTAG00000010382	MUC13	1.92089e-20
Blood.sQTL	Chr1:69961419	69959623	69959480	ENSBTAG00000010382	MUC13	1.92089e-20
Blood.sQTL	Chr1:69961424	69959623	69959480	ENSBTAG00000010382	MUC13	1.92089e-20
Blood.sQTL	Chr1:69961443	69959623	69959480	ENSBTAG00000010382	MUC13	1.92089e-20
Blood.sQTL	Chr1:69961494	69959623	69959480	ENSBTAG00000010382	MUC13	1.92089e-20
Blood.sQTL	Chr1:69959641	69959623	69959480	ENSBTAG00000010382	MUC13	2.01645e-20
Blood.sQTL	Chr1:69959654	69959623	69959480	ENSBTAG00000010382	MUC13	2.01645e-20
Blood.sQTL	Chr1:69959670	69959623	69959480	ENSBTAG00000010382	MUC13	2.01645e-20
Blood.sQTL	Chr18:1770870	1807715	1807580	ENSBTAG00000020714	NA	2.02483e-20
Blood.sQTL	Chr18:1802850	1808989	1808936	ENSBTAG00000020714	NA	2.04072e-20
Blood.sQTL	Chr18:1802935	1808989	1808936	ENSBTAG00000020714	NA	2.04072e-20
Blood.sQTL	Chr18:1802960	1808989	1808936	ENSBTAG00000020714	NA	2.04072e-20
Blood.sQTL	Chr18:1802996	1808989	1808936	ENSBTAG00000020714	NA	2.04072e-20
Blood.sQTL	Chr18:1803143	1808989	1808936	ENSBTAG00000020714	NA	2.04072e-20
Blood.sQTL	Chr18:1803217	1808989	1808936	ENSBTAG00000020714	NA	2.04072e-20
Blood.sQTL	Chr18:1803306	1808989	1808936	ENSBTAG00000020714	NA	2.04072e-20
Blood.sQTL	Chr18:1803382	1808989	1808936	ENSBTAG00000020714	NA	2.04072e-20
Blood.sQTL	Chr18:1803490	1808989	1808936	ENSBTAG00000020714	NA	2.04072e-20
Blood.sQTL	Chr18:1803577	1808989	1808936	ENSBTAG00000020714	NA	2.04072e-20
Blood.sQTL	Chr18:1803598	1808989	1808936	ENSBTAG00000020714	NA	2.04072e-20
Blood.sQTL	Chr18:1803636	1808989	1808936	ENSBTAG00000020714	NA	2.04072e-20
Blood.sQTL	Chr18:1803764	1808989	1808936	ENSBTAG00000020714	NA	2.04072e-20
Blood.sQTL	Chr18:1803808	1808989	1808936	ENSBTAG00000020714	NA	2.04072e-20
Blood.sQTL	Chr18:1804200	1808989	1808936	ENSBTAG00000020714	NA	2.04072e-20
Blood.sQTL	Chr18:1804659	1808989	1808936	ENSBTAG00000020714	NA	2.04072e-20
Blood.sQTL	Chr18:1804766	1808989	1808936	ENSBTAG00000020714	NA	2.04072e-20
Blood.sQTL	Chr3:55026149	55028734	55028539	ENSBTAG00000038500	NA	2.07323e-20
Blood.sQTL	Chr3:55028616	55028734	55028539	ENSBTAG00000038500	NA	2.07323e-20
Blood.sQTL	Chr18:1770569	1808989	1808936	ENSBTAG00000020714	NA	2.0878e-20
Blood.sQTL	Chr18:1771034	1808989	1808936	ENSBTAG00000020714	NA	2.0878e-20
Blood.sQTL	Chr18:1771038	1808989	1808936	ENSBTAG00000020714	NA	2.0878e-20
Blood.sQTL	Chr18:1771347	1808989	1808936	ENSBTAG00000020714	NA	2.0878e-20
Blood.sQTL	Chr18:1771475	1808989	1808936	ENSBTAG00000020714	NA	2.0878e-20
Blood.sQTL	Chr18:1771691	1808989	1808936	ENSBTAG00000020714	NA	2.0878e-20
Blood.sQTL	Chr18:1771828	1808989	1808936	ENSBTAG00000020714	NA	2.0878e-20
Blood.sQTL	Chr18:1771840	1808989	1808936	ENSBTAG00000020714	NA	2.0878e-20
Blood.sQTL	Chr18:1771872	1808989	1808936	ENSBTAG00000020714	NA	2.0878e-20
Blood.sQTL	Chr18:1772272	1808989	1808936	ENSBTAG00000020714	NA	2.0878e-20
Blood.sQTL	Chr18:1772430	1808989	1808936	ENSBTAG00000020714	NA	2.0878e-20
Blood.sQTL	Chr18:1772435	1808989	1808936	ENSBTAG00000020714	NA	2.0878e-20
Blood.sQTL	Chr18:1772527	1808989	1808936	ENSBTAG00000020714	NA	2.0878e-20
Blood.sQTL	Chr18:1772565	1808989	1808936	ENSBTAG00000020714	NA	2.0878e-20
Blood.sQTL	Chr18:1773236	1808989	1808936	ENSBTAG00000020714	NA	2.0878e-20
Blood.sQTL	Chr18:1773250	1808989	1808936	ENSBTAG00000020714	NA	2.0878e-20
Blood.sQTL	Chr18:1773669	1808989	1808936	ENSBTAG00000020714	NA	2.0878e-20
Blood.sQTL	Chr18:1773707	1808989	1808936	ENSBTAG00000020714	NA	2.0878e-20
Blood.sQTL	Chr18:1773817	1808989	1808936	ENSBTAG00000020714	NA	2.0878e-20
Blood.sQTL	Chr18:1775146	1808989	1808936	ENSBTAG00000020714	NA	2.0878e-20
Blood.sQTL	Chr18:1775170	1808989	1808936	ENSBTAG00000020714	NA	2.0878e-20
Blood.sQTL	Chr18:1775212	1808989	1808936	ENSBTAG00000020714	NA	2.0878e-20
Blood.sQTL	Chr18:1775293	1808989	1808936	ENSBTAG00000020714	NA	2.0878e-20
Blood.sQTL	Chr18:1775438	1808989	1808936	ENSBTAG00000020714	NA	2.0878e-20
Blood.sQTL	Chr18:1775497	1808989	1808936	ENSBTAG00000020714	NA	2.0878e-20
Blood.sQTL	Chr18:1775694	1808989	1808936	ENSBTAG00000020714	NA	2.0878e-20
Blood.sQTL	Chr18:1775706	1808989	1808936	ENSBTAG00000020714	NA	2.0878e-20
Blood.sQTL	Chr18:1775771	1808989	1808936	ENSBTAG00000020714	NA	2.0878e-20
Blood.sQTL	Chr18:1775890	1808989	1808936	ENSBTAG00000020714	NA	2.0878e-20
Blood.sQTL	Chr18:1776163	1808989	1808936	ENSBTAG00000020714	NA	2.0878e-20
Blood.sQTL	Chr18:1776795	1808989	1808936	ENSBTAG00000020714	NA	2.0878e-20
Blood.sQTL	Chr18:1777055	1808989	1808936	ENSBTAG00000020714	NA	2.0878e-20
Blood.sQTL	Chr18:1777152	1808989	1808936	ENSBTAG00000020714	NA	2.0878e-20
Blood.sQTL	Chr18:1777920	1808989	1808936	ENSBTAG00000020714	NA	2.0878e-20
Blood.sQTL	Chr18:1778695	1808989	1808936	ENSBTAG00000020714	NA	2.0878e-20
Blood.sQTL	Chr18:1778925	1808989	1808936	ENSBTAG00000020714	NA	2.0878e-20
Blood.sQTL	Chr18:1779313	1808989	1808936	ENSBTAG00000020714	NA	2.0878e-20
Blood.sQTL	Chr18:1780333	1808989	1808936	ENSBTAG00000020714	NA	2.0878e-20
Blood.sQTL	Chr18:1780345	1808989	1808936	ENSBTAG00000020714	NA	2.0878e-20
Blood.sQTL	Chr18:1780467	1808989	1808936	ENSBTAG00000020714	NA	2.0878e-20
Blood.sQTL	Chr18:1780946	1808989	1808936	ENSBTAG00000020714	NA	2.0878e-20
Blood.sQTL	Chr18:1781492	1808989	1808936	ENSBTAG00000020714	NA	2.0878e-20
Blood.sQTL	Chr18:1781505	1808989	1808936	ENSBTAG00000020714	NA	2.0878e-20
Blood.sQTL	Chr18:1781709	1808989	1808936	ENSBTAG00000020714	NA	2.0878e-20
Blood.sQTL	Chr18:1781806	1808989	1808936	ENSBTAG00000020714	NA	2.0878e-20
Blood.sQTL	Chr18:1782889	1808989	1808936	ENSBTAG00000020714	NA	2.0878e-20
Blood.sQTL	Chr18:1783067	1808989	1808936	ENSBTAG00000020714	NA	2.0878e-20
Blood.sQTL	Chr18:1783290	1808989	1808936	ENSBTAG00000020714	NA	2.0878e-20
Blood.sQTL	Chr18:1783667	1808989	1808936	ENSBTAG00000020714	NA	2.0878e-20
Blood.sQTL	Chr18:1783907	1808989	1808936	ENSBTAG00000020714	NA	2.0878e-20
Blood.sQTL	Chr18:1784078	1808989	1808936	ENSBTAG00000020714	NA	2.0878e-20
Blood.sQTL	Chr18:1784357	1808989	1808936	ENSBTAG00000020714	NA	2.0878e-20
Blood.sQTL	Chr18:1784584	1808989	1808936	ENSBTAG00000020714	NA	2.0878e-20
Blood.sQTL	Chr18:1784807	1808989	1808936	ENSBTAG00000020714	NA	2.0878e-20
Blood.sQTL	Chr18:1784900	1808989	1808936	ENSBTAG00000020714	NA	2.0878e-20
Blood.sQTL	Chr18:1785259	1808989	1808936	ENSBTAG00000020714	NA	2.0878e-20
Blood.sQTL	Chr18:1785611	1808989	1808936	ENSBTAG00000020714	NA	2.0878e-20
Blood.sQTL	Chr18:1785708	1808989	1808936	ENSBTAG00000020714	NA	2.0878e-20
Blood.sQTL	Chr18:1785979	1808989	1808936	ENSBTAG00000020714	NA	2.0878e-20
Blood.sQTL	Chr18:1786033	1808989	1808936	ENSBTAG00000020714	NA	2.0878e-20
Blood.sQTL	Chr18:1786414	1808989	1808936	ENSBTAG00000020714	NA	2.0878e-20
Blood.sQTL	Chr18:1786808	1808989	1808936	ENSBTAG00000020714	NA	2.0878e-20
Blood.sQTL	Chr18:1787022	1808989	1808936	ENSBTAG00000020714	NA	2.0878e-20
Blood.sQTL	Chr18:1787374	1808989	1808936	ENSBTAG00000020714	NA	2.0878e-20
Blood.sQTL	Chr18:1787458	1808989	1808936	ENSBTAG00000020714	NA	2.0878e-20
Blood.sQTL	Chr18:1787766	1808989	1808936	ENSBTAG00000020714	NA	2.0878e-20
Blood.sQTL	Chr18:1787778	1808989	1808936	ENSBTAG00000020714	NA	2.0878e-20
Blood.sQTL	Chr18:1787817	1808989	1808936	ENSBTAG00000020714	NA	2.0878e-20
Blood.sQTL	Chr18:1788130	1808989	1808936	ENSBTAG00000020714	NA	2.0878e-20
Blood.sQTL	Chr18:1788396	1808989	1808936	ENSBTAG00000020714	NA	2.0878e-20
Blood.sQTL	Chr18:1788808	1808989	1808936	ENSBTAG00000020714	NA	2.0878e-20
Blood.sQTL	Chr18:1788922	1808989	1808936	ENSBTAG00000020714	NA	2.0878e-20
Blood.sQTL	Chr18:1789017	1808989	1808936	ENSBTAG00000020714	NA	2.0878e-20
Blood.sQTL	Chr18:1789028	1808989	1808936	ENSBTAG00000020714	NA	2.0878e-20
Blood.sQTL	Chr18:1789053	1808989	1808936	ENSBTAG00000020714	NA	2.0878e-20
Blood.sQTL	Chr18:1789256	1808989	1808936	ENSBTAG00000020714	NA	2.0878e-20
Blood.sQTL	Chr18:1789266	1808989	1808936	ENSBTAG00000020714	NA	2.0878e-20
Blood.sQTL	Chr18:1789271	1808989	1808936	ENSBTAG00000020714	NA	2.0878e-20
Blood.sQTL	Chr18:1789948	1808989	1808936	ENSBTAG00000020714	NA	2.0878e-20
Blood.sQTL	Chr18:1790197	1808989	1808936	ENSBTAG00000020714	NA	2.0878e-20
Blood.sQTL	Chr18:1790276	1808989	1808936	ENSBTAG00000020714	NA	2.0878e-20
Blood.sQTL	Chr18:1790492	1808989	1808936	ENSBTAG00000020714	NA	2.0878e-20
Blood.sQTL	Chr18:1790513	1808989	1808936	ENSBTAG00000020714	NA	2.0878e-20
Blood.sQTL	Chr18:1790586	1808989	1808936	ENSBTAG00000020714	NA	2.0878e-20
Blood.sQTL	Chr18:1790872	1808989	1808936	ENSBTAG00000020714	NA	2.0878e-20
Blood.sQTL	Chr18:1790926	1808989	1808936	ENSBTAG00000020714	NA	2.0878e-20
Blood.sQTL	Chr18:1790947	1808989	1808936	ENSBTAG00000020714	NA	2.0878e-20
Blood.sQTL	Chr18:1791599	1808989	1808936	ENSBTAG00000020714	NA	2.0878e-20
Blood.sQTL	Chr18:1792064	1808989	1808936	ENSBTAG00000020714	NA	2.0878e-20
Blood.sQTL	Chr18:1792068	1808989	1808936	ENSBTAG00000020714	NA	2.0878e-20
Blood.sQTL	Chr18:1792084	1808989	1808936	ENSBTAG00000020714	NA	2.0878e-20
Blood.sQTL	Chr18:1792181	1808989	1808936	ENSBTAG00000020714	NA	2.0878e-20
Blood.sQTL	Chr18:1792274	1808989	1808936	ENSBTAG00000020714	NA	2.0878e-20
Blood.sQTL	Chr18:1792376	1808989	1808936	ENSBTAG00000020714	NA	2.0878e-20
Blood.sQTL	Chr18:1792401	1808989	1808936	ENSBTAG00000020714	NA	2.0878e-20
Blood.sQTL	Chr18:1792538	1808989	1808936	ENSBTAG00000020714	NA	2.0878e-20
Blood.sQTL	Chr18:1792704	1808989	1808936	ENSBTAG00000020714	NA	2.0878e-20
Blood.sQTL	Chr18:1792776	1808989	1808936	ENSBTAG00000020714	NA	2.0878e-20
Blood.sQTL	Chr18:1793035	1808989	1808936	ENSBTAG00000020714	NA	2.0878e-20
Blood.sQTL	Chr18:1793171	1808989	1808936	ENSBTAG00000020714	NA	2.0878e-20
Blood.sQTL	Chr18:1793192	1808989	1808936	ENSBTAG00000020714	NA	2.0878e-20
Blood.sQTL	Chr18:1793235	1808989	1808936	ENSBTAG00000020714	NA	2.0878e-20
Blood.sQTL	Chr18:1793450	1808989	1808936	ENSBTAG00000020714	NA	2.0878e-20
Blood.sQTL	Chr18:1793488	1808989	1808936	ENSBTAG00000020714	NA	2.0878e-20
Blood.sQTL	Chr18:1793580	1808989	1808936	ENSBTAG00000020714	NA	2.0878e-20
Blood.sQTL	Chr18:1793620	1808989	1808936	ENSBTAG00000020714	NA	2.0878e-20
Blood.sQTL	Chr18:1793730	1808989	1808936	ENSBTAG00000020714	NA	2.0878e-20
Blood.sQTL	Chr18:1793738	1808989	1808936	ENSBTAG00000020714	NA	2.0878e-20
Blood.sQTL	Chr18:1793992	1808989	1808936	ENSBTAG00000020714	NA	2.0878e-20
Blood.sQTL	Chr18:1794520	1808989	1808936	ENSBTAG00000020714	NA	2.0878e-20
Blood.sQTL	Chr18:1794557	1808989	1808936	ENSBTAG00000020714	NA	2.0878e-20
Blood.sQTL	Chr18:1794596	1808989	1808936	ENSBTAG00000020714	NA	2.0878e-20
Blood.sQTL	Chr18:1795753	1808989	1808936	ENSBTAG00000020714	NA	2.0878e-20
Blood.sQTL	Chr18:1795997	1808989	1808936	ENSBTAG00000020714	NA	2.0878e-20
Blood.sQTL	Chr18:1796048	1808989	1808936	ENSBTAG00000020714	NA	2.0878e-20
Blood.sQTL	Chr18:1796099	1808989	1808936	ENSBTAG00000020714	NA	2.0878e-20
Blood.sQTL	Chr18:1796126	1808989	1808936	ENSBTAG00000020714	NA	2.0878e-20
Blood.sQTL	Chr18:1796216	1808989	1808936	ENSBTAG00000020714	NA	2.0878e-20
Blood.sQTL	Chr18:1796252	1808989	1808936	ENSBTAG00000020714	NA	2.0878e-20
Blood.sQTL	Chr18:1796440	1808989	1808936	ENSBTAG00000020714	NA	2.0878e-20
Blood.sQTL	Chr18:1796456	1808989	1808936	ENSBTAG00000020714	NA	2.0878e-20
Blood.sQTL	Chr18:1796701	1808989	1808936	ENSBTAG00000020714	NA	2.0878e-20
Blood.sQTL	Chr18:1796725	1808989	1808936	ENSBTAG00000020714	NA	2.0878e-20
Blood.sQTL	Chr18:1796789	1808989	1808936	ENSBTAG00000020714	NA	2.0878e-20
Blood.sQTL	Chr18:1796830	1808989	1808936	ENSBTAG00000020714	NA	2.0878e-20
Blood.sQTL	Chr18:1796964	1808989	1808936	ENSBTAG00000020714	NA	2.0878e-20
Blood.sQTL	Chr18:1797148	1808989	1808936	ENSBTAG00000020714	NA	2.0878e-20
Blood.sQTL	Chr18:1797194	1808989	1808936	ENSBTAG00000020714	NA	2.0878e-20
Blood.sQTL	Chr18:1797213	1808989	1808936	ENSBTAG00000020714	NA	2.0878e-20
Blood.sQTL	Chr18:1797349	1808989	1808936	ENSBTAG00000020714	NA	2.0878e-20
Blood.sQTL	Chr18:1797452	1808989	1808936	ENSBTAG00000020714	NA	2.0878e-20
Blood.sQTL	Chr18:1797562	1808989	1808936	ENSBTAG00000020714	NA	2.0878e-20
Blood.sQTL	Chr18:1797638	1808989	1808936	ENSBTAG00000020714	NA	2.0878e-20
Blood.sQTL	Chr18:1797644	1808989	1808936	ENSBTAG00000020714	NA	2.0878e-20
Blood.sQTL	Chr18:1797668	1808989	1808936	ENSBTAG00000020714	NA	2.0878e-20
Blood.sQTL	Chr18:1797742	1808989	1808936	ENSBTAG00000020714	NA	2.0878e-20
Blood.sQTL	Chr18:1797761	1808989	1808936	ENSBTAG00000020714	NA	2.0878e-20
Blood.sQTL	Chr18:1797774	1808989	1808936	ENSBTAG00000020714	NA	2.0878e-20
Blood.sQTL	Chr18:1797910	1808989	1808936	ENSBTAG00000020714	NA	2.0878e-20
Blood.sQTL	Chr18:1798373	1808989	1808936	ENSBTAG00000020714	NA	2.0878e-20
Blood.sQTL	Chr18:1798411	1808989	1808936	ENSBTAG00000020714	NA	2.0878e-20
Blood.sQTL	Chr18:1798440	1808989	1808936	ENSBTAG00000020714	NA	2.0878e-20
Blood.sQTL	Chr18:1798510	1808989	1808936	ENSBTAG00000020714	NA	2.0878e-20
Blood.sQTL	Chr3:55029734	55028734	55028539	ENSBTAG00000038500	NA	2.126e-20
Blood.sQTL	Chr3:54825070	55028734	55028539	ENSBTAG00000038500	NA	2.27791e-20
Blood.sQTL	Chr3:54939853	55028734	55028539	ENSBTAG00000038500	NA	2.27791e-20
Blood.sQTL	Chr7:19743371	19857669	19857296	ENSBTAG00000007875	SAFB	2.33028e-20
Blood.sQTL	Chr1:69956771	69959623	69959480	ENSBTAG00000010382	MUC13	2.45871e-20
Blood.sQTL	Chr1:69956807	69959623	69959480	ENSBTAG00000010382	MUC13	2.45871e-20
Blood.sQTL	Chr3:55098430	55028734	55028539	ENSBTAG00000038500	NA	2.69725e-20
Blood.sQTL	Chr18:1798404	1809888	1809840	ENSBTAG00000020714	NA	3.0038e-20
Blood.sQTL	Chr1:69958965	69959623	69959480	ENSBTAG00000010382	MUC13	3.29206e-20
Blood.sQTL	Chr18:1798277	1808989	1808936	ENSBTAG00000020714	NA	3.4821e-20
Blood.sQTL	Chr1:69959020	69959623	69959480	ENSBTAG00000010382	MUC13	3.83212e-20
Blood.sQTL	Chr1:69959037	69959623	69959480	ENSBTAG00000010382	MUC13	3.83212e-20
Blood.sQTL	Chr1:69959045	69959623	69959480	ENSBTAG00000010382	MUC13	3.83212e-20
Blood.sQTL	Chr18:1789231	1807715	1807580	ENSBTAG00000020714	NA	4.03749e-20
Blood.sQTL	Chr25:39520837	39517905	39517718	ENSBTAG00000007772	SLC29A4	4.33225e-20
Blood.sQTL	Chr25:39492589	39517905	39517718	ENSBTAG00000007772	SLC29A4	4.41676e-20
Blood.sQTL	Chr25:39492671	39517905	39517718	ENSBTAG00000007772	SLC29A4	4.41676e-20
Blood.sQTL	Chr25:39492890	39517905	39517718	ENSBTAG00000007772	SLC29A4	4.41676e-20
Blood.sQTL	Chr3:54860479	55028734	55028539	ENSBTAG00000038500	NA	4.429e-20
Blood.sQTL	Chr7:19971337	19857669	19857296	ENSBTAG00000007875	SAFB	4.51287e-20
Blood.sQTL	Chr1:69960077	69959623	69959480	ENSBTAG00000010382	MUC13	4.96525e-20
Blood.sQTL	Chr18:1770569	1809888	1809840	ENSBTAG00000020714	NA	5.05842e-20
Blood.sQTL	Chr18:1771034	1809888	1809840	ENSBTAG00000020714	NA	5.05842e-20
Blood.sQTL	Chr18:1771038	1809888	1809840	ENSBTAG00000020714	NA	5.05842e-20
Blood.sQTL	Chr18:1771347	1809888	1809840	ENSBTAG00000020714	NA	5.05842e-20
Blood.sQTL	Chr18:1771475	1809888	1809840	ENSBTAG00000020714	NA	5.05842e-20
Blood.sQTL	Chr18:1771691	1809888	1809840	ENSBTAG00000020714	NA	5.05842e-20
Blood.sQTL	Chr18:1771828	1809888	1809840	ENSBTAG00000020714	NA	5.05842e-20
Blood.sQTL	Chr18:1771840	1809888	1809840	ENSBTAG00000020714	NA	5.05842e-20
Blood.sQTL	Chr18:1771872	1809888	1809840	ENSBTAG00000020714	NA	5.05842e-20
Blood.sQTL	Chr18:1772272	1809888	1809840	ENSBTAG00000020714	NA	5.05842e-20
Blood.sQTL	Chr18:1772430	1809888	1809840	ENSBTAG00000020714	NA	5.05842e-20
Blood.sQTL	Chr18:1772435	1809888	1809840	ENSBTAG00000020714	NA	5.05842e-20
Blood.sQTL	Chr18:1772527	1809888	1809840	ENSBTAG00000020714	NA	5.05842e-20
Blood.sQTL	Chr18:1772565	1809888	1809840	ENSBTAG00000020714	NA	5.05842e-20
Blood.sQTL	Chr18:1773236	1809888	1809840	ENSBTAG00000020714	NA	5.05842e-20
Blood.sQTL	Chr18:1773250	1809888	1809840	ENSBTAG00000020714	NA	5.05842e-20
Blood.sQTL	Chr18:1773669	1809888	1809840	ENSBTAG00000020714	NA	5.05842e-20
Blood.sQTL	Chr18:1773707	1809888	1809840	ENSBTAG00000020714	NA	5.05842e-20
Blood.sQTL	Chr18:1773817	1809888	1809840	ENSBTAG00000020714	NA	5.05842e-20
Blood.sQTL	Chr18:1775146	1809888	1809840	ENSBTAG00000020714	NA	5.05842e-20
Blood.sQTL	Chr18:1775170	1809888	1809840	ENSBTAG00000020714	NA	5.05842e-20
Blood.sQTL	Chr18:1775212	1809888	1809840	ENSBTAG00000020714	NA	5.05842e-20
Blood.sQTL	Chr18:1775293	1809888	1809840	ENSBTAG00000020714	NA	5.05842e-20
Blood.sQTL	Chr18:1775438	1809888	1809840	ENSBTAG00000020714	NA	5.05842e-20
Blood.sQTL	Chr18:1775497	1809888	1809840	ENSBTAG00000020714	NA	5.05842e-20
Blood.sQTL	Chr18:1775694	1809888	1809840	ENSBTAG00000020714	NA	5.05842e-20
Blood.sQTL	Chr18:1775706	1809888	1809840	ENSBTAG00000020714	NA	5.05842e-20
Blood.sQTL	Chr18:1775771	1809888	1809840	ENSBTAG00000020714	NA	5.05842e-20
Blood.sQTL	Chr18:1775890	1809888	1809840	ENSBTAG00000020714	NA	5.05842e-20
Blood.sQTL	Chr18:1776163	1809888	1809840	ENSBTAG00000020714	NA	5.05842e-20
Blood.sQTL	Chr18:1776795	1809888	1809840	ENSBTAG00000020714	NA	5.05842e-20
Blood.sQTL	Chr18:1777055	1809888	1809840	ENSBTAG00000020714	NA	5.05842e-20
Blood.sQTL	Chr18:1777152	1809888	1809840	ENSBTAG00000020714	NA	5.05842e-20
Blood.sQTL	Chr18:1777920	1809888	1809840	ENSBTAG00000020714	NA	5.05842e-20
Blood.sQTL	Chr18:1778695	1809888	1809840	ENSBTAG00000020714	NA	5.05842e-20
Blood.sQTL	Chr18:1778925	1809888	1809840	ENSBTAG00000020714	NA	5.05842e-20
Blood.sQTL	Chr18:1779313	1809888	1809840	ENSBTAG00000020714	NA	5.05842e-20
Blood.sQTL	Chr18:1780333	1809888	1809840	ENSBTAG00000020714	NA	5.05842e-20
Blood.sQTL	Chr18:1780345	1809888	1809840	ENSBTAG00000020714	NA	5.05842e-20
Blood.sQTL	Chr18:1780467	1809888	1809840	ENSBTAG00000020714	NA	5.05842e-20
Blood.sQTL	Chr18:1780946	1809888	1809840	ENSBTAG00000020714	NA	5.05842e-20
Blood.sQTL	Chr18:1781492	1809888	1809840	ENSBTAG00000020714	NA	5.05842e-20
Blood.sQTL	Chr18:1781505	1809888	1809840	ENSBTAG00000020714	NA	5.05842e-20
Blood.sQTL	Chr18:1781709	1809888	1809840	ENSBTAG00000020714	NA	5.05842e-20
Blood.sQTL	Chr18:1781806	1809888	1809840	ENSBTAG00000020714	NA	5.05842e-20
Blood.sQTL	Chr18:1782889	1809888	1809840	ENSBTAG00000020714	NA	5.05842e-20
Blood.sQTL	Chr18:1783067	1809888	1809840	ENSBTAG00000020714	NA	5.05842e-20
Blood.sQTL	Chr18:1783290	1809888	1809840	ENSBTAG00000020714	NA	5.05842e-20
Blood.sQTL	Chr18:1783667	1809888	1809840	ENSBTAG00000020714	NA	5.05842e-20
Blood.sQTL	Chr18:1783907	1809888	1809840	ENSBTAG00000020714	NA	5.05842e-20
Blood.sQTL	Chr18:1784078	1809888	1809840	ENSBTAG00000020714	NA	5.05842e-20
Blood.sQTL	Chr18:1784357	1809888	1809840	ENSBTAG00000020714	NA	5.05842e-20
Blood.sQTL	Chr18:1784584	1809888	1809840	ENSBTAG00000020714	NA	5.05842e-20
Blood.sQTL	Chr18:1784807	1809888	1809840	ENSBTAG00000020714	NA	5.05842e-20
Blood.sQTL	Chr18:1784900	1809888	1809840	ENSBTAG00000020714	NA	5.05842e-20
Blood.sQTL	Chr18:1785259	1809888	1809840	ENSBTAG00000020714	NA	5.05842e-20
Blood.sQTL	Chr18:1785611	1809888	1809840	ENSBTAG00000020714	NA	5.05842e-20
Blood.sQTL	Chr18:1785708	1809888	1809840	ENSBTAG00000020714	NA	5.05842e-20
Blood.sQTL	Chr18:1785979	1809888	1809840	ENSBTAG00000020714	NA	5.05842e-20
Blood.sQTL	Chr18:1786033	1809888	1809840	ENSBTAG00000020714	NA	5.05842e-20
Blood.sQTL	Chr18:1786414	1809888	1809840	ENSBTAG00000020714	NA	5.05842e-20
Blood.sQTL	Chr18:1786808	1809888	1809840	ENSBTAG00000020714	NA	5.05842e-20
Blood.sQTL	Chr18:1787022	1809888	1809840	ENSBTAG00000020714	NA	5.05842e-20
Blood.sQTL	Chr18:1787374	1809888	1809840	ENSBTAG00000020714	NA	5.05842e-20
Blood.sQTL	Chr18:1787458	1809888	1809840	ENSBTAG00000020714	NA	5.05842e-20
Blood.sQTL	Chr18:1787766	1809888	1809840	ENSBTAG00000020714	NA	5.05842e-20
Blood.sQTL	Chr18:1787778	1809888	1809840	ENSBTAG00000020714	NA	5.05842e-20
Blood.sQTL	Chr18:1787817	1809888	1809840	ENSBTAG00000020714	NA	5.05842e-20
Blood.sQTL	Chr18:1788130	1809888	1809840	ENSBTAG00000020714	NA	5.05842e-20
Blood.sQTL	Chr18:1788396	1809888	1809840	ENSBTAG00000020714	NA	5.05842e-20
Blood.sQTL	Chr18:1788808	1809888	1809840	ENSBTAG00000020714	NA	5.05842e-20
Blood.sQTL	Chr18:1788922	1809888	1809840	ENSBTAG00000020714	NA	5.05842e-20
Blood.sQTL	Chr18:1789017	1809888	1809840	ENSBTAG00000020714	NA	5.05842e-20
Blood.sQTL	Chr18:1789028	1809888	1809840	ENSBTAG00000020714	NA	5.05842e-20
Blood.sQTL	Chr18:1789053	1809888	1809840	ENSBTAG00000020714	NA	5.05842e-20
Blood.sQTL	Chr18:1789256	1809888	1809840	ENSBTAG00000020714	NA	5.05842e-20
Blood.sQTL	Chr18:1789266	1809888	1809840	ENSBTAG00000020714	NA	5.05842e-20
Blood.sQTL	Chr18:1789271	1809888	1809840	ENSBTAG00000020714	NA	5.05842e-20
Blood.sQTL	Chr18:1789948	1809888	1809840	ENSBTAG00000020714	NA	5.05842e-20
Blood.sQTL	Chr18:1790197	1809888	1809840	ENSBTAG00000020714	NA	5.05842e-20
Blood.sQTL	Chr18:1790276	1809888	1809840	ENSBTAG00000020714	NA	5.05842e-20
Blood.sQTL	Chr18:1790492	1809888	1809840	ENSBTAG00000020714	NA	5.05842e-20
Blood.sQTL	Chr18:1790513	1809888	1809840	ENSBTAG00000020714	NA	5.05842e-20
Blood.sQTL	Chr18:1790586	1809888	1809840	ENSBTAG00000020714	NA	5.05842e-20
Blood.sQTL	Chr18:1790872	1809888	1809840	ENSBTAG00000020714	NA	5.05842e-20
Blood.sQTL	Chr18:1790926	1809888	1809840	ENSBTAG00000020714	NA	5.05842e-20
Blood.sQTL	Chr18:1790947	1809888	1809840	ENSBTAG00000020714	NA	5.05842e-20
Blood.sQTL	Chr18:1791599	1809888	1809840	ENSBTAG00000020714	NA	5.05842e-20
Blood.sQTL	Chr18:1792064	1809888	1809840	ENSBTAG00000020714	NA	5.05842e-20
Blood.sQTL	Chr18:1792068	1809888	1809840	ENSBTAG00000020714	NA	5.05842e-20
Blood.sQTL	Chr18:1792084	1809888	1809840	ENSBTAG00000020714	NA	5.05842e-20
Blood.sQTL	Chr18:1792181	1809888	1809840	ENSBTAG00000020714	NA	5.05842e-20
Blood.sQTL	Chr18:1792274	1809888	1809840	ENSBTAG00000020714	NA	5.05842e-20
Blood.sQTL	Chr18:1792376	1809888	1809840	ENSBTAG00000020714	NA	5.05842e-20
Blood.sQTL	Chr18:1792401	1809888	1809840	ENSBTAG00000020714	NA	5.05842e-20
Blood.sQTL	Chr18:1792538	1809888	1809840	ENSBTAG00000020714	NA	5.05842e-20
Blood.sQTL	Chr18:1792704	1809888	1809840	ENSBTAG00000020714	NA	5.05842e-20
Blood.sQTL	Chr18:1792776	1809888	1809840	ENSBTAG00000020714	NA	5.05842e-20
Blood.sQTL	Chr18:1793035	1809888	1809840	ENSBTAG00000020714	NA	5.05842e-20
Blood.sQTL	Chr18:1793171	1809888	1809840	ENSBTAG00000020714	NA	5.05842e-20
Blood.sQTL	Chr18:1793192	1809888	1809840	ENSBTAG00000020714	NA	5.05842e-20
Blood.sQTL	Chr18:1793235	1809888	1809840	ENSBTAG00000020714	NA	5.05842e-20
Blood.sQTL	Chr18:1793450	1809888	1809840	ENSBTAG00000020714	NA	5.05842e-20
Blood.sQTL	Chr18:1793488	1809888	1809840	ENSBTAG00000020714	NA	5.05842e-20
Blood.sQTL	Chr18:1793580	1809888	1809840	ENSBTAG00000020714	NA	5.05842e-20
Blood.sQTL	Chr18:1793620	1809888	1809840	ENSBTAG00000020714	NA	5.05842e-20
Blood.sQTL	Chr18:1793730	1809888	1809840	ENSBTAG00000020714	NA	5.05842e-20
Blood.sQTL	Chr18:1793738	1809888	1809840	ENSBTAG00000020714	NA	5.05842e-20
Blood.sQTL	Chr18:1793992	1809888	1809840	ENSBTAG00000020714	NA	5.05842e-20
Blood.sQTL	Chr18:1794520	1809888	1809840	ENSBTAG00000020714	NA	5.05842e-20
Blood.sQTL	Chr18:1794557	1809888	1809840	ENSBTAG00000020714	NA	5.05842e-20
Blood.sQTL	Chr18:1794596	1809888	1809840	ENSBTAG00000020714	NA	5.05842e-20
Blood.sQTL	Chr18:1795753	1809888	1809840	ENSBTAG00000020714	NA	5.05842e-20
Blood.sQTL	Chr18:1795997	1809888	1809840	ENSBTAG00000020714	NA	5.05842e-20
Blood.sQTL	Chr18:1796048	1809888	1809840	ENSBTAG00000020714	NA	5.05842e-20
Blood.sQTL	Chr18:1796099	1809888	1809840	ENSBTAG00000020714	NA	5.05842e-20
Blood.sQTL	Chr18:1796126	1809888	1809840	ENSBTAG00000020714	NA	5.05842e-20
Blood.sQTL	Chr18:1796216	1809888	1809840	ENSBTAG00000020714	NA	5.05842e-20
Blood.sQTL	Chr18:1796252	1809888	1809840	ENSBTAG00000020714	NA	5.05842e-20
Blood.sQTL	Chr18:1796440	1809888	1809840	ENSBTAG00000020714	NA	5.05842e-20
Blood.sQTL	Chr18:1796456	1809888	1809840	ENSBTAG00000020714	NA	5.05842e-20
Blood.sQTL	Chr18:1796701	1809888	1809840	ENSBTAG00000020714	NA	5.05842e-20
Blood.sQTL	Chr18:1796725	1809888	1809840	ENSBTAG00000020714	NA	5.05842e-20
Blood.sQTL	Chr18:1796789	1809888	1809840	ENSBTAG00000020714	NA	5.05842e-20
Blood.sQTL	Chr18:1796830	1809888	1809840	ENSBTAG00000020714	NA	5.05842e-20
Blood.sQTL	Chr18:1796964	1809888	1809840	ENSBTAG00000020714	NA	5.05842e-20
Blood.sQTL	Chr18:1797148	1809888	1809840	ENSBTAG00000020714	NA	5.05842e-20
Blood.sQTL	Chr18:1797194	1809888	1809840	ENSBTAG00000020714	NA	5.05842e-20
Blood.sQTL	Chr18:1797213	1809888	1809840	ENSBTAG00000020714	NA	5.05842e-20
Blood.sQTL	Chr18:1797349	1809888	1809840	ENSBTAG00000020714	NA	5.05842e-20
Blood.sQTL	Chr18:1797452	1809888	1809840	ENSBTAG00000020714	NA	5.05842e-20
Blood.sQTL	Chr18:1797562	1809888	1809840	ENSBTAG00000020714	NA	5.05842e-20
Blood.sQTL	Chr18:1797638	1809888	1809840	ENSBTAG00000020714	NA	5.05842e-20
Blood.sQTL	Chr18:1797644	1809888	1809840	ENSBTAG00000020714	NA	5.05842e-20
Blood.sQTL	Chr18:1797668	1809888	1809840	ENSBTAG00000020714	NA	5.05842e-20
Blood.sQTL	Chr18:1797742	1809888	1809840	ENSBTAG00000020714	NA	5.05842e-20
Blood.sQTL	Chr18:1797761	1809888	1809840	ENSBTAG00000020714	NA	5.05842e-20
Blood.sQTL	Chr18:1797774	1809888	1809840	ENSBTAG00000020714	NA	5.05842e-20
Blood.sQTL	Chr18:1797910	1809888	1809840	ENSBTAG00000020714	NA	5.05842e-20
Blood.sQTL	Chr18:1798373	1809888	1809840	ENSBTAG00000020714	NA	5.05842e-20
Blood.sQTL	Chr18:1798411	1809888	1809840	ENSBTAG00000020714	NA	5.05842e-20
Blood.sQTL	Chr18:1798440	1809888	1809840	ENSBTAG00000020714	NA	5.05842e-20
Blood.sQTL	Chr18:1798510	1809888	1809840	ENSBTAG00000020714	NA	5.05842e-20
Blood.sQTL	Chr28:7296701	7305001	7304932	ENSBTAG00000004517	TARBP1	5.77192e-20
Blood.sQTL	Chr3:54838226	55028734	55028539	ENSBTAG00000038500	NA	5.84504e-20
Blood.sQTL	Chr3:54982355	55028734	55028539	ENSBTAG00000038500	NA	5.84504e-20
Blood.sQTL	Chr3:54983074	55028734	55028539	ENSBTAG00000038500	NA	5.84504e-20
Blood.sQTL	Chr3:54984754	55028734	55028539	ENSBTAG00000038500	NA	5.84504e-20
Blood.sQTL	Chr18:1770781	1801150	1800988	ENSBTAG00000020714	NA	6.3064e-20
Blood.sQTL	Chr18:1798615	1801150	1800988	ENSBTAG00000020714	NA	6.3064e-20
Blood.sQTL	Chr18:1798621	1801150	1800988	ENSBTAG00000020714	NA	6.3064e-20
Blood.sQTL	Chr18:1798782	1801150	1800988	ENSBTAG00000020714	NA	6.3064e-20
Blood.sQTL	Chr18:1798904	1801150	1800988	ENSBTAG00000020714	NA	6.3064e-20
Blood.sQTL	Chr18:1798945	1801150	1800988	ENSBTAG00000020714	NA	6.3064e-20
Blood.sQTL	Chr18:1798979	1801150	1800988	ENSBTAG00000020714	NA	6.3064e-20
Blood.sQTL	Chr18:1799024	1801150	1800988	ENSBTAG00000020714	NA	6.3064e-20
Blood.sQTL	Chr18:1799041	1801150	1800988	ENSBTAG00000020714	NA	6.3064e-20
Blood.sQTL	Chr18:1799138	1801150	1800988	ENSBTAG00000020714	NA	6.3064e-20
Blood.sQTL	Chr18:1799170	1801150	1800988	ENSBTAG00000020714	NA	6.3064e-20
Blood.sQTL	Chr18:1799195	1801150	1800988	ENSBTAG00000020714	NA	6.3064e-20
Blood.sQTL	Chr18:1799564	1801150	1800988	ENSBTAG00000020714	NA	6.3064e-20
Blood.sQTL	Chr18:1799629	1801150	1800988	ENSBTAG00000020714	NA	6.3064e-20
Blood.sQTL	Chr18:1799643	1801150	1800988	ENSBTAG00000020714	NA	6.3064e-20
Blood.sQTL	Chr18:1799858	1801150	1800988	ENSBTAG00000020714	NA	6.3064e-20
Blood.sQTL	Chr18:1799981	1801150	1800988	ENSBTAG00000020714	NA	6.3064e-20
Blood.sQTL	Chr18:1800962	1801150	1800988	ENSBTAG00000020714	NA	6.3064e-20
Blood.sQTL	Chr18:1801495	1801150	1800988	ENSBTAG00000020714	NA	6.3064e-20
Blood.sQTL	Chr18:1802582	1801150	1800988	ENSBTAG00000020714	NA	6.3064e-20
Blood.sQTL	Chr3:55117997	55028734	55028539	ENSBTAG00000038500	NA	6.33431e-20
Blood.sQTL	Chr25:39507018	39517905	39517718	ENSBTAG00000007772	SLC29A4	6.45263e-20
Blood.sQTL	Chr1:69958904	69959623	69959480	ENSBTAG00000010382	MUC13	6.47481e-20
Blood.sQTL	Chr1:69958915	69959623	69959480	ENSBTAG00000010382	MUC13	6.47481e-20
Blood.sQTL	Chr1:69958919	69959623	69959480	ENSBTAG00000010382	MUC13	6.47481e-20
Blood.sQTL	Chr3:55153015	55028734	55028539	ENSBTAG00000038500	NA	7.0071e-20
Blood.sQTL	Chr1:69958393	69959623	69959480	ENSBTAG00000010382	MUC13	7.39567e-20
Blood.sQTL	Chr1:69959696	69959623	69959480	ENSBTAG00000010382	MUC13	7.39567e-20
Blood.sQTL	Chr1:69959737	69959623	69959480	ENSBTAG00000010382	MUC13	7.39567e-20
Blood.sQTL	Chr1:69959742	69959623	69959480	ENSBTAG00000010382	MUC13	7.39567e-20
Blood.sQTL	Chr1:69959777	69959623	69959480	ENSBTAG00000010382	MUC13	7.39567e-20
Blood.sQTL	Chr1:69960446	69959623	69959480	ENSBTAG00000010382	MUC13	7.39567e-20
Blood.sQTL	Chr1:69960453	69959623	69959480	ENSBTAG00000010382	MUC13	7.39567e-20
Blood.sQTL	Chr1:69960467	69959623	69959480	ENSBTAG00000010382	MUC13	7.39567e-20
Blood.sQTL	Chr1:69960491	69959623	69959480	ENSBTAG00000010382	MUC13	7.39567e-20
Blood.sQTL	Chr1:69960512	69959623	69959480	ENSBTAG00000010382	MUC13	7.39567e-20
Blood.sQTL	Chr3:55214823	55028734	55028539	ENSBTAG00000038500	NA	8.54524e-20
Blood.sQTL	Chr28:43537232	43494534	43494440	ENSBTAG00000023028	NA	8.60426e-20
Blood.sQTL	Chr18:1774508	1807715	1807580	ENSBTAG00000020714	NA	9.85916e-20
Blood.sQTL	Chr18:1774520	1807715	1807580	ENSBTAG00000020714	NA	9.85916e-20
Blood.sQTL	Chr3:54984779	55028734	55028539	ENSBTAG00000038500	NA	1.03801e-19
Blood.sQTL	Chr1:69959063	69959623	69959480	ENSBTAG00000010382	MUC13	1.16578e-19
Blood.sQTL	Chr1:69955966	69959623	69959480	ENSBTAG00000010382	MUC13	1.26123e-19
Blood.sQTL	Chr25:39520837	39517079	39516839	ENSBTAG00000007772	SLC29A4	1.356e-19
Blood.sQTL	Chr3:54982407	55028734	55028539	ENSBTAG00000038500	NA	1.41856e-19
Blood.sQTL	Chr3:54984537	55028734	55028539	ENSBTAG00000038500	NA	1.41856e-19
Blood.sQTL	Chr3:54985168	55028734	55028539	ENSBTAG00000038500	NA	1.41856e-19
Blood.sQTL	Chr3:54988374	55028734	55028539	ENSBTAG00000038500	NA	1.41856e-19
Blood.sQTL	Chr18:1798277	1809888	1809840	ENSBTAG00000020714	NA	1.68034e-19
Blood.sQTL	Chr18:1773912	1807715	1807580	ENSBTAG00000020714	NA	1.77169e-19
Blood.sQTL	Chr18:1774078	1807715	1807580	ENSBTAG00000020714	NA	1.77169e-19
Blood.sQTL	Chr1:69959029	69959623	69959480	ENSBTAG00000010382	MUC13	1.79405e-19
Blood.sQTL	Chr1:69959053	69959623	69959480	ENSBTAG00000010382	MUC13	1.79405e-19
Blood.sQTL	Chr28:43505529	43494534	43494440	ENSBTAG00000023028	NA	1.81552e-19
Blood.sQTL	Chr18:1773850	1807715	1807580	ENSBTAG00000020714	NA	1.96609e-19
Blood.sQTL	Chr18:1774269	1807715	1807580	ENSBTAG00000020714	NA	1.96609e-19
Blood.sQTL	Chr18:1774318	1807715	1807580	ENSBTAG00000020714	NA	1.96609e-19
Blood.sQTL	Chr3:55221102	55028734	55028539	ENSBTAG00000038500	NA	1.9731e-19
Blood.sQTL	Chr3:55221251	55028734	55028539	ENSBTAG00000038500	NA	1.9731e-19
Blood.sQTL	Chr3:55221568	55028734	55028539	ENSBTAG00000038500	NA	1.9731e-19
Blood.sQTL	Chr3:55221766	55028734	55028539	ENSBTAG00000038500	NA	1.9731e-19
Blood.sQTL	Chr3:55222442	55028734	55028539	ENSBTAG00000038500	NA	1.9731e-19
Blood.sQTL	Chr3:55222471	55028734	55028539	ENSBTAG00000038500	NA	1.9731e-19
Blood.sQTL	Chr1:69958303	69959623	69959480	ENSBTAG00000010382	MUC13	2.22214e-19
Blood.sQTL	Chr1:69959674	69959623	69959480	ENSBTAG00000010382	MUC13	2.22214e-19
Blood.sQTL	Chr1:69959831	69959623	69959480	ENSBTAG00000010382	MUC13	2.22214e-19
Blood.sQTL	Chr1:69959865	69959623	69959480	ENSBTAG00000010382	MUC13	2.22214e-19
Blood.sQTL	Chr1:69959880	69959623	69959480	ENSBTAG00000010382	MUC13	2.22214e-19
Blood.sQTL	Chr1:69959886	69959623	69959480	ENSBTAG00000010382	MUC13	2.22214e-19
Blood.sQTL	Chr1:69959900	69959623	69959480	ENSBTAG00000010382	MUC13	2.22214e-19
Blood.sQTL	Chr1:69959905	69959623	69959480	ENSBTAG00000010382	MUC13	2.22214e-19
Blood.sQTL	Chr1:69960091	69959623	69959480	ENSBTAG00000010382	MUC13	2.22214e-19
Blood.sQTL	Chr29:5973707	5906099	5904662	ENSBTAG00000007397	FOLH1	2.26017e-19
Blood.sQTL	Chr29:5977529	5906099	5904662	ENSBTAG00000007397	FOLH1	2.26017e-19
Blood.sQTL	Chr29:5978547	5906099	5904662	ENSBTAG00000007397	FOLH1	2.26017e-19
Blood.sQTL	Chr29:5980123	5906099	5904662	ENSBTAG00000007397	FOLH1	2.26017e-19
Blood.sQTL	Chr29:5980720	5906099	5904662	ENSBTAG00000007397	FOLH1	2.26017e-19
Blood.sQTL	Chr29:5984808	5906099	5904662	ENSBTAG00000007397	FOLH1	2.26017e-19
Blood.sQTL	Chr29:5984844	5906099	5904662	ENSBTAG00000007397	FOLH1	2.26017e-19
Blood.sQTL	Chr29:5985001	5906099	5904662	ENSBTAG00000007397	FOLH1	2.26017e-19
Blood.sQTL	Chr29:5986123	5906099	5904662	ENSBTAG00000007397	FOLH1	2.26017e-19
Blood.sQTL	Chr3:54981216	55028734	55028539	ENSBTAG00000038500	NA	2.30919e-19
Blood.sQTL	Chr1:69958177	69959623	69959480	ENSBTAG00000010382	MUC13	2.35248e-19
Blood.sQTL	Chr1:69958208	69959623	69959480	ENSBTAG00000010382	MUC13	2.35248e-19
Blood.sQTL	Chr1:69958253	69959623	69959480	ENSBTAG00000010382	MUC13	2.35248e-19
Blood.sQTL	Chr1:69958414	69959623	69959480	ENSBTAG00000010382	MUC13	2.35248e-19
Blood.sQTL	Chr1:69958891	69959623	69959480	ENSBTAG00000010382	MUC13	2.35248e-19
Blood.sQTL	Chr1:69960170	69959623	69959480	ENSBTAG00000010382	MUC13	2.35248e-19
Blood.sQTL	Chr1:69960190	69959623	69959480	ENSBTAG00000010382	MUC13	2.35248e-19
Blood.sQTL	Chr1:69960201	69959623	69959480	ENSBTAG00000010382	MUC13	2.35248e-19
Blood.sQTL	Chr1:69960209	69959623	69959480	ENSBTAG00000010382	MUC13	2.35248e-19
Blood.sQTL	Chr1:69960220	69959623	69959480	ENSBTAG00000010382	MUC13	2.35248e-19
Blood.sQTL	Chr1:69960224	69959623	69959480	ENSBTAG00000010382	MUC13	2.35248e-19
Blood.sQTL	Chr1:69960229	69959623	69959480	ENSBTAG00000010382	MUC13	2.35248e-19
Blood.sQTL	Chr18:1802850	1801150	1800988	ENSBTAG00000020714	NA	2.67173e-19
Blood.sQTL	Chr18:1802935	1801150	1800988	ENSBTAG00000020714	NA	2.67173e-19
Blood.sQTL	Chr18:1802960	1801150	1800988	ENSBTAG00000020714	NA	2.67173e-19
Blood.sQTL	Chr18:1802996	1801150	1800988	ENSBTAG00000020714	NA	2.67173e-19
Blood.sQTL	Chr18:1803143	1801150	1800988	ENSBTAG00000020714	NA	2.67173e-19
Blood.sQTL	Chr18:1803217	1801150	1800988	ENSBTAG00000020714	NA	2.67173e-19
Blood.sQTL	Chr18:1803306	1801150	1800988	ENSBTAG00000020714	NA	2.67173e-19
Blood.sQTL	Chr18:1803382	1801150	1800988	ENSBTAG00000020714	NA	2.67173e-19
Blood.sQTL	Chr18:1803490	1801150	1800988	ENSBTAG00000020714	NA	2.67173e-19
Blood.sQTL	Chr18:1803577	1801150	1800988	ENSBTAG00000020714	NA	2.67173e-19
Blood.sQTL	Chr18:1803598	1801150	1800988	ENSBTAG00000020714	NA	2.67173e-19
Blood.sQTL	Chr18:1803636	1801150	1800988	ENSBTAG00000020714	NA	2.67173e-19
Blood.sQTL	Chr18:1803764	1801150	1800988	ENSBTAG00000020714	NA	2.67173e-19
Blood.sQTL	Chr18:1803808	1801150	1800988	ENSBTAG00000020714	NA	2.67173e-19
Blood.sQTL	Chr18:1804200	1801150	1800988	ENSBTAG00000020714	NA	2.67173e-19
Blood.sQTL	Chr18:1804659	1801150	1800988	ENSBTAG00000020714	NA	2.67173e-19
Blood.sQTL	Chr18:1804766	1801150	1800988	ENSBTAG00000020714	NA	2.67173e-19
Blood.sQTL	Chr25:39492589	39517079	39516839	ENSBTAG00000007772	SLC29A4	2.94192e-19
Blood.sQTL	Chr25:39492671	39517079	39516839	ENSBTAG00000007772	SLC29A4	2.94192e-19
Blood.sQTL	Chr25:39492890	39517079	39516839	ENSBTAG00000007772	SLC29A4	2.94192e-19
Blood.sQTL	Chr3:55138898	55028734	55028539	ENSBTAG00000038500	NA	2.94472e-19
Blood.sQTL	Chr18:1800110	1809888	1809840	ENSBTAG00000020714	NA	3.1105e-19
Blood.sQTL	Chr18:1800129	1809888	1809840	ENSBTAG00000020714	NA	3.1105e-19
Blood.sQTL	Chr18:1800164	1809888	1809840	ENSBTAG00000020714	NA	3.1105e-19
Blood.sQTL	Chr18:1800175	1809888	1809840	ENSBTAG00000020714	NA	3.1105e-19
Blood.sQTL	Chr18:1800184	1809888	1809840	ENSBTAG00000020714	NA	3.1105e-19
Blood.sQTL	Chr3:54525649	54836522	54836395	ENSBTAG00000038625	NA	3.22228e-19
Blood.sQTL	Chr3:54525706	54836522	54836395	ENSBTAG00000038625	NA	3.22228e-19
Blood.sQTL	Chr18:1770781	1802189	1801952	ENSBTAG00000020714	NA	3.24308e-19
Blood.sQTL	Chr18:1798615	1802189	1801952	ENSBTAG00000020714	NA	3.24308e-19
Blood.sQTL	Chr18:1798621	1802189	1801952	ENSBTAG00000020714	NA	3.24308e-19
Blood.sQTL	Chr18:1798782	1802189	1801952	ENSBTAG00000020714	NA	3.24308e-19
Blood.sQTL	Chr18:1798904	1802189	1801952	ENSBTAG00000020714	NA	3.24308e-19
Blood.sQTL	Chr18:1798945	1802189	1801952	ENSBTAG00000020714	NA	3.24308e-19
Blood.sQTL	Chr18:1798979	1802189	1801952	ENSBTAG00000020714	NA	3.24308e-19
Blood.sQTL	Chr18:1799024	1802189	1801952	ENSBTAG00000020714	NA	3.24308e-19
Blood.sQTL	Chr18:1799041	1802189	1801952	ENSBTAG00000020714	NA	3.24308e-19
Blood.sQTL	Chr18:1799138	1802189	1801952	ENSBTAG00000020714	NA	3.24308e-19
Blood.sQTL	Chr18:1799170	1802189	1801952	ENSBTAG00000020714	NA	3.24308e-19
Blood.sQTL	Chr18:1799195	1802189	1801952	ENSBTAG00000020714	NA	3.24308e-19
Blood.sQTL	Chr18:1799564	1802189	1801952	ENSBTAG00000020714	NA	3.24308e-19
Blood.sQTL	Chr18:1799629	1802189	1801952	ENSBTAG00000020714	NA	3.24308e-19
Blood.sQTL	Chr18:1799643	1802189	1801952	ENSBTAG00000020714	NA	3.24308e-19
Blood.sQTL	Chr18:1799858	1802189	1801952	ENSBTAG00000020714	NA	3.24308e-19
Blood.sQTL	Chr18:1799981	1802189	1801952	ENSBTAG00000020714	NA	3.24308e-19
Blood.sQTL	Chr18:1800962	1802189	1801952	ENSBTAG00000020714	NA	3.24308e-19
Blood.sQTL	Chr18:1801495	1802189	1801952	ENSBTAG00000020714	NA	3.24308e-19
Blood.sQTL	Chr18:1802582	1802189	1801952	ENSBTAG00000020714	NA	3.24308e-19
Blood.sQTL	Chr28:43551936	43494534	43494440	ENSBTAG00000023028	NA	3.48808e-19
Blood.sQTL	Chr28:43503737	43494534	43494440	ENSBTAG00000023028	NA	3.50351e-19
Blood.sQTL	Chr28:43503996	43494534	43494440	ENSBTAG00000023028	NA	3.50351e-19
Blood.sQTL	Chr28:43504078	43494534	43494440	ENSBTAG00000023028	NA	3.50351e-19
Blood.sQTL	Chr18:1798404	1801150	1800988	ENSBTAG00000020714	NA	4.7583e-19
Blood.sQTL	Chr18:1798277	1801150	1800988	ENSBTAG00000020714	NA	4.93553e-19
Blood.sQTL	Chr7:19870587	19857669	19857296	ENSBTAG00000007875	SAFB	4.93723e-19
Blood.sQTL	Chr18:1770569	1801150	1800988	ENSBTAG00000020714	NA	5.06393e-19
Blood.sQTL	Chr18:1771034	1801150	1800988	ENSBTAG00000020714	NA	5.06393e-19
Blood.sQTL	Chr18:1771038	1801150	1800988	ENSBTAG00000020714	NA	5.06393e-19
Blood.sQTL	Chr18:1771347	1801150	1800988	ENSBTAG00000020714	NA	5.06393e-19
Blood.sQTL	Chr18:1771475	1801150	1800988	ENSBTAG00000020714	NA	5.06393e-19
Blood.sQTL	Chr18:1771691	1801150	1800988	ENSBTAG00000020714	NA	5.06393e-19
Blood.sQTL	Chr18:1771828	1801150	1800988	ENSBTAG00000020714	NA	5.06393e-19
Blood.sQTL	Chr18:1771840	1801150	1800988	ENSBTAG00000020714	NA	5.06393e-19
Blood.sQTL	Chr18:1771872	1801150	1800988	ENSBTAG00000020714	NA	5.06393e-19
Blood.sQTL	Chr18:1772272	1801150	1800988	ENSBTAG00000020714	NA	5.06393e-19
Blood.sQTL	Chr18:1772430	1801150	1800988	ENSBTAG00000020714	NA	5.06393e-19
Blood.sQTL	Chr18:1772435	1801150	1800988	ENSBTAG00000020714	NA	5.06393e-19
Blood.sQTL	Chr18:1772527	1801150	1800988	ENSBTAG00000020714	NA	5.06393e-19
Blood.sQTL	Chr18:1772565	1801150	1800988	ENSBTAG00000020714	NA	5.06393e-19
Blood.sQTL	Chr18:1773236	1801150	1800988	ENSBTAG00000020714	NA	5.06393e-19
Blood.sQTL	Chr18:1773250	1801150	1800988	ENSBTAG00000020714	NA	5.06393e-19
Blood.sQTL	Chr18:1773669	1801150	1800988	ENSBTAG00000020714	NA	5.06393e-19
Blood.sQTL	Chr18:1773707	1801150	1800988	ENSBTAG00000020714	NA	5.06393e-19
Blood.sQTL	Chr18:1773817	1801150	1800988	ENSBTAG00000020714	NA	5.06393e-19
Blood.sQTL	Chr18:1775146	1801150	1800988	ENSBTAG00000020714	NA	5.06393e-19
Blood.sQTL	Chr18:1775170	1801150	1800988	ENSBTAG00000020714	NA	5.06393e-19
Blood.sQTL	Chr18:1775212	1801150	1800988	ENSBTAG00000020714	NA	5.06393e-19
Blood.sQTL	Chr18:1775293	1801150	1800988	ENSBTAG00000020714	NA	5.06393e-19
Blood.sQTL	Chr18:1775438	1801150	1800988	ENSBTAG00000020714	NA	5.06393e-19
Blood.sQTL	Chr18:1775497	1801150	1800988	ENSBTAG00000020714	NA	5.06393e-19
Blood.sQTL	Chr18:1775694	1801150	1800988	ENSBTAG00000020714	NA	5.06393e-19
Blood.sQTL	Chr18:1775706	1801150	1800988	ENSBTAG00000020714	NA	5.06393e-19
Blood.sQTL	Chr18:1775771	1801150	1800988	ENSBTAG00000020714	NA	5.06393e-19
Blood.sQTL	Chr18:1775890	1801150	1800988	ENSBTAG00000020714	NA	5.06393e-19
Blood.sQTL	Chr18:1776163	1801150	1800988	ENSBTAG00000020714	NA	5.06393e-19
Blood.sQTL	Chr18:1776795	1801150	1800988	ENSBTAG00000020714	NA	5.06393e-19
Blood.sQTL	Chr18:1777055	1801150	1800988	ENSBTAG00000020714	NA	5.06393e-19
Blood.sQTL	Chr18:1777152	1801150	1800988	ENSBTAG00000020714	NA	5.06393e-19
Blood.sQTL	Chr18:1777920	1801150	1800988	ENSBTAG00000020714	NA	5.06393e-19
Blood.sQTL	Chr18:1778695	1801150	1800988	ENSBTAG00000020714	NA	5.06393e-19
Blood.sQTL	Chr18:1778925	1801150	1800988	ENSBTAG00000020714	NA	5.06393e-19
Blood.sQTL	Chr18:1779313	1801150	1800988	ENSBTAG00000020714	NA	5.06393e-19
Blood.sQTL	Chr18:1780333	1801150	1800988	ENSBTAG00000020714	NA	5.06393e-19
Blood.sQTL	Chr18:1780345	1801150	1800988	ENSBTAG00000020714	NA	5.06393e-19
Blood.sQTL	Chr18:1780467	1801150	1800988	ENSBTAG00000020714	NA	5.06393e-19
Blood.sQTL	Chr18:1780946	1801150	1800988	ENSBTAG00000020714	NA	5.06393e-19
Blood.sQTL	Chr18:1781492	1801150	1800988	ENSBTAG00000020714	NA	5.06393e-19
Blood.sQTL	Chr18:1781505	1801150	1800988	ENSBTAG00000020714	NA	5.06393e-19
Blood.sQTL	Chr18:1781709	1801150	1800988	ENSBTAG00000020714	NA	5.06393e-19
Blood.sQTL	Chr18:1781806	1801150	1800988	ENSBTAG00000020714	NA	5.06393e-19
Blood.sQTL	Chr18:1782889	1801150	1800988	ENSBTAG00000020714	NA	5.06393e-19
Blood.sQTL	Chr18:1783067	1801150	1800988	ENSBTAG00000020714	NA	5.06393e-19
Blood.sQTL	Chr18:1783290	1801150	1800988	ENSBTAG00000020714	NA	5.06393e-19
Blood.sQTL	Chr18:1783667	1801150	1800988	ENSBTAG00000020714	NA	5.06393e-19
Blood.sQTL	Chr18:1783907	1801150	1800988	ENSBTAG00000020714	NA	5.06393e-19
Blood.sQTL	Chr18:1784078	1801150	1800988	ENSBTAG00000020714	NA	5.06393e-19
Blood.sQTL	Chr18:1784357	1801150	1800988	ENSBTAG00000020714	NA	5.06393e-19
Blood.sQTL	Chr18:1784584	1801150	1800988	ENSBTAG00000020714	NA	5.06393e-19
Blood.sQTL	Chr18:1784807	1801150	1800988	ENSBTAG00000020714	NA	5.06393e-19
Blood.sQTL	Chr18:1784900	1801150	1800988	ENSBTAG00000020714	NA	5.06393e-19
Blood.sQTL	Chr18:1785259	1801150	1800988	ENSBTAG00000020714	NA	5.06393e-19
Blood.sQTL	Chr18:1785611	1801150	1800988	ENSBTAG00000020714	NA	5.06393e-19
Blood.sQTL	Chr18:1785708	1801150	1800988	ENSBTAG00000020714	NA	5.06393e-19
Blood.sQTL	Chr18:1785979	1801150	1800988	ENSBTAG00000020714	NA	5.06393e-19
Blood.sQTL	Chr18:1786033	1801150	1800988	ENSBTAG00000020714	NA	5.06393e-19
Blood.sQTL	Chr18:1786414	1801150	1800988	ENSBTAG00000020714	NA	5.06393e-19
Blood.sQTL	Chr18:1786808	1801150	1800988	ENSBTAG00000020714	NA	5.06393e-19
Blood.sQTL	Chr18:1787022	1801150	1800988	ENSBTAG00000020714	NA	5.06393e-19
Blood.sQTL	Chr18:1787374	1801150	1800988	ENSBTAG00000020714	NA	5.06393e-19
Blood.sQTL	Chr18:1787458	1801150	1800988	ENSBTAG00000020714	NA	5.06393e-19
Blood.sQTL	Chr18:1787766	1801150	1800988	ENSBTAG00000020714	NA	5.06393e-19
Blood.sQTL	Chr18:1787778	1801150	1800988	ENSBTAG00000020714	NA	5.06393e-19
Blood.sQTL	Chr18:1787817	1801150	1800988	ENSBTAG00000020714	NA	5.06393e-19
Blood.sQTL	Chr18:1788130	1801150	1800988	ENSBTAG00000020714	NA	5.06393e-19
Blood.sQTL	Chr18:1788396	1801150	1800988	ENSBTAG00000020714	NA	5.06393e-19
Blood.sQTL	Chr18:1788808	1801150	1800988	ENSBTAG00000020714	NA	5.06393e-19
Blood.sQTL	Chr18:1788922	1801150	1800988	ENSBTAG00000020714	NA	5.06393e-19
Blood.sQTL	Chr18:1789017	1801150	1800988	ENSBTAG00000020714	NA	5.06393e-19
Blood.sQTL	Chr18:1789028	1801150	1800988	ENSBTAG00000020714	NA	5.06393e-19
Blood.sQTL	Chr18:1789053	1801150	1800988	ENSBTAG00000020714	NA	5.06393e-19
Blood.sQTL	Chr18:1789256	1801150	1800988	ENSBTAG00000020714	NA	5.06393e-19
Blood.sQTL	Chr18:1789266	1801150	1800988	ENSBTAG00000020714	NA	5.06393e-19
Blood.sQTL	Chr18:1789271	1801150	1800988	ENSBTAG00000020714	NA	5.06393e-19
Blood.sQTL	Chr18:1789948	1801150	1800988	ENSBTAG00000020714	NA	5.06393e-19
Blood.sQTL	Chr18:1790197	1801150	1800988	ENSBTAG00000020714	NA	5.06393e-19
Blood.sQTL	Chr18:1790276	1801150	1800988	ENSBTAG00000020714	NA	5.06393e-19
Blood.sQTL	Chr18:1790492	1801150	1800988	ENSBTAG00000020714	NA	5.06393e-19
Blood.sQTL	Chr18:1790513	1801150	1800988	ENSBTAG00000020714	NA	5.06393e-19
Blood.sQTL	Chr18:1790586	1801150	1800988	ENSBTAG00000020714	NA	5.06393e-19
Blood.sQTL	Chr18:1790872	1801150	1800988	ENSBTAG00000020714	NA	5.06393e-19
Blood.sQTL	Chr18:1790926	1801150	1800988	ENSBTAG00000020714	NA	5.06393e-19
Blood.sQTL	Chr18:1790947	1801150	1800988	ENSBTAG00000020714	NA	5.06393e-19
Blood.sQTL	Chr18:1791599	1801150	1800988	ENSBTAG00000020714	NA	5.06393e-19
Blood.sQTL	Chr18:1792064	1801150	1800988	ENSBTAG00000020714	NA	5.06393e-19
Blood.sQTL	Chr18:1792068	1801150	1800988	ENSBTAG00000020714	NA	5.06393e-19
Blood.sQTL	Chr18:1792084	1801150	1800988	ENSBTAG00000020714	NA	5.06393e-19
Blood.sQTL	Chr18:1792181	1801150	1800988	ENSBTAG00000020714	NA	5.06393e-19
Blood.sQTL	Chr18:1792274	1801150	1800988	ENSBTAG00000020714	NA	5.06393e-19
Blood.sQTL	Chr18:1792376	1801150	1800988	ENSBTAG00000020714	NA	5.06393e-19
Blood.sQTL	Chr18:1792401	1801150	1800988	ENSBTAG00000020714	NA	5.06393e-19
Blood.sQTL	Chr18:1792538	1801150	1800988	ENSBTAG00000020714	NA	5.06393e-19
Blood.sQTL	Chr18:1792704	1801150	1800988	ENSBTAG00000020714	NA	5.06393e-19
Blood.sQTL	Chr18:1792776	1801150	1800988	ENSBTAG00000020714	NA	5.06393e-19
Blood.sQTL	Chr18:1793035	1801150	1800988	ENSBTAG00000020714	NA	5.06393e-19
Blood.sQTL	Chr18:1793171	1801150	1800988	ENSBTAG00000020714	NA	5.06393e-19
Blood.sQTL	Chr18:1793192	1801150	1800988	ENSBTAG00000020714	NA	5.06393e-19
Blood.sQTL	Chr18:1793235	1801150	1800988	ENSBTAG00000020714	NA	5.06393e-19
Blood.sQTL	Chr18:1793450	1801150	1800988	ENSBTAG00000020714	NA	5.06393e-19
Blood.sQTL	Chr18:1793488	1801150	1800988	ENSBTAG00000020714	NA	5.06393e-19
Blood.sQTL	Chr18:1793580	1801150	1800988	ENSBTAG00000020714	NA	5.06393e-19
Blood.sQTL	Chr18:1793620	1801150	1800988	ENSBTAG00000020714	NA	5.06393e-19
Blood.sQTL	Chr18:1793730	1801150	1800988	ENSBTAG00000020714	NA	5.06393e-19
Blood.sQTL	Chr18:1793738	1801150	1800988	ENSBTAG00000020714	NA	5.06393e-19
Blood.sQTL	Chr18:1793992	1801150	1800988	ENSBTAG00000020714	NA	5.06393e-19
Blood.sQTL	Chr18:1794520	1801150	1800988	ENSBTAG00000020714	NA	5.06393e-19
Blood.sQTL	Chr18:1794557	1801150	1800988	ENSBTAG00000020714	NA	5.06393e-19
Blood.sQTL	Chr18:1794596	1801150	1800988	ENSBTAG00000020714	NA	5.06393e-19
Blood.sQTL	Chr18:1795753	1801150	1800988	ENSBTAG00000020714	NA	5.06393e-19
Blood.sQTL	Chr18:1795997	1801150	1800988	ENSBTAG00000020714	NA	5.06393e-19
Blood.sQTL	Chr18:1796048	1801150	1800988	ENSBTAG00000020714	NA	5.06393e-19
Blood.sQTL	Chr18:1796099	1801150	1800988	ENSBTAG00000020714	NA	5.06393e-19
Blood.sQTL	Chr18:1796126	1801150	1800988	ENSBTAG00000020714	NA	5.06393e-19
Blood.sQTL	Chr18:1796216	1801150	1800988	ENSBTAG00000020714	NA	5.06393e-19
Blood.sQTL	Chr18:1796252	1801150	1800988	ENSBTAG00000020714	NA	5.06393e-19
Blood.sQTL	Chr18:1796440	1801150	1800988	ENSBTAG00000020714	NA	5.06393e-19
Blood.sQTL	Chr18:1796456	1801150	1800988	ENSBTAG00000020714	NA	5.06393e-19
Blood.sQTL	Chr18:1796701	1801150	1800988	ENSBTAG00000020714	NA	5.06393e-19
Blood.sQTL	Chr18:1796725	1801150	1800988	ENSBTAG00000020714	NA	5.06393e-19
Blood.sQTL	Chr18:1796789	1801150	1800988	ENSBTAG00000020714	NA	5.06393e-19
Blood.sQTL	Chr18:1796830	1801150	1800988	ENSBTAG00000020714	NA	5.06393e-19
Blood.sQTL	Chr18:1796964	1801150	1800988	ENSBTAG00000020714	NA	5.06393e-19
Blood.sQTL	Chr18:1797148	1801150	1800988	ENSBTAG00000020714	NA	5.06393e-19
Blood.sQTL	Chr18:1797194	1801150	1800988	ENSBTAG00000020714	NA	5.06393e-19
Blood.sQTL	Chr18:1797213	1801150	1800988	ENSBTAG00000020714	NA	5.06393e-19
Blood.sQTL	Chr18:1797349	1801150	1800988	ENSBTAG00000020714	NA	5.06393e-19
Blood.sQTL	Chr18:1797452	1801150	1800988	ENSBTAG00000020714	NA	5.06393e-19
Blood.sQTL	Chr18:1797562	1801150	1800988	ENSBTAG00000020714	NA	5.06393e-19
Blood.sQTL	Chr18:1797638	1801150	1800988	ENSBTAG00000020714	NA	5.06393e-19
Blood.sQTL	Chr18:1797644	1801150	1800988	ENSBTAG00000020714	NA	5.06393e-19
Blood.sQTL	Chr18:1797668	1801150	1800988	ENSBTAG00000020714	NA	5.06393e-19
Blood.sQTL	Chr18:1797742	1801150	1800988	ENSBTAG00000020714	NA	5.06393e-19
Blood.sQTL	Chr18:1797761	1801150	1800988	ENSBTAG00000020714	NA	5.06393e-19
Blood.sQTL	Chr18:1797774	1801150	1800988	ENSBTAG00000020714	NA	5.06393e-19
Blood.sQTL	Chr18:1797910	1801150	1800988	ENSBTAG00000020714	NA	5.06393e-19
Blood.sQTL	Chr18:1798373	1801150	1800988	ENSBTAG00000020714	NA	5.06393e-19
Blood.sQTL	Chr18:1798411	1801150	1800988	ENSBTAG00000020714	NA	5.06393e-19
Blood.sQTL	Chr18:1798440	1801150	1800988	ENSBTAG00000020714	NA	5.06393e-19
Blood.sQTL	Chr18:1798510	1801150	1800988	ENSBTAG00000020714	NA	5.06393e-19
Blood.sQTL	Chr1:69959724	69959623	69959480	ENSBTAG00000010382	MUC13	5.48173e-19
Blood.sQTL	Chr1:69960064	69959623	69959480	ENSBTAG00000010382	MUC13	5.55546e-19
Blood.sQTL	Chr1:69958928	69959623	69959480	ENSBTAG00000010382	MUC13	5.65912e-19
Blood.sQTL	Chr1:69958070	69959623	69959480	ENSBTAG00000010382	MUC13	6.22352e-19
Blood.sQTL	Chr3:55034792	55028734	55028539	ENSBTAG00000038500	NA	7.31046e-19
Blood.sQTL	Chr28:43508246	43494534	43494440	ENSBTAG00000023028	NA	7.72932e-19
Blood.sQTL	Chr17:63653827	63654875	63654698	ENSBTAG00000037527	OAS1X	8.04344e-19
Blood.sQTL	Chr1:69958398	69959623	69959480	ENSBTAG00000010382	MUC13	8.26061e-19
Blood.sQTL	Chr1:69958409	69959623	69959480	ENSBTAG00000010382	MUC13	8.26061e-19
Blood.sQTL	Chr1:69959979	69959623	69959480	ENSBTAG00000010382	MUC13	8.26061e-19
Blood.sQTL	Chr1:69960013	69959623	69959480	ENSBTAG00000010382	MUC13	8.26061e-19
Blood.sQTL	Chr1:69960115	69959623	69959480	ENSBTAG00000010382	MUC13	8.26061e-19
Blood.sQTL	Chr1:69960136	69959623	69959480	ENSBTAG00000010382	MUC13	8.26061e-19
Blood.sQTL	Chr1:69960141	69959623	69959480	ENSBTAG00000010382	MUC13	8.26061e-19
Blood.sQTL	Chr1:69960274	69959623	69959480	ENSBTAG00000010382	MUC13	8.26061e-19
Blood.sQTL	Chr1:69960288	69959623	69959480	ENSBTAG00000010382	MUC13	8.26061e-19
Blood.sQTL	Chr1:69960325	69959623	69959480	ENSBTAG00000010382	MUC13	8.26061e-19
Blood.sQTL	Chr1:69960334	69959623	69959480	ENSBTAG00000010382	MUC13	8.26061e-19
Blood.sQTL	Chr29:5970326	5906099	5904662	ENSBTAG00000007397	FOLH1	8.99763e-19
Blood.sQTL	Chr28:43508254	43494534	43494440	ENSBTAG00000023028	NA	9.0801e-19
Blood.sQTL	Chr28:43504741	43494534	43494440	ENSBTAG00000023028	NA	9.22288e-19
Blood.sQTL	Chr28:43504762	43494534	43494440	ENSBTAG00000023028	NA	9.22288e-19
Blood.sQTL	Chr28:43504766	43494534	43494440	ENSBTAG00000023028	NA	9.22288e-19
Blood.sQTL	Chr1:69961566	69959623	69959480	ENSBTAG00000010382	MUC13	1.02525e-18
Blood.sQTL	Chr3:54525649	54795423	54795228	ENSBTAG00000024272	NA	1.18626e-18
Blood.sQTL	Chr3:54525706	54795423	54795228	ENSBTAG00000024272	NA	1.18626e-18
Blood.sQTL	Chr1:69958289	69959623	69959480	ENSBTAG00000010382	MUC13	1.18816e-18
Blood.sQTL	Chr1:69959799	69959623	69959480	ENSBTAG00000010382	MUC13	1.18816e-18
Blood.sQTL	Chr1:69959803	69959623	69959480	ENSBTAG00000010382	MUC13	1.18816e-18
Blood.sQTL	Chr3:55134198	55075636	55075526	ENSBTAG00000001143	NA	1.49102e-18
Blood.sQTL	Chr3:55134668	55075636	55075526	ENSBTAG00000001143	NA	1.49102e-18
Blood.sQTL	Chr3:55134902	55075636	55075526	ENSBTAG00000001143	NA	1.49102e-18
Blood.sQTL	Chr3:55136316	55075636	55075526	ENSBTAG00000001143	NA	1.49102e-18
Blood.sQTL	Chr3:55137703	55075636	55075526	ENSBTAG00000001143	NA	1.49102e-18
Blood.sQTL	Chr3:55138006	55075636	55075526	ENSBTAG00000001143	NA	1.49102e-18
Blood.sQTL	Chr3:55138136	55075636	55075526	ENSBTAG00000001143	NA	1.49102e-18
Blood.sQTL	Chr3:55036698	55075636	55075526	ENSBTAG00000001143	NA	1.72976e-18
Blood.sQTL	Chr3:55037554	55075636	55075526	ENSBTAG00000001143	NA	1.72976e-18
Blood.sQTL	Chr3:55037696	55075636	55075526	ENSBTAG00000001143	NA	1.72976e-18
Blood.sQTL	Chr3:55037769	55075636	55075526	ENSBTAG00000001143	NA	1.72976e-18
Blood.sQTL	Chr3:55038833	55075636	55075526	ENSBTAG00000001143	NA	1.72976e-18
Blood.sQTL	Chr3:55041207	55075636	55075526	ENSBTAG00000001143	NA	1.72976e-18
Blood.sQTL	Chr3:55046540	55075636	55075526	ENSBTAG00000001143	NA	1.72976e-18
Blood.sQTL	Chr3:55047756	55075636	55075526	ENSBTAG00000001143	NA	1.72976e-18
Blood.sQTL	Chr3:55047845	55075636	55075526	ENSBTAG00000001143	NA	1.72976e-18
Blood.sQTL	Chr3:55049008	55075636	55075526	ENSBTAG00000001143	NA	1.72976e-18
Blood.sQTL	Chr3:55053110	55075636	55075526	ENSBTAG00000001143	NA	1.72976e-18
Blood.sQTL	Chr3:55055605	55075636	55075526	ENSBTAG00000001143	NA	1.72976e-18
Blood.sQTL	Chr3:55056190	55075636	55075526	ENSBTAG00000001143	NA	1.72976e-18
Blood.sQTL	Chr3:55061092	55075636	55075526	ENSBTAG00000001143	NA	1.72976e-18
Blood.sQTL	Chr3:55065370	55075636	55075526	ENSBTAG00000001143	NA	1.72976e-18
Blood.sQTL	Chr3:55066681	55075636	55075526	ENSBTAG00000001143	NA	1.72976e-18
Blood.sQTL	Chr3:55066699	55075636	55075526	ENSBTAG00000001143	NA	1.72976e-18
Blood.sQTL	Chr3:55067685	55075636	55075526	ENSBTAG00000001143	NA	1.72976e-18
Blood.sQTL	Chr3:55070855	55075636	55075526	ENSBTAG00000001143	NA	1.72976e-18
Blood.sQTL	Chr3:55072007	55075636	55075526	ENSBTAG00000001143	NA	1.72976e-18
Blood.sQTL	Chr3:55073468	55075636	55075526	ENSBTAG00000001143	NA	1.72976e-18
Blood.sQTL	Chr3:55074485	55075636	55075526	ENSBTAG00000001143	NA	1.72976e-18
Blood.sQTL	Chr3:55074720	55075636	55075526	ENSBTAG00000001143	NA	1.72976e-18
Blood.sQTL	Chr3:55074908	55075636	55075526	ENSBTAG00000001143	NA	1.72976e-18
Blood.sQTL	Chr3:55075240	55075636	55075526	ENSBTAG00000001143	NA	1.72976e-18
Blood.sQTL	Chr3:55075622	55075636	55075526	ENSBTAG00000001143	NA	1.72976e-18
Blood.sQTL	Chr3:55076771	55075636	55075526	ENSBTAG00000001143	NA	1.72976e-18
Blood.sQTL	Chr3:55077485	55075636	55075526	ENSBTAG00000001143	NA	1.72976e-18
Blood.sQTL	Chr3:55078079	55075636	55075526	ENSBTAG00000001143	NA	1.72976e-18
Blood.sQTL	Chr3:55078288	55075636	55075526	ENSBTAG00000001143	NA	1.72976e-18
Blood.sQTL	Chr3:55078314	55075636	55075526	ENSBTAG00000001143	NA	1.72976e-18
Blood.sQTL	Chr3:55078751	55075636	55075526	ENSBTAG00000001143	NA	1.72976e-18
Blood.sQTL	Chr3:55111163	55075636	55075526	ENSBTAG00000001143	NA	1.72976e-18
Blood.sQTL	Chr3:55111337	55075636	55075526	ENSBTAG00000001143	NA	1.72976e-18
Blood.sQTL	Chr3:55112448	55075636	55075526	ENSBTAG00000001143	NA	1.72976e-18
Blood.sQTL	Chr3:55113615	55075636	55075526	ENSBTAG00000001143	NA	1.72976e-18
Blood.sQTL	Chr3:55113715	55075636	55075526	ENSBTAG00000001143	NA	1.72976e-18
Blood.sQTL	Chr3:55115314	55075636	55075526	ENSBTAG00000001143	NA	1.72976e-18
Blood.sQTL	Chr3:55116621	55075636	55075526	ENSBTAG00000001143	NA	1.72976e-18
Blood.sQTL	Chr3:55117326	55075636	55075526	ENSBTAG00000001143	NA	1.72976e-18
Blood.sQTL	Chr3:55117716	55075636	55075526	ENSBTAG00000001143	NA	1.72976e-18
Blood.sQTL	Chr3:55118072	55075636	55075526	ENSBTAG00000001143	NA	1.72976e-18
Blood.sQTL	Chr3:55121763	55075636	55075526	ENSBTAG00000001143	NA	1.72976e-18
Blood.sQTL	Chr3:55122692	55075636	55075526	ENSBTAG00000001143	NA	1.72976e-18
Blood.sQTL	Chr3:55123860	55075636	55075526	ENSBTAG00000001143	NA	1.72976e-18
Blood.sQTL	Chr3:55126233	55075636	55075526	ENSBTAG00000001143	NA	1.72976e-18
Blood.sQTL	Chr3:55126392	55075636	55075526	ENSBTAG00000001143	NA	1.72976e-18
Blood.sQTL	Chr3:55126516	55075636	55075526	ENSBTAG00000001143	NA	1.72976e-18
Blood.sQTL	Chr3:55126547	55075636	55075526	ENSBTAG00000001143	NA	1.72976e-18
Blood.sQTL	Chr3:55126613	55075636	55075526	ENSBTAG00000001143	NA	1.72976e-18
Blood.sQTL	Chr3:55126808	55075636	55075526	ENSBTAG00000001143	NA	1.72976e-18
Blood.sQTL	Chr3:55127063	55075636	55075526	ENSBTAG00000001143	NA	1.72976e-18
Blood.sQTL	Chr3:55127310	55075636	55075526	ENSBTAG00000001143	NA	1.72976e-18
Blood.sQTL	Chr3:55129404	55075636	55075526	ENSBTAG00000001143	NA	1.72976e-18
[truncated: 374,286+ more rows]
