# Supplementary material for: Genome variants associated with RNA splicing variations in bovine are extensively shared between tissues
Source: BMC Genomics. 2018 Jul 4;19:521. doi: 10.1186/s12864-018-4902-8 (PMC6032541; doi:10.1186/s12864-018-4902-8)
Supplement: Supplementary file 9 — Table S7. Summary table for count values of sQTLs and eeQTLs in white blood and milk cells. (XLSX 9 kb) [file 12864_2018_4902_MOESM9_ESM.xlsx]

## Sheet: Sheet1
Additional file 9: Table S7. Summary table for count values of sQTLs and eeQTLs in white blood and milk cells; the number in cells is the number of SNPs identified as sQTLs or eeQTLs cross white blood and milk cells.
		blood	blood	blood	milk	milk	milk
		sQTLs	eeQTLs	geQTLs	sQTLs	eeQTLs	geQTLs
blood	sQTLs	138796	109155	21766	18005	25932	720
blood	eeQTLs		802685	61973	22901	69711	2757
blood	geQTLs			96530	7205	12869	2619
milk	sQTLs				28907	17436	491
milk	eeQTLs					100844	1672
milk	geQTLs						4099
