# Supplementary material for: Genome variants associated with RNA splicing variations in bovine are extensively shared between tissues
Source: BMC Genomics. 2018 Jul 4;19:521. doi: 10.1186/s12864-018-4902-8 (PMC6032541; doi:10.1186/s12864-018-4902-8)
Supplement: Supplementary file 10 — Table S8. SNP overlap between expression QTLs and SNPs with pleiotropic effects on conventional traits of dairy cattle. (XLSX 38 kb) [file 12864_2018_4902_MOESM10_ESM.xlsx]

## Sheet: Sheet1
Additional file 10: Table S8. SNP overlap between expression QTLs and SNPs with pleiotropic effects on conventional traits of dairy cattle.
expression QTL type: the type of expression QTL (e.g., sQTL, eeQTL or geQTL) and in which tissue this expression QTL was identified.
expression QTL gene: the gene with which the SNP was associated in the expression QTL analysis. If the SNP is an sQTL or eeQTL, this gene is the gene accommodating those exons, the variation in the splicing phenotype or expression level of which the SNP was associated with. If the SNP is a geQTL, this gene is the gene the variation in the expression level of which the SNP was associated with.
expression QTL gene name: the gene name for the third column.
Dairy lead loci gene: the gene loci which was associated with the SNP that has strong pleitropic effects in dairy cattle identified in [1].
[1]: Xiang, R., MacLeod, I., Bolormaa, S., and Goddard, M. (2017). Genome-wide comparative analyses of correlated and uncorrelated phenotypes identify major pleiotropic variants in dairy cattle. Scientific reports 7(1), 9248.
expression QTL type	SNP	expression QTL gene	expression QTL gene name	Dairy lead loci gene
Blood.sQTL	Chr11:104226169	ENSBTAG00000012525	ABO	PAEP
Blood.sQTL	Chr11:104227111	ENSBTAG00000012525	ABO	PAEP
Blood.sQTL	Chr11:104228842	ENSBTAG00000012525	ABO	PAEP
Blood.sQTL	Chr11:104232763	ENSBTAG00000012525	ABO	PAEP
Blood.sQTL	Chr11:104235342	ENSBTAG00000012525	ABO	PAEP
Blood.sQTL	Chr11:104238340	ENSBTAG00000012525	ABO	PAEP
Blood.sQTL	Chr11:104238797	ENSBTAG00000012525	ABO	PAEP
Blood.sQTL	Chr11:104239885	ENSBTAG00000012525	ABO	PAEP
Blood.sQTL	Chr11:104240615	ENSBTAG00000012525	ABO	PAEP
Blood.sQTL	Chr11:104241381	ENSBTAG00000012525	ABO	PAEP
Blood.sQTL	Chr18:52082788	ENSBTAG00000016268	XRCC1	NA
Blood.sQTL	Chr18:52087186	ENSBTAG00000016268	XRCC1	NA
Blood.sQTL	Chr18:52093004	ENSBTAG00000016268	XRCC1	NA
Blood.sQTL	Chr18:52098021	ENSBTAG00000016268	XRCC1	NA
Blood.sQTL	Chr18:59242260	ENSBTAG00000037440	NA	NA
Blood.sQTL	Chr18:60972689	ENSBTAG00000046961	NA	NA
Blood.sQTL	Chr18:61228451	ENSBTAG00000046961	NA	NA
Blood.sQTL	Chr18:61260668	ENSBTAG00000046961	NA	NA
Blood.sQTL	Chr18:61269419	ENSBTAG00000046961	NA	NA
Blood.sQTL	Chr18:61272162	ENSBTAG00000046961	NA	NA
Blood.sQTL	Chr18:61291527	ENSBTAG00000046961	NA	NA
Blood.sQTL	Chr18:61318617	ENSBTAG00000046961	NA	NA
Blood.sQTL	Chr18:63054392	ENSBTAG00000039086	NA	NA
Blood.sQTL	Chr18:63057138	ENSBTAG00000039086	NA	NA
Blood.sQTL	Chr18:63070148	ENSBTAG00000039086	NA	NA
Blood.sQTL	Chr18:63073797	ENSBTAG00000039086	NA	NA
Blood.sQTL	Chr18:63357772	ENSBTAG00000005841	NA	NA
Blood.sQTL	Chr20:39239417	ENSBTAG00000015648	NA	IL7R
Blood.sQTL	Chr20:39241426	ENSBTAG00000015648	NA	IL7R
Blood.sQTL	Chr20:39242226	ENSBTAG00000015648	NA	IL7R
Blood.sQTL	Chr20:39243363	ENSBTAG00000015648	NA	IL7R
Blood.sQTL	Chr20:39244190	ENSBTAG00000015648	NA	IL7R
Blood.sQTL	Chr20:39245067	ENSBTAG00000015648	NA	IL7R
Blood.sQTL	Chr20:39245858	ENSBTAG00000015648	NA	IL7R
Blood.sQTL	Chr20:39247015	ENSBTAG00000015648	NA	IL7R
Blood.sQTL	Chr20:39248250	ENSBTAG00000015648	NA	IL7R
Blood.sQTL	Chr20:39249622	ENSBTAG00000015648	NA	IL7R
Blood.sQTL	Chr20:39251123	ENSBTAG00000015648	NA	IL7R
Blood.sQTL	Chr23:48397375	ENSBTAG00000007268	F13A1	NA
Blood.sQTL	Chr29:37799882	ENSBTAG00000013730	CD5	NA
Blood.sQTL	Chr29:41152648	ENSBTAG00000011843	EEF1G	NA
Blood.sQTL	Chr29:41155946	ENSBTAG00000011843	EEF1G	NA
Blood.sQTL	Chr29:41179914	ENSBTAG00000011843	EEF1G	NA
Blood.sQTL	Chr29:41188983	ENSBTAG00000011843	EEF1G	NA
Blood.sQTL	Chr29:41482247	ENSBTAG00000011843	EEF1G	NA
Blood.sQTL	Chr29:41592079	ENSBTAG00000011843	EEF1G	NA
Blood.sQTL	Chr29:41698523	ENSBTAG00000009484	TAF6L	NA
Blood.sQTL	Chr29:41699233	ENSBTAG00000009484	TAF6L	NA
Blood.sQTL	Chr29:41702366	ENSBTAG00000009484	TAF6L	NA
Blood.sQTL	Chr29:41705612	ENSBTAG00000009484	TAF6L	NA
Blood.sQTL	Chr29:41962498	ENSBTAG00000011843	EEF1G	NA
Blood.sQTL	Chr29:42015332	ENSBTAG00000011843	EEF1G	NA
Blood.sQTL	Chr29:50296573	ENSBTAG00000010447	LSP1	NA
Blood.sQTL	Chr29:50310266	ENSBTAG00000010447	LSP1	NA
Blood.sQTL	Chr29:50336324	ENSBTAG00000007622	NA	NA
Blood.sQTL	Chr29:50356733	ENSBTAG00000007622	NA	NA
Blood.sQTL	Chr5:33809927	ENSBTAG00000011838	PCED1B	NA
Blood.sQTL	Chr5:75126376	ENSBTAG00000010402	MYH9	NA
Blood.sQTL	Chr5:75130649	ENSBTAG00000010402	MYH9	NA
Blood.sQTL	Chr5:75130649	ENSBTAG00000040244	NA	NA
Blood.sQTL	Chr5:75598188	ENSBTAG00000009064	CSF2RB	NA
Blood.sQTL	Chr5:75599879	ENSBTAG00000009064	CSF2RB	NA
Blood.sQTL	Chr5:75602994	ENSBTAG00000009064	CSF2RB	NA
Blood.sQTL	Chr5:75603645	ENSBTAG00000009064	CSF2RB	NA
Blood.sQTL	Chr5:75604496	ENSBTAG00000009064	CSF2RB	NA
Blood.sQTL	Chr5:75605354	ENSBTAG00000009064	CSF2RB	NA
Blood.sQTL	Chr5:75606696	ENSBTAG00000009064	CSF2RB	NA
Blood.sQTL	Chr5:75609601	ENSBTAG00000009064	CSF2RB	NA
Blood.sQTL	Chr5:75611237	ENSBTAG00000009064	CSF2RB	NA
Blood.sQTL	Chr5:75617232	ENSBTAG00000009064	CSF2RB	NA
Blood.sQTL	Chr5:75617928	ENSBTAG00000009064	CSF2RB	NA
Blood.sQTL	Chr5:75618672	ENSBTAG00000009064	CSF2RB	NA
Blood.sQTL	Chr5:75621015	ENSBTAG00000009064	CSF2RB	NA
Blood.sQTL	Chr5:75627333	ENSBTAG00000009064	CSF2RB	NA
Blood.sQTL	Chr5:75632180	ENSBTAG00000009064	CSF2RB	NA
Blood.sQTL	Chr5:75633853	ENSBTAG00000009064	CSF2RB	NA
Blood.sQTL	Chr5:75636800	ENSBTAG00000009064	CSF2RB	NA
Blood.sQTL	Chr5:75642419	ENSBTAG00000009064	CSF2RB	NA
Blood.sQTL	Chr5:75645192	ENSBTAG00000009064	CSF2RB	NA
Blood.sQTL	Chr5:75647367	ENSBTAG00000009064	CSF2RB	NA
Blood.sQTL	Chr5:75649255	ENSBTAG00000009064	CSF2RB	NA
Blood.sQTL	Chr5:75650678	ENSBTAG00000009064	CSF2RB	NA
Blood.sQTL	Chr5:75651301	ENSBTAG00000009064	CSF2RB	NA
Blood.sQTL	Chr5:75652167	ENSBTAG00000009064	CSF2RB	NA
Blood.sQTL	Chr5:75653147	ENSBTAG00000009064	CSF2RB	NA
Blood.sQTL	Chr5:75653967	ENSBTAG00000009064	CSF2RB	NA
Blood.sQTL	Chr5:75657220	ENSBTAG00000009064	CSF2RB	NA
Blood.sQTL	Chr5:75657992	ENSBTAG00000009064	CSF2RB	NA
Blood.sQTL	Chr5:75659273	ENSBTAG00000009064	CSF2RB	NA
Blood.sQTL	Chr5:75661118	ENSBTAG00000009064	CSF2RB	NA
Blood.sQTL	Chr5:75662263	ENSBTAG00000009064	CSF2RB	NA
Blood.sQTL	Chr5:75663169	ENSBTAG00000009064	CSF2RB	NA
Blood.sQTL	Chr5:75664946	ENSBTAG00000009064	CSF2RB	NA
Blood.sQTL	Chr5:75670953	ENSBTAG00000009064	CSF2RB	NA
Blood.sQTL	Chr5:75672829	ENSBTAG00000009064	CSF2RB	NA
Blood.sQTL	Chr5:75674082	ENSBTAG00000009064	CSF2RB	NA
Blood.sQTL	Chr5:75674901	ENSBTAG00000009064	CSF2RB	NA
Blood.sQTL	Chr5:75675860	ENSBTAG00000009064	CSF2RB	NA
Blood.sQTL	Chr5:75676829	ENSBTAG00000009064	CSF2RB	NA
Blood.sQTL	Chr5:75677824	ENSBTAG00000009064	CSF2RB	NA
Blood.sQTL	Chr5:75686616	ENSBTAG00000009064	CSF2RB	NA
Blood.sQTL	Chr5:75703944	ENSBTAG00000009064	CSF2RB	NA
Blood.sQTL	Chr5:75712321	ENSBTAG00000009064	CSF2RB	NA
Blood.sQTL	Chr5:75722589	ENSBTAG00000009064	CSF2RB	NA
Blood.sQTL	Chr5:75737288	ENSBTAG00000009064	CSF2RB	NA
Blood.sQTL	Chr5:75737952	ENSBTAG00000009064	CSF2RB	NA
Blood.sQTL	Chr5:75748920	ENSBTAG00000009064	CSF2RB	NA
Blood.sQTL	Chr5:75757551	ENSBTAG00000009064	CSF2RB	NA
Blood.sQTL	Chr5:75761019	ENSBTAG00000009064	CSF2RB	NA
Blood.sQTL	Chr5:75781367	ENSBTAG00000009064	CSF2RB	NA
Blood.sQTL	Chr5:75786153	ENSBTAG00000009064	CSF2RB	NA
Blood.sQTL	Chr5:75801036	ENSBTAG00000009064	CSF2RB	NA
Blood.eeQTL	Chr10:43017336	ENSBTAG00000011494	PYGL	NA
Blood.eeQTL	Chr10:43021334	ENSBTAG00000011494	PYGL	NA
Blood.eeQTL	Chr11:23044317	ENSBTAG00000004722	THUMPD2	NA
Blood.eeQTL	Chr11:23048616	ENSBTAG00000004722	THUMPD2	NA
Blood.eeQTL	Chr11:23051506	ENSBTAG00000004722	THUMPD2	NA
Blood.eeQTL	Chr11:23054672	ENSBTAG00000004722	THUMPD2	NA
Blood.eeQTL	Chr11:23055595	ENSBTAG00000004722	THUMPD2	NA
Blood.eeQTL	Chr11:23056588	ENSBTAG00000004722	THUMPD2	NA
Blood.eeQTL	Chr11:23058242	ENSBTAG00000004722	THUMPD2	NA
Blood.eeQTL	Chr11:23058968	ENSBTAG00000004722	THUMPD2	NA
Blood.eeQTL	Chr11:23061779	ENSBTAG00000004722	THUMPD2	NA
Blood.eeQTL	Chr11:23063299	ENSBTAG00000004722	THUMPD2	NA
Blood.eeQTL	Chr11:23069051	ENSBTAG00000004722	THUMPD2	NA
Blood.eeQTL	Chr11:23072707	ENSBTAG00000004722	THUMPD2	NA
Blood.eeQTL	Chr11:23085190	ENSBTAG00000004722	THUMPD2	NA
Blood.eeQTL	Chr11:83417705	ENSBTAG00000009906	DDX1	NA
Blood.eeQTL	Chr11:83418607	ENSBTAG00000009906	DDX1	NA
Blood.eeQTL	Chr11:83419515	ENSBTAG00000009906	DDX1	NA
Blood.eeQTL	Chr11:83420147	ENSBTAG00000009906	DDX1	NA
Blood.eeQTL	Chr11:83420905	ENSBTAG00000009906	DDX1	NA
Blood.eeQTL	Chr11:83421797	ENSBTAG00000009906	DDX1	NA
Blood.eeQTL	Chr11:83423225	ENSBTAG00000009906	DDX1	NA
Blood.eeQTL	Chr11:83423989	ENSBTAG00000009906	DDX1	NA
Blood.eeQTL	Chr13:60747885	ENSBTAG00000002065	TFAP2C	NA
Blood.eeQTL	Chr13:60749088	ENSBTAG00000002065	TFAP2C	NA
Blood.eeQTL	Chr13:60750389	ENSBTAG00000002065	TFAP2C	NA
Blood.eeQTL	Chr13:60754303	ENSBTAG00000002065	TFAP2C	NA
Blood.eeQTL	Chr13:60755994	ENSBTAG00000002065	TFAP2C	NA
Blood.eeQTL	Chr13:60759118	ENSBTAG00000002065	TFAP2C	NA
Blood.eeQTL	Chr13:60760244	ENSBTAG00000002065	TFAP2C	NA
Blood.eeQTL	Chr14:1588879	ENSBTAG00000008355	CPSF1	DGAT1
Blood.eeQTL	Chr14:1588879	ENSBTAG00000014458	MROH1	DGAT1
Blood.eeQTL	Chr14:1588879	ENSBTAG00000011922	PLEC	DGAT1
Blood.eeQTL	Chr14:1588879	ENSBTAG00000026356	DGAT1	DGAT1
Blood.eeQTL	Chr14:1638045	ENSBTAG00000011922	PLEC	DGAT1
Blood.eeQTL	Chr14:1638045	ENSBTAG00000014458	MROH1	DGAT1
Blood.eeQTL	Chr14:1638045	ENSBTAG00000008355	CPSF1	DGAT1
Blood.eeQTL	Chr14:1638045	ENSBTAG00000026356	DGAT1	DGAT1
Blood.eeQTL	Chr14:1640406	ENSBTAG00000008355	CPSF1	DGAT1
Blood.eeQTL	Chr14:1640406	ENSBTAG00000014458	MROH1	DGAT1
Blood.eeQTL	Chr14:1640406	ENSBTAG00000011922	PLEC	DGAT1
Blood.eeQTL	Chr14:1640406	ENSBTAG00000026356	DGAT1	DGAT1
Blood.eeQTL	Chr14:1651311	ENSBTAG00000014458	MROH1	DGAT1
Blood.eeQTL	Chr14:1651311	ENSBTAG00000008355	CPSF1	DGAT1
Blood.eeQTL	Chr14:1651311	ENSBTAG00000011922	PLEC	DGAT1
Blood.eeQTL	Chr14:1651311	ENSBTAG00000026356	DGAT1	DGAT1
Blood.eeQTL	Chr14:1667797	ENSBTAG00000026356	DGAT1	DGAT1
Blood.eeQTL	Chr14:1667797	ENSBTAG00000014458	MROH1	DGAT1
Blood.eeQTL	Chr14:1667797	ENSBTAG00000011922	PLEC	DGAT1
Blood.eeQTL	Chr14:1667797	ENSBTAG00000008355	CPSF1	DGAT1
Blood.eeQTL	Chr14:1679844	ENSBTAG00000014458	MROH1	DGAT1
Blood.eeQTL	Chr14:1679844	ENSBTAG00000008355	CPSF1	DGAT1
Blood.eeQTL	Chr14:1679844	ENSBTAG00000026356	DGAT1	DGAT1
Blood.eeQTL	Chr14:1679844	ENSBTAG00000011922	PLEC	DGAT1
Blood.eeQTL	Chr14:1736599	ENSBTAG00000014458	MROH1	DGAT1
Blood.eeQTL	Chr14:1736599	ENSBTAG00000026356	DGAT1	DGAT1
Blood.eeQTL	Chr14:1801116	ENSBTAG00000008355	CPSF1	DGAT1
Blood.eeQTL	Chr14:1801116	ENSBTAG00000014458	MROH1	DGAT1
Blood.eeQTL	Chr14:1801116	ENSBTAG00000026356	DGAT1	DGAT1
Blood.eeQTL	Chr14:1801116	ENSBTAG00000000857	NA	DGAT1
Blood.eeQTL	Chr14:1855090	ENSBTAG00000014458	MROH1	DGAT1
Blood.eeQTL	Chr14:1861799	ENSBTAG00000014458	MROH1	DGAT1
Blood.eeQTL	Chr14:1868636	ENSBTAG00000014458	MROH1	DGAT1
Blood.eeQTL	Chr14:1880378	ENSBTAG00000014458	MROH1	DGAT1
Blood.eeQTL	Chr14:1892559	ENSBTAG00000014458	MROH1	DGAT1
Blood.eeQTL	Chr14:1923292	ENSBTAG00000014458	MROH1	DGAT1
Blood.eeQTL	Chr14:2002126	ENSBTAG00000014458	MROH1	DGAT1
Blood.eeQTL	Chr14:2002873	ENSBTAG00000014458	MROH1	DGAT1
Blood.eeQTL	Chr14:2002873	ENSBTAG00000026356	DGAT1	DGAT1
Blood.eeQTL	Chr14:2019390	ENSBTAG00000011922	PLEC	DGAT1
Blood.eeQTL	Chr14:2019390	ENSBTAG00000026356	DGAT1	DGAT1
Blood.eeQTL	Chr14:2019390	ENSBTAG00000014458	MROH1	DGAT1
Blood.eeQTL	Chr14:2046297	ENSBTAG00000014458	MROH1	DGAT1
Blood.eeQTL	Chr14:2046297	ENSBTAG00000011922	PLEC	DGAT1
Blood.eeQTL	Chr14:2046297	ENSBTAG00000026356	DGAT1	DGAT1
Blood.eeQTL	Chr14:2051225	ENSBTAG00000026356	DGAT1	DGAT1
Blood.eeQTL	Chr14:2051225	ENSBTAG00000011922	PLEC	DGAT1
Blood.eeQTL	Chr14:2054457	ENSBTAG00000011922	PLEC	DGAT1
Blood.eeQTL	Chr14:2054457	ENSBTAG00000026356	DGAT1	DGAT1
Blood.eeQTL	Chr14:2057629	ENSBTAG00000026356	DGAT1	DGAT1
Blood.eeQTL	Chr14:2057629	ENSBTAG00000011922	PLEC	DGAT1
Blood.eeQTL	Chr14:2066638	ENSBTAG00000011922	PLEC	DGAT1
Blood.eeQTL	Chr14:2066638	ENSBTAG00000026356	DGAT1	DGAT1
Blood.eeQTL	Chr14:2069181	ENSBTAG00000011922	PLEC	DGAT1
Blood.eeQTL	Chr14:2069181	ENSBTAG00000026356	DGAT1	DGAT1
Blood.eeQTL	Chr14:2076458	ENSBTAG00000011922	PLEC	DGAT1
Blood.eeQTL	Chr14:2076458	ENSBTAG00000026356	DGAT1	DGAT1
Blood.eeQTL	Chr14:2089613	ENSBTAG00000026356	DGAT1	DGAT1
Blood.eeQTL	Chr14:2089613	ENSBTAG00000011922	PLEC	DGAT1
Blood.eeQTL	Chr14:2306572	ENSBTAG00000021474	GSDMD	DGAT1
Blood.eeQTL	Chr14:2342883	ENSBTAG00000021474	GSDMD	DGAT1
Blood.eeQTL	Chr14:2395671	ENSBTAG00000021474	GSDMD	DGAT1
Blood.eeQTL	Chr14:2398876	ENSBTAG00000021474	GSDMD	DGAT1
Blood.eeQTL	Chr14:2420538	ENSBTAG00000021474	GSDMD	DGAT1
Blood.eeQTL	Chr14:2439582	ENSBTAG00000021474	GSDMD	DGAT1
Blood.eeQTL	Chr14:2638237	ENSBTAG00000011922	PLEC	DGAT1
Blood.eeQTL	Chr14:2638237	ENSBTAG00000008421	SCRIB	DGAT1
Blood.eeQTL	Chr14:2647177	ENSBTAG00000008421	SCRIB	DGAT1
Blood.eeQTL	Chr14:3759411	ENSBTAG00000006132	DENND3	NA
Blood.eeQTL	Chr14:4149375	ENSBTAG00000006132	DENND3	NA
Blood.eeQTL	Chr14:4176618	ENSBTAG00000006132	DENND3	NA
Blood.eeQTL	Chr15:28098734	ENSBTAG00000014354	FXYD6	NA
Blood.eeQTL	Chr15:28098734	ENSBTAG00000002650	ZNF259	NA
Blood.eeQTL	Chr15:28561382	ENSBTAG00000014354	FXYD6	NA
Blood.eeQTL	Chr15:28561382	ENSBTAG00000002650	ZNF259	NA
Blood.eeQTL	Chr15:76113891	ENSBTAG00000017228	NA	NA
Blood.eeQTL	Chr15:77142114	ENSBTAG00000013636	DGKZ	NA
Blood.eeQTL	Chr17:66056015	ENSBTAG00000005183	MVK	NA
Blood.eeQTL	Chr17:66056749	ENSBTAG00000005183	MVK	NA
Blood.eeQTL	Chr17:66058583	ENSBTAG00000005183	MVK	NA
Blood.eeQTL	Chr17:66062506	ENSBTAG00000005183	MVK	NA
Blood.eeQTL	Chr17:66065020	ENSBTAG00000005183	MVK	NA
Blood.eeQTL	Chr18:45788738	ENSBTAG00000045997	NA	NA
Blood.eeQTL	Chr18:46914320	ENSBTAG00000015004	TBCB	NA
Blood.eeQTL	Chr18:46999291	ENSBTAG00000045997	NA	NA
Blood.eeQTL	Chr18:46999291	ENSBTAG00000008902	ZNF546	NA
Blood.eeQTL	Chr18:46999291	ENSBTAG00000038869	ZNF383	NA
Blood.eeQTL	Chr18:47107769	ENSBTAG00000008902	ZNF546	NA
Blood.eeQTL	Chr18:47107769	ENSBTAG00000045997	NA	NA
Blood.eeQTL	Chr18:47111948	ENSBTAG00000008902	ZNF546	NA
Blood.eeQTL	Chr18:47111948	ENSBTAG00000045997	NA	NA
Blood.eeQTL	Chr18:51122954	ENSBTAG00000006859	NA	NA
Blood.eeQTL	Chr18:51134074	ENSBTAG00000006859	NA	NA
Blood.eeQTL	Chr18:51187968	ENSBTAG00000006859	NA	NA
Blood.eeQTL	Chr18:51910464	ENSBTAG00000018912	ARHGEF1	NA
Blood.eeQTL	Chr18:51913160	ENSBTAG00000018912	ARHGEF1	NA
Blood.eeQTL	Chr18:51914181	ENSBTAG00000018912	ARHGEF1	NA
Blood.eeQTL	Chr18:51916312	ENSBTAG00000018912	ARHGEF1	NA
Blood.eeQTL	Chr18:51917582	ENSBTAG00000018912	ARHGEF1	NA
Blood.eeQTL	Chr18:51918713	ENSBTAG00000018912	ARHGEF1	NA
Blood.eeQTL	Chr18:52082788	ENSBTAG00000016268	XRCC1	NA
Blood.eeQTL	Chr18:52087186	ENSBTAG00000016268	XRCC1	NA
Blood.eeQTL	Chr18:52093004	ENSBTAG00000016268	XRCC1	NA
Blood.eeQTL	Chr18:52098021	ENSBTAG00000016268	XRCC1	NA
Blood.eeQTL	Chr18:55902616	ENSBTAG00000001294	PPP1R15A	NA
Blood.eeQTL	Chr18:55905932	ENSBTAG00000001294	PPP1R15A	NA
Blood.eeQTL	Chr18:55906728	ENSBTAG00000001294	PPP1R15A	NA
Blood.eeQTL	Chr18:55907383	ENSBTAG00000001294	PPP1R15A	NA
Blood.eeQTL	Chr18:55956772	ENSBTAG00000007036	SLC17A7	NA
Blood.eeQTL	Chr18:55967651	ENSBTAG00000011421	CD37	NA
Blood.eeQTL	Chr18:56815707	ENSBTAG00000005367	VRK3	CTU1
Blood.eeQTL	Chr18:56978824	ENSBTAG00000011083	POLD1	CTU1
Blood.eeQTL	Chr18:57021775	ENSBTAG00000011083	POLD1	CTU1
Blood.eeQTL	Chr18:57024783	ENSBTAG00000011083	POLD1	CTU1
Blood.eeQTL	Chr18:57109425	ENSBTAG00000011083	POLD1	CTU1
Blood.eeQTL	Chr18:57110607	ENSBTAG00000011083	POLD1	CTU1
Blood.eeQTL	Chr18:57491196	ENSBTAG00000038487	ZNF613	CTU1
Blood.eeQTL	Chr18:57511637	ENSBTAG00000038487	ZNF613	CTU1
Blood.eeQTL	Chr18:57802624	ENSBTAG00000020449	ETFB	CTU1
Blood.eeQTL	Chr18:57804502	ENSBTAG00000020449	ETFB	CTU1
Blood.eeQTL	Chr18:57961900	ENSBTAG00000019227	NA	CTU1
Blood.eeQTL	Chr18:57977020	ENSBTAG00000019227	NA	CTU1
Blood.eeQTL	Chr18:58178448	ENSBTAG00000003541	ZNF614	CTU1
Blood.eeQTL	Chr18:58386398	ENSBTAG00000035868	NA	CTU1
Blood.eeQTL	Chr18:58386398	ENSBTAG00000037440	NA	CTU1
Blood.eeQTL	Chr18:58404041	ENSBTAG00000035868	NA	CTU1
Blood.eeQTL	Chr18:58404041	ENSBTAG00000037440	NA	CTU1
Blood.eeQTL	Chr18:58662441	ENSBTAG00000037440	NA	NA
Blood.eeQTL	Chr18:58662996	ENSBTAG00000037440	NA	NA
Blood.eeQTL	Chr18:58664462	ENSBTAG00000037440	NA	NA
Blood.eeQTL	Chr18:58666276	ENSBTAG00000037440	NA	NA
Blood.eeQTL	Chr18:59242260	ENSBTAG00000040411	NA	NA
Blood.eeQTL	Chr18:59242260	ENSBTAG00000021433	NA	NA
Blood.eeQTL	Chr18:59242260	ENSBTAG00000037440	NA	NA
Blood.eeQTL	Chr18:59242260	ENSBTAG00000015899	NA	NA
Blood.eeQTL	Chr18:59602905	ENSBTAG00000021433	NA	NA
Blood.eeQTL	Chr18:59602905	ENSBTAG00000040411	NA	NA
Blood.eeQTL	Chr18:59612379	ENSBTAG00000040411	NA	NA
Blood.eeQTL	Chr18:59612379	ENSBTAG00000021433	NA	NA
Blood.eeQTL	Chr18:59619170	ENSBTAG00000040411	NA	NA
Blood.eeQTL	Chr18:59619170	ENSBTAG00000021433	NA	NA
Blood.eeQTL	Chr18:59756010	ENSBTAG00000047053	NA	NA
Blood.eeQTL	Chr18:59756010	ENSBTAG00000021433	NA	NA
Blood.eeQTL	Chr18:60006650	ENSBTAG00000037440	NA	NA
Blood.eeQTL	Chr18:60006650	ENSBTAG00000015899	NA	NA
Blood.eeQTL	Chr18:60006650	ENSBTAG00000021433	NA	NA
Blood.eeQTL	Chr18:60019327	ENSBTAG00000021433	NA	NA
Blood.eeQTL	Chr18:60019327	ENSBTAG00000015899	NA	NA
Blood.eeQTL	Chr18:60019327	ENSBTAG00000037440	NA	NA
Blood.eeQTL	Chr18:60233963	ENSBTAG00000021433	NA	NA
Blood.eeQTL	Chr18:60237731	ENSBTAG00000021433	NA	NA
Blood.eeQTL	Chr18:60361593	ENSBTAG00000033642	NA	NA
Blood.eeQTL	Chr18:60361593	ENSBTAG00000040411	NA	NA
Blood.eeQTL	Chr18:60361593	ENSBTAG00000039969	NA	NA
Blood.eeQTL	Chr18:60362352	ENSBTAG00000033642	NA	NA
Blood.eeQTL	Chr18:60362352	ENSBTAG00000040411	NA	NA
Blood.eeQTL	Chr18:60362352	ENSBTAG00000039969	NA	NA
Blood.eeQTL	Chr18:60364421	ENSBTAG00000039969	NA	NA
Blood.eeQTL	Chr18:60364421	ENSBTAG00000040411	NA	NA
Blood.eeQTL	Chr18:60364421	ENSBTAG00000033642	NA	NA
Blood.eeQTL	Chr18:60366833	ENSBTAG00000039969	NA	NA
Blood.eeQTL	Chr18:60366833	ENSBTAG00000033642	NA	NA
Blood.eeQTL	Chr18:60366833	ENSBTAG00000040411	NA	NA
Blood.eeQTL	Chr18:60368418	ENSBTAG00000040411	NA	NA
Blood.eeQTL	Chr18:60368418	ENSBTAG00000039969	NA	NA
Blood.eeQTL	Chr18:60368418	ENSBTAG00000033642	NA	NA
Blood.eeQTL	Chr18:60370022	ENSBTAG00000033642	NA	NA
Blood.eeQTL	Chr18:60370022	ENSBTAG00000039969	NA	NA
Blood.eeQTL	Chr18:60370022	ENSBTAG00000040411	NA	NA
Blood.eeQTL	Chr18:60373325	ENSBTAG00000040411	NA	NA
Blood.eeQTL	Chr18:60373325	ENSBTAG00000033642	NA	NA
Blood.eeQTL	Chr18:60373325	ENSBTAG00000039969	NA	NA
Blood.eeQTL	Chr18:60377508	ENSBTAG00000033642	NA	NA
Blood.eeQTL	Chr18:60377508	ENSBTAG00000040411	NA	NA
Blood.eeQTL	Chr18:60377508	ENSBTAG00000039969	NA	NA
Blood.eeQTL	Chr18:60385948	ENSBTAG00000040411	NA	NA
Blood.eeQTL	Chr18:60385948	ENSBTAG00000033642	NA	NA
Blood.eeQTL	Chr18:60385948	ENSBTAG00000039969	NA	NA
Blood.eeQTL	Chr18:60386672	ENSBTAG00000040411	NA	NA
Blood.eeQTL	Chr18:60386672	ENSBTAG00000033642	NA	NA
Blood.eeQTL	Chr18:60386672	ENSBTAG00000039969	NA	NA
Blood.eeQTL	Chr18:60389957	ENSBTAG00000040411	NA	NA
Blood.eeQTL	Chr18:60389957	ENSBTAG00000039969	NA	NA
Blood.eeQTL	Chr18:60389957	ENSBTAG00000033642	NA	NA
Blood.eeQTL	Chr18:60968276	ENSBTAG00000046961	NA	NA
Blood.eeQTL	Chr18:60968276	ENSBTAG00000036224	NA	NA
Blood.eeQTL	Chr18:60968276	ENSBTAG00000033642	NA	NA
Blood.eeQTL	Chr18:60972689	ENSBTAG00000014953	NA	NA
Blood.eeQTL	Chr18:60972689	ENSBTAG00000046961	NA	NA
Blood.eeQTL	Chr18:60972689	ENSBTAG00000000336	NA	NA
Blood.eeQTL	Chr18:60972689	ENSBTAG00000036224	NA	NA
Blood.eeQTL	Chr18:60972689	ENSBTAG00000040392	NA	NA
Blood.eeQTL	Chr18:61015837	ENSBTAG00000036224	NA	NA
Blood.eeQTL	Chr18:61015837	ENSBTAG00000046961	NA	NA
Blood.eeQTL	Chr18:61015837	ENSBTAG00000014953	NA	NA
Blood.eeQTL	Chr18:61049846	ENSBTAG00000014953	NA	NA
Blood.eeQTL	Chr18:61049846	ENSBTAG00000046961	NA	NA
Blood.eeQTL	Chr18:61049846	ENSBTAG00000036224	NA	NA
Blood.eeQTL	Chr18:61049846	ENSBTAG00000040392	NA	NA
Blood.eeQTL	Chr18:61049846	ENSBTAG00000033642	NA	NA
Blood.eeQTL	Chr18:61228451	ENSBTAG00000014953	NA	NA
Blood.eeQTL	Chr18:61228451	ENSBTAG00000040392	NA	NA
Blood.eeQTL	Chr18:61228451	ENSBTAG00000036224	NA	NA
Blood.eeQTL	Chr18:61228451	ENSBTAG00000046961	NA	NA
Blood.eeQTL	Chr18:61228451	ENSBTAG00000009171	NA	NA
Blood.eeQTL	Chr18:61260668	ENSBTAG00000036224	NA	NA
Blood.eeQTL	Chr18:61260668	ENSBTAG00000046961	NA	NA
Blood.eeQTL	Chr18:61260668	ENSBTAG00000040392	NA	NA
Blood.eeQTL	Chr18:61260668	ENSBTAG00000014953	NA	NA
Blood.eeQTL	Chr18:61260668	ENSBTAG00000009171	NA	NA
Blood.eeQTL	Chr18:61265065	ENSBTAG00000014953	NA	NA
Blood.eeQTL	Chr18:61265065	ENSBTAG00000046961	NA	NA
Blood.eeQTL	Chr18:61265065	ENSBTAG00000036224	NA	NA
Blood.eeQTL	Chr18:61265065	ENSBTAG00000009171	NA	NA
Blood.eeQTL	Chr18:61265065	ENSBTAG00000040392	NA	NA
Blood.eeQTL	Chr18:61269419	ENSBTAG00000036224	NA	NA
Blood.eeQTL	Chr18:61269419	ENSBTAG00000014953	NA	NA
Blood.eeQTL	Chr18:61269419	ENSBTAG00000040392	NA	NA
Blood.eeQTL	Chr18:61269419	ENSBTAG00000046961	NA	NA
Blood.eeQTL	Chr18:61272162	ENSBTAG00000036224	NA	NA
Blood.eeQTL	Chr18:61272162	ENSBTAG00000046961	NA	NA
Blood.eeQTL	Chr18:61272162	ENSBTAG00000014953	NA	NA
Blood.eeQTL	Chr18:61272162	ENSBTAG00000040392	NA	NA
Blood.eeQTL	Chr18:61291527	ENSBTAG00000040392	NA	NA
Blood.eeQTL	Chr18:61291527	ENSBTAG00000014953	NA	NA
Blood.eeQTL	Chr18:61291527	ENSBTAG00000046961	NA	NA
Blood.eeQTL	Chr18:61291527	ENSBTAG00000036224	NA	NA
Blood.eeQTL	Chr18:61309478	ENSBTAG00000046961	NA	NA
Blood.eeQTL	Chr18:61309478	ENSBTAG00000040392	NA	NA
Blood.eeQTL	Chr18:61309478	ENSBTAG00000036224	NA	NA
Blood.eeQTL	Chr18:61309478	ENSBTAG00000014953	NA	NA
Blood.eeQTL	Chr18:61315761	ENSBTAG00000036224	NA	NA
Blood.eeQTL	Chr18:61318617	ENSBTAG00000046961	NA	NA
Blood.eeQTL	Chr18:61318617	ENSBTAG00000040392	NA	NA
Blood.eeQTL	Chr18:61318617	ENSBTAG00000036224	NA	NA
Blood.eeQTL	Chr18:61318617	ENSBTAG00000014953	NA	NA
Blood.eeQTL	Chr18:61338985	ENSBTAG00000014953	NA	NA
Blood.eeQTL	Chr18:61338985	ENSBTAG00000046961	NA	NA
Blood.eeQTL	Chr18:61338985	ENSBTAG00000040392	NA	NA
Blood.eeQTL	Chr18:61338985	ENSBTAG00000036224	NA	NA
Blood.eeQTL	Chr18:61929947	ENSBTAG00000036224	NA	NA
Blood.eeQTL	Chr18:61938867	ENSBTAG00000046961	NA	NA
Blood.eeQTL	Chr18:61938867	ENSBTAG00000014953	NA	NA
Blood.eeQTL	Chr18:61938867	ENSBTAG00000040392	NA	NA
Blood.eeQTL	Chr18:61938867	ENSBTAG00000036224	NA	NA
Blood.eeQTL	Chr18:62058049	ENSBTAG00000036224	NA	NA
Blood.eeQTL	Chr18:62058049	ENSBTAG00000009171	NA	NA
Blood.eeQTL	Chr18:62058049	ENSBTAG00000014953	NA	NA
Blood.eeQTL	Chr18:62058049	ENSBTAG00000046961	NA	NA
Blood.eeQTL	Chr18:62743472	ENSBTAG00000000930	NA	NA
Blood.eeQTL	Chr18:62750615	ENSBTAG00000000930	NA	NA
Blood.eeQTL	Chr18:62751093	ENSBTAG00000000930	NA	NA
Blood.eeQTL	Chr18:62841749	ENSBTAG00000005841	NA	NA
Blood.eeQTL	Chr18:62844651	ENSBTAG00000019348	NA	NA
Blood.eeQTL	Chr18:63054392	ENSBTAG00000019348	NA	NA
Blood.eeQTL	Chr18:63054392	ENSBTAG00000039086	NA	NA
Blood.eeQTL	Chr18:63054392	ENSBTAG00000039932	NA	NA
Blood.eeQTL	Chr18:63054392	ENSBTAG00000037830	NA	NA
Blood.eeQTL	Chr18:63054392	ENSBTAG00000000930	NA	NA
Blood.eeQTL	Chr18:63057138	ENSBTAG00000021157	PPP6R1	NA
Blood.eeQTL	Chr18:63057138	ENSBTAG00000038797	NA	NA
Blood.eeQTL	Chr18:63057138	ENSBTAG00000019348	NA	NA
Blood.eeQTL	Chr18:63057138	ENSBTAG00000039086	NA	NA
Blood.eeQTL	Chr18:63057138	ENSBTAG00000000930	NA	NA
Blood.eeQTL	Chr18:63070148	ENSBTAG00000021157	PPP6R1	NA
Blood.eeQTL	Chr18:63070148	ENSBTAG00000019348	NA	NA
Blood.eeQTL	Chr18:63070148	ENSBTAG00000039086	NA	NA
Blood.eeQTL	Chr18:63070148	ENSBTAG00000000930	NA	NA
Blood.eeQTL	Chr18:63070148	ENSBTAG00000038797	NA	NA
Blood.eeQTL	Chr18:63072402	ENSBTAG00000038797	NA	NA
Blood.eeQTL	Chr18:63072402	ENSBTAG00000039086	NA	NA
Blood.eeQTL	Chr18:63072402	ENSBTAG00000019348	NA	NA
Blood.eeQTL	Chr18:63073797	ENSBTAG00000038797	NA	NA
Blood.eeQTL	Chr18:63073797	ENSBTAG00000019348	NA	NA
Blood.eeQTL	Chr18:63073797	ENSBTAG00000021157	PPP6R1	NA
Blood.eeQTL	Chr18:63073797	ENSBTAG00000000930	NA	NA
Blood.eeQTL	Chr18:63073797	ENSBTAG00000039086	NA	NA
Blood.eeQTL	Chr18:63357772	ENSBTAG00000005841	NA	NA
Blood.eeQTL	Chr18:63357772	ENSBTAG00000019348	NA	NA
Blood.eeQTL	Chr18:63361108	ENSBTAG00000039892	NA	NA
Blood.eeQTL	Chr18:63361108	ENSBTAG00000039691	NA	NA
Blood.eeQTL	Chr18:63361869	ENSBTAG00000039892	NA	NA
Blood.eeQTL	Chr18:63361869	ENSBTAG00000039691	NA	NA
Blood.eeQTL	Chr18:63373253	ENSBTAG00000039691	NA	NA
Blood.eeQTL	Chr18:63373253	ENSBTAG00000039892	NA	NA
Blood.eeQTL	Chr18:63383118	ENSBTAG00000039892	NA	NA
Blood.eeQTL	Chr18:63383118	ENSBTAG00000039691	NA	NA
Blood.eeQTL	Chr18:63415091	ENSBTAG00000019348	NA	NA
Blood.eeQTL	Chr18:63415091	ENSBTAG00000048184	NA	NA
Blood.eeQTL	Chr18:63417986	ENSBTAG00000005841	NA	NA
Blood.eeQTL	Chr18:63417986	ENSBTAG00000039892	NA	NA
Blood.eeQTL	Chr18:63417986	ENSBTAG00000039691	NA	NA
Blood.eeQTL	Chr18:64569519	ENSBTAG00000037375	NA	NA
Blood.eeQTL	Chr18:64765493	ENSBTAG00000037375	NA	NA
Blood.eeQTL	Chr19:20291321	ENSBTAG00000014825	NLK	NA
Blood.eeQTL	Chr19:20300009	ENSBTAG00000014825	NLK	NA
Blood.eeQTL	Chr19:20303671	ENSBTAG00000014825	NLK	NA
Blood.eeQTL	Chr19:20308950	ENSBTAG00000014825	NLK	NA
Blood.eeQTL	Chr19:26238708	ENSBTAG00000016319	CYB5D2	NA
Blood.eeQTL	Chr19:26285867	ENSBTAG00000016319	CYB5D2	NA
Blood.eeQTL	Chr19:42696815	ENSBTAG00000010125	STAT5B	NA
Blood.eeQTL	Chr19:42696815	ENSBTAG00000009496	STAT5A	NA
Blood.eeQTL	Chr19:42752348	ENSBTAG00000009496	STAT5A	NA
Blood.eeQTL	Chr19:42752348	ENSBTAG00000010125	STAT5B	NA
Blood.eeQTL	Chr19:42890260	ENSBTAG00000010125	STAT5B	NA
Blood.eeQTL	Chr19:42890260	ENSBTAG00000009496	STAT5A	NA
Blood.eeQTL	Chr19:42898538	ENSBTAG00000009496	STAT5A	NA
Blood.eeQTL	Chr19:42898538	ENSBTAG00000010125	STAT5B	NA
Blood.eeQTL	Chr19:51386735	ENSBTAG00000019317	GPS1	NA
Blood.eeQTL	Chr19:51386735	ENSBTAG00000004108	STRA13	NA
Blood.eeQTL	Chr19:57146528	ENSBTAG00000030175	FBF1	NA
Blood.eeQTL	Chr2:22327693	ENSBTAG00000012966	SCRN3	NA
Blood.eeQTL	Chr2:5823646	ENSBTAG00000007787	HIBCH	NA
Blood.eeQTL	Chr20:35353681	ENSBTAG00000006697	RICTOR	NA
Blood.eeQTL	Chr20:35602683	ENSBTAG00000006697	RICTOR	NA
Blood.eeQTL	Chr20:35631144	ENSBTAG00000006697	RICTOR	NA
Blood.eeQTL	Chr20:35632528	ENSBTAG00000006697	RICTOR	NA
Blood.eeQTL	Chr20:35633676	ENSBTAG00000006697	RICTOR	NA
Blood.eeQTL	Chr20:35639448	ENSBTAG00000006697	RICTOR	NA
Blood.eeQTL	Chr20:36056697	ENSBTAG00000006697	RICTOR	NA
Blood.eeQTL	Chr20:36057772	ENSBTAG00000006697	RICTOR	NA
Blood.eeQTL	Chr20:36059347	ENSBTAG00000006697	RICTOR	NA
Blood.eeQTL	Chr20:36060841	ENSBTAG00000006697	RICTOR	NA
Blood.eeQTL	Chr20:36289663	ENSBTAG00000006697	RICTOR	NA
Blood.eeQTL	Chr20:36290931	ENSBTAG00000006697	RICTOR	NA
Blood.eeQTL	Chr20:36293763	ENSBTAG00000006697	RICTOR	NA
Blood.eeQTL	Chr20:36294919	ENSBTAG00000006697	RICTOR	NA
Blood.eeQTL	Chr20:36295677	ENSBTAG00000006697	RICTOR	NA
Blood.eeQTL	Chr20:36296488	ENSBTAG00000006697	RICTOR	NA
Blood.eeQTL	Chr20:36303456	ENSBTAG00000006697	RICTOR	NA
Blood.eeQTL	Chr20:36306435	ENSBTAG00000006697	RICTOR	NA
Blood.eeQTL	Chr20:39239417	ENSBTAG00000015648	NA	IL7R
Blood.eeQTL	Chr20:39241426	ENSBTAG00000015648	NA	IL7R
Blood.eeQTL	Chr20:39242226	ENSBTAG00000015648	NA	IL7R
Blood.eeQTL	Chr20:39243363	ENSBTAG00000015648	NA	IL7R
Blood.eeQTL	Chr20:39244190	ENSBTAG00000015648	NA	IL7R
Blood.eeQTL	Chr20:39245067	ENSBTAG00000015648	NA	IL7R
Blood.eeQTL	Chr20:39245858	ENSBTAG00000015648	NA	IL7R
Blood.eeQTL	Chr20:39247015	ENSBTAG00000015648	NA	IL7R
Blood.eeQTL	Chr20:39248250	ENSBTAG00000015648	NA	IL7R
Blood.eeQTL	Chr20:39249622	ENSBTAG00000015648	NA	IL7R
Blood.eeQTL	Chr20:39251123	ENSBTAG00000015648	NA	IL7R
Blood.eeQTL	Chr21:32119934	ENSBTAG00000021144	PSTPIP1	NA
Blood.eeQTL	Chr21:32123869	ENSBTAG00000021144	PSTPIP1	NA
Blood.eeQTL	Chr21:32160272	ENSBTAG00000021144	PSTPIP1	NA
Blood.eeQTL	Chr21:32180070	ENSBTAG00000021144	PSTPIP1	NA
Blood.eeQTL	Chr21:32184897	ENSBTAG00000021144	PSTPIP1	NA
Blood.eeQTL	Chr21:32277971	ENSBTAG00000021144	PSTPIP1	NA
Blood.eeQTL	Chr21:32285046	ENSBTAG00000021144	PSTPIP1	NA
Blood.eeQTL	Chr21:32287658	ENSBTAG00000021144	PSTPIP1	NA
Blood.eeQTL	Chr21:32292540	ENSBTAG00000021144	PSTPIP1	NA
Blood.eeQTL	Chr21:32296363	ENSBTAG00000021144	PSTPIP1	NA
Blood.eeQTL	Chr21:69499472	ENSBTAG00000026893	EXOC3L4	NA
Blood.eeQTL	Chr21:69499472	ENSBTAG00000035995	TNFAIP2	NA
Blood.eeQTL	Chr23:48094367	ENSBTAG00000007268	F13A1	NA
Blood.eeQTL	Chr23:50923511	ENSBTAG00000031267	SERPINB9	NA
Blood.eeQTL	Chr23:51113211	ENSBTAG00000031267	SERPINB9	NA
Blood.eeQTL	Chr23:51276918	ENSBTAG00000031267	SERPINB9	NA
Blood.eeQTL	Chr29:37799882	ENSBTAG00000013730	CD5	NA
Blood.eeQTL	Chr29:37815504	ENSBTAG00000013730	CD5	NA
Blood.eeQTL	Chr29:40498856	ENSBTAG00000014761	NA	NA
Blood.eeQTL	Chr29:40498856	ENSBTAG00000021568	VWCE	NA
Blood.eeQTL	Chr29:41147733	ENSBTAG00000011865	MTA2	NA
Blood.eeQTL	Chr29:41152648	ENSBTAG00000011865	MTA2	NA
Blood.eeQTL	Chr29:41152648	ENSBTAG00000009491	WDR74	NA
Blood.eeQTL	Chr29:41155946	ENSBTAG00000011865	MTA2	NA
Blood.eeQTL	Chr29:41155946	ENSBTAG00000009491	WDR74	NA
Blood.eeQTL	Chr29:41179914	ENSBTAG00000011865	MTA2	NA
Blood.eeQTL	Chr29:41179914	ENSBTAG00000009491	WDR74	NA
Blood.eeQTL	Chr29:41188983	ENSBTAG00000011865	MTA2	NA
Blood.eeQTL	Chr29:41188983	ENSBTAG00000009491	WDR74	NA
Blood.eeQTL	Chr29:41198786	ENSBTAG00000011865	MTA2	NA
Blood.eeQTL	Chr29:41482247	ENSBTAG00000007108	LGALS12	NA
Blood.eeQTL	Chr29:41482247	ENSBTAG00000009491	WDR74	NA
Blood.eeQTL	Chr29:41482247	ENSBTAG00000009484	TAF6L	NA
Blood.eeQTL	Chr29:41482247	ENSBTAG00000011865	MTA2	NA
Blood.eeQTL	Chr29:41502368	ENSBTAG00000007108	LGALS12	NA
Blood.eeQTL	Chr29:41502368	ENSBTAG00000011019	NA	NA
Blood.eeQTL	Chr29:41502368	ENSBTAG00000011865	MTA2	NA
Blood.eeQTL	Chr29:41502368	ENSBTAG00000009491	WDR74	NA
Blood.eeQTL	Chr29:41517330	ENSBTAG00000011019	NA	NA
Blood.eeQTL	Chr29:41517330	ENSBTAG00000011865	MTA2	NA
Blood.eeQTL	Chr29:41517330	ENSBTAG00000009491	WDR74	NA
Blood.eeQTL	Chr29:41522131	ENSBTAG00000009491	WDR74	NA
Blood.eeQTL	Chr29:41522131	ENSBTAG00000011865	MTA2	NA
Blood.eeQTL	Chr29:41522131	ENSBTAG00000011019	NA	NA
Blood.eeQTL	Chr29:41524286	ENSBTAG00000011865	MTA2	NA
Blood.eeQTL	Chr29:41524286	ENSBTAG00000009491	WDR74	NA
Blood.eeQTL	Chr29:41524286	ENSBTAG00000011019	NA	NA
Blood.eeQTL	Chr29:41592079	ENSBTAG00000009491	WDR74	NA
Blood.eeQTL	Chr29:41592079	ENSBTAG00000009484	TAF6L	NA
Blood.eeQTL	Chr29:41592079	ENSBTAG00000011019	NA	NA
Blood.eeQTL	Chr29:41592079	ENSBTAG00000007108	LGALS12	NA
Blood.eeQTL	Chr29:41615761	ENSBTAG00000009491	WDR74	NA
Blood.eeQTL	Chr29:41615761	ENSBTAG00000011865	MTA2	NA
Blood.eeQTL	Chr29:41664361	ENSBTAG00000009491	WDR74	NA
Blood.eeQTL	Chr29:41664361	ENSBTAG00000011865	MTA2	NA
Blood.eeQTL	Chr29:41674599	ENSBTAG00000011865	MTA2	NA
Blood.eeQTL	Chr29:41674599	ENSBTAG00000009491	WDR74	NA
Blood.eeQTL	Chr29:41695502	ENSBTAG00000011019	NA	NA
Blood.eeQTL	Chr29:41695502	ENSBTAG00000009491	WDR74	NA
Blood.eeQTL	Chr29:41695502	ENSBTAG00000007108	LGALS12	NA
Blood.eeQTL	Chr29:41698523	ENSBTAG00000011865	MTA2	NA
Blood.eeQTL	Chr29:41698523	ENSBTAG00000011019	NA	NA
Blood.eeQTL	Chr29:41698523	ENSBTAG00000009491	WDR74	NA
Blood.eeQTL	Chr29:41698523	ENSBTAG00000007108	LGALS12	NA
Blood.eeQTL	Chr29:41698523	ENSBTAG00000022293	METTL12	NA
Blood.eeQTL	Chr29:41698523	ENSBTAG00000009484	TAF6L	NA
Blood.eeQTL	Chr29:41699233	ENSBTAG00000011019	NA	NA
Blood.eeQTL	Chr29:41699233	ENSBTAG00000011865	MTA2	NA
Blood.eeQTL	Chr29:41699233	ENSBTAG00000007108	LGALS12	NA
Blood.eeQTL	Chr29:41699233	ENSBTAG00000009491	WDR74	NA
Blood.eeQTL	Chr29:41699233	ENSBTAG00000009484	TAF6L	NA
Blood.eeQTL	Chr29:41699233	ENSBTAG00000022293	METTL12	NA
Blood.eeQTL	Chr29:41702366	ENSBTAG00000009484	TAF6L	NA
Blood.eeQTL	Chr29:41702366	ENSBTAG00000011019	NA	NA
Blood.eeQTL	Chr29:41702366	ENSBTAG00000011865	MTA2	NA
Blood.eeQTL	Chr29:41702366	ENSBTAG00000022293	METTL12	NA
Blood.eeQTL	Chr29:41702366	ENSBTAG00000007108	LGALS12	NA
Blood.eeQTL	Chr29:41702366	ENSBTAG00000009491	WDR74	NA
Blood.eeQTL	Chr29:41705612	ENSBTAG00000007108	LGALS12	NA
Blood.eeQTL	Chr29:41705612	ENSBTAG00000009484	TAF6L	NA
Blood.eeQTL	Chr29:41705612	ENSBTAG00000009491	WDR74	NA
Blood.eeQTL	Chr29:41705612	ENSBTAG00000022293	METTL12	NA
Blood.eeQTL	Chr29:41705612	ENSBTAG00000011865	MTA2	NA
Blood.eeQTL	Chr29:41705612	ENSBTAG00000011019	NA	NA
Blood.eeQTL	Chr29:41716606	ENSBTAG00000011019	NA	NA
Blood.eeQTL	Chr29:41716606	ENSBTAG00000009491	WDR74	NA
Blood.eeQTL	Chr29:41716606	ENSBTAG00000007108	LGALS12	NA
Blood.eeQTL	Chr29:41716606	ENSBTAG00000009484	TAF6L	NA
Blood.eeQTL	Chr29:41955510	ENSBTAG00000009491	WDR74	NA
Blood.eeQTL	Chr29:41955510	ENSBTAG00000011019	NA	NA
Blood.eeQTL	Chr29:41955510	ENSBTAG00000009484	TAF6L	NA
Blood.eeQTL	Chr29:41956563	ENSBTAG00000009491	WDR74	NA
Blood.eeQTL	Chr29:41956563	ENSBTAG00000009484	TAF6L	NA
Blood.eeQTL	Chr29:41956563	ENSBTAG00000011019	NA	NA
Blood.eeQTL	Chr29:41958818	ENSBTAG00000009491	WDR74	NA
Blood.eeQTL	Chr29:41958818	ENSBTAG00000009484	TAF6L	NA
Blood.eeQTL	Chr29:41958818	ENSBTAG00000011019	NA	NA
Blood.eeQTL	Chr29:41959384	ENSBTAG00000009491	WDR74	NA
Blood.eeQTL	Chr29:41959384	ENSBTAG00000011019	NA	NA
Blood.eeQTL	Chr29:41959384	ENSBTAG00000009484	TAF6L	NA
Blood.eeQTL	Chr29:41962498	ENSBTAG00000011019	NA	NA
Blood.eeQTL	Chr29:41962498	ENSBTAG00000009491	WDR74	NA
Blood.eeQTL	Chr29:41962498	ENSBTAG00000007108	LGALS12	NA
Blood.eeQTL	Chr29:41962498	ENSBTAG00000009484	TAF6L	NA
Blood.eeQTL	Chr29:41968900	ENSBTAG00000009484	TAF6L	NA
Blood.eeQTL	Chr29:41968900	ENSBTAG00000009491	WDR74	NA
Blood.eeQTL	Chr29:41968900	ENSBTAG00000011019	NA	NA
Blood.eeQTL	Chr29:41981125	ENSBTAG00000009491	WDR74	NA
Blood.eeQTL	Chr29:41981125	ENSBTAG00000009484	TAF6L	NA
Blood.eeQTL	Chr29:41981125	ENSBTAG00000011019	NA	NA
Blood.eeQTL	Chr29:42015332	ENSBTAG00000011865	MTA2	NA
Blood.eeQTL	Chr29:42015332	ENSBTAG00000009484	TAF6L	NA
Blood.eeQTL	Chr29:42015332	ENSBTAG00000007108	LGALS12	NA
Blood.eeQTL	Chr29:42015332	ENSBTAG00000009491	WDR74	NA
Blood.eeQTL	Chr29:42015332	ENSBTAG00000011019	NA	NA
Blood.eeQTL	Chr29:42044334	ENSBTAG00000011019	NA	NA
Blood.eeQTL	Chr29:42085807	ENSBTAG00000011019	NA	NA
Blood.eeQTL	Chr29:42590886	ENSBTAG00000011019	NA	NA
Blood.eeQTL	Chr29:42590886	ENSBTAG00000007108	LGALS12	NA
Blood.eeQTL	Chr29:42590886	ENSBTAG00000009491	WDR74	NA
Blood.eeQTL	Chr29:42590886	ENSBTAG00000011865	MTA2	NA
Blood.eeQTL	Chr29:43375960	ENSBTAG00000020807	NA	NA
Blood.eeQTL	Chr29:43385746	ENSBTAG00000010230	CAPN1	NA
Blood.eeQTL	Chr29:43385746	ENSBTAG00000020807	NA	NA
Blood.eeQTL	Chr29:43574568	ENSBTAG00000010230	CAPN1	NA
Blood.eeQTL	Chr29:43574568	ENSBTAG00000020807	NA	NA
Blood.eeQTL	Chr29:43587217	ENSBTAG00000020807	NA	NA
Blood.eeQTL	Chr29:43816859	ENSBTAG00000020807	NA	NA
Blood.eeQTL	Chr29:43825229	ENSBTAG00000020807	NA	NA
Blood.eeQTL	Chr29:43826144	ENSBTAG00000020807	NA	NA
Blood.eeQTL	Chr29:43827686	ENSBTAG00000020807	NA	NA
Blood.eeQTL	Chr29:43828428	ENSBTAG00000020807	NA	NA
Blood.eeQTL	Chr29:43831717	ENSBTAG00000020807	NA	NA
Blood.eeQTL	Chr29:43838040	ENSBTAG00000020807	NA	NA
Blood.eeQTL	Chr29:44076213	ENSBTAG00000010230	CAPN1	NA
Blood.eeQTL	Chr29:44076213	ENSBTAG00000020807	NA	NA
Blood.eeQTL	Chr29:44769768	ENSBTAG00000020807	NA	NA
Blood.eeQTL	Chr29:44842036	ENSBTAG00000006747	LTBP3	NA
Blood.eeQTL	Chr29:44842036	ENSBTAG00000020807	NA	NA
Blood.eeQTL	Chr29:45577947	ENSBTAG00000010304	CHKA	NA
Blood.eeQTL	Chr29:48543568	ENSBTAG00000039129	NA	SHANk2
Blood.eeQTL	Chr29:48556277	ENSBTAG00000039129	NA	SHANk2
Blood.eeQTL	Chr29:49514142	ENSBTAG00000007622	NA	NA
Blood.eeQTL	Chr29:49525573	ENSBTAG00000007622	NA	NA
Blood.eeQTL	Chr29:50336324	ENSBTAG00000007622	NA	NA
Blood.eeQTL	Chr29:50336324	ENSBTAG00000047996	IFITM10	NA
Blood.eeQTL	Chr29:50356733	ENSBTAG00000007622	NA	NA
Blood.eeQTL	Chr29:50356733	ENSBTAG00000040103	SYT8	NA
Blood.eeQTL	Chr29:50356733	ENSBTAG00000047996	IFITM10	NA
Blood.eeQTL	Chr3:110691989	ENSBTAG00000013334	CSF3R	NA
Blood.eeQTL	Chr3:110693580	ENSBTAG00000013334	CSF3R	NA
Blood.eeQTL	Chr3:110697442	ENSBTAG00000013334	CSF3R	NA
Blood.eeQTL	Chr3:110698253	ENSBTAG00000013334	CSF3R	NA
Blood.eeQTL	Chr3:113666410	ENSBTAG00000044861	SCARNA6	NA
Blood.eeQTL	Chr3:15053923	ENSBTAG00000020356	NA	MUC1
Blood.eeQTL	Chr3:15089238	ENSBTAG00000020356	NA	MUC1
Blood.eeQTL	Chr3:15632410	ENSBTAG00000014694	JTB	MUC1
Blood.eeQTL	Chr3:15638565	ENSBTAG00000014694	JTB	MUC1
Blood.eeQTL	Chr3:15804902	ENSBTAG00000045596	NA	MUC1
Blood.eeQTL	Chr5:102288022	ENSBTAG00000039041	NA	NA
Blood.eeQTL	Chr5:103890058	ENSBTAG00000014730	NCAPD2	NA
Blood.eeQTL	Chr5:108020379	ENSBTAG00000015879	TULP3	NA
Blood.eeQTL	Chr5:109268807	ENSBTAG00000010790	EIF3L	NA
Blood.eeQTL	Chr5:109270761	ENSBTAG00000010790	EIF3L	NA
Blood.eeQTL	Chr5:109273224	ENSBTAG00000010790	EIF3L	NA
Blood.eeQTL	Chr5:109274268	ENSBTAG00000010790	EIF3L	NA
Blood.eeQTL	Chr5:109275720	ENSBTAG00000010790	EIF3L	NA
Blood.eeQTL	Chr5:109280780	ENSBTAG00000010790	EIF3L	NA
Blood.eeQTL	Chr5:109282342	ENSBTAG00000010790	EIF3L	NA
Blood.eeQTL	Chr5:111168126	ENSBTAG00000017462	ATF4	NA
Blood.eeQTL	Chr5:25914247	ENSBTAG00000008934	ESPL1	NA
Blood.eeQTL	Chr5:25915161	ENSBTAG00000008934	ESPL1	NA
Blood.eeQTL	Chr5:25919924	ENSBTAG00000008934	ESPL1	NA
Blood.eeQTL	Chr5:28210133	ENSBTAG00000032902	NA	NA
Blood.eeQTL	Chr5:28700882	ENSBTAG00000032902	NA	NA
Blood.eeQTL	Chr5:33809927	ENSBTAG00000002025	AMIGO2	NA
Blood.eeQTL	Chr5:75130649	ENSBTAG00000040244	NA	NA
Blood.eeQTL	Chr5:75137820	ENSBTAG00000040244	NA	NA
Blood.eeQTL	Chr5:75598188	ENSBTAG00000009064	CSF2RB	NA
Blood.eeQTL	Chr5:75598188	ENSBTAG00000007531	NCF4	NA
Blood.eeQTL	Chr5:75599879	ENSBTAG00000007531	NCF4	NA
Blood.eeQTL	Chr5:75599879	ENSBTAG00000009064	CSF2RB	NA
Blood.eeQTL	Chr5:75602994	ENSBTAG00000007531	NCF4	NA
Blood.eeQTL	Chr5:75602994	ENSBTAG00000009064	CSF2RB	NA
Blood.eeQTL	Chr5:75603645	ENSBTAG00000009064	CSF2RB	NA
Blood.eeQTL	Chr5:75603645	ENSBTAG00000007531	NCF4	NA
Blood.eeQTL	Chr5:75604496	ENSBTAG00000007531	NCF4	NA
Blood.eeQTL	Chr5:75604496	ENSBTAG00000009064	CSF2RB	NA
Blood.eeQTL	Chr5:75605354	ENSBTAG00000009064	CSF2RB	NA
Blood.eeQTL	Chr5:75605354	ENSBTAG00000007531	NCF4	NA
Blood.eeQTL	Chr5:75606696	ENSBTAG00000009064	CSF2RB	NA
Blood.eeQTL	Chr5:75606696	ENSBTAG00000007531	NCF4	NA
Blood.eeQTL	Chr5:75609601	ENSBTAG00000009064	CSF2RB	NA
Blood.eeQTL	Chr5:75609601	ENSBTAG00000007531	NCF4	NA
Blood.eeQTL	Chr5:75611237	ENSBTAG00000007531	NCF4	NA
Blood.eeQTL	Chr5:75611237	ENSBTAG00000009064	CSF2RB	NA
Blood.eeQTL	Chr5:75617232	ENSBTAG00000009064	CSF2RB	NA
Blood.eeQTL	Chr5:75617232	ENSBTAG00000007531	NCF4	NA
Blood.eeQTL	Chr5:75617928	ENSBTAG00000009064	CSF2RB	NA
Blood.eeQTL	Chr5:75617928	ENSBTAG00000007531	NCF4	NA
Blood.eeQTL	Chr5:75618672	ENSBTAG00000009064	CSF2RB	NA
Blood.eeQTL	Chr5:75618672	ENSBTAG00000007531	NCF4	NA
Blood.eeQTL	Chr5:75621015	ENSBTAG00000009064	CSF2RB	NA
Blood.eeQTL	Chr5:75621015	ENSBTAG00000007531	NCF4	NA
Blood.eeQTL	Chr5:75627333	ENSBTAG00000007531	NCF4	NA
Blood.eeQTL	Chr5:75627333	ENSBTAG00000009064	CSF2RB	NA
Blood.eeQTL	Chr5:75632180	ENSBTAG00000009064	CSF2RB	NA
Blood.eeQTL	Chr5:75632180	ENSBTAG00000007531	NCF4	NA
Blood.eeQTL	Chr5:75633853	ENSBTAG00000039524	NA	NA
Blood.eeQTL	Chr5:75636800	ENSBTAG00000039524	NA	NA
Blood.eeQTL	Chr5:75642419	ENSBTAG00000039524	NA	NA
Blood.eeQTL	Chr5:75645192	ENSBTAG00000039524	NA	NA
Blood.eeQTL	Chr5:75647367	ENSBTAG00000039524	NA	NA
Blood.eeQTL	Chr5:75649255	ENSBTAG00000039524	NA	NA
Blood.eeQTL	Chr5:75650678	ENSBTAG00000009064	CSF2RB	NA
Blood.eeQTL	Chr5:75650678	ENSBTAG00000007531	NCF4	NA
Blood.eeQTL	Chr5:75651301	ENSBTAG00000039524	NA	NA
Blood.eeQTL	Chr5:75652167	ENSBTAG00000039524	NA	NA
Blood.eeQTL	Chr5:75653147	ENSBTAG00000039524	NA	NA
Blood.eeQTL	Chr5:75653967	ENSBTAG00000039524	NA	NA
Blood.eeQTL	Chr5:75657220	ENSBTAG00000039524	NA	NA
Blood.eeQTL	Chr5:75657992	ENSBTAG00000039524	NA	NA
Blood.eeQTL	Chr5:75659273	ENSBTAG00000009064	CSF2RB	NA
Blood.eeQTL	Chr5:75659273	ENSBTAG00000007531	NCF4	NA
Blood.eeQTL	Chr5:75661118	ENSBTAG00000039524	NA	NA
Blood.eeQTL	Chr5:75662263	ENSBTAG00000039524	NA	NA
Blood.eeQTL	Chr5:75663169	ENSBTAG00000039524	NA	NA
Blood.eeQTL	Chr5:75664946	ENSBTAG00000009064	CSF2RB	NA
Blood.eeQTL	Chr5:75664946	ENSBTAG00000007531	NCF4	NA
Blood.eeQTL	Chr5:75670953	ENSBTAG00000039524	NA	NA
Blood.eeQTL	Chr5:75672829	ENSBTAG00000039524	NA	NA
Blood.eeQTL	Chr5:75674082	ENSBTAG00000039524	NA	NA
Blood.eeQTL	Chr5:75674901	ENSBTAG00000039524	NA	NA
Blood.eeQTL	Chr5:75675860	ENSBTAG00000039524	NA	NA
Blood.eeQTL	Chr5:75676829	ENSBTAG00000039524	NA	NA
Blood.eeQTL	Chr5:75677824	ENSBTAG00000039524	NA	NA
Blood.eeQTL	Chr5:75686616	ENSBTAG00000009064	CSF2RB	NA
Blood.eeQTL	Chr5:75686616	ENSBTAG00000007531	NCF4	NA
Blood.eeQTL	Chr5:75695460	ENSBTAG00000039524	NA	NA
Blood.eeQTL	Chr5:75699059	ENSBTAG00000039524	NA	NA
Blood.eeQTL	Chr5:75699798	ENSBTAG00000039524	NA	NA
Blood.eeQTL	Chr5:75703944	ENSBTAG00000009064	CSF2RB	NA
Blood.eeQTL	Chr5:75703944	ENSBTAG00000007531	NCF4	NA
Blood.eeQTL	Chr5:75710605	ENSBTAG00000039524	NA	NA
Blood.eeQTL	Chr5:75712321	ENSBTAG00000009064	CSF2RB	NA
Blood.eeQTL	Chr5:75712321	ENSBTAG00000007531	NCF4	NA
Blood.eeQTL	Chr5:75722589	ENSBTAG00000007531	NCF4	NA
Blood.eeQTL	Chr5:75722589	ENSBTAG00000009064	CSF2RB	NA
Blood.eeQTL	Chr5:75735284	ENSBTAG00000039524	NA	NA
Blood.eeQTL	Chr5:75736756	ENSBTAG00000039524	NA	NA
Blood.eeQTL	Chr5:75737288	ENSBTAG00000007531	NCF4	NA
Blood.eeQTL	Chr5:75737288	ENSBTAG00000009064	CSF2RB	NA
Blood.eeQTL	Chr5:75737952	ENSBTAG00000009064	CSF2RB	NA
Blood.eeQTL	Chr5:75737952	ENSBTAG00000007531	NCF4	NA
Blood.eeQTL	Chr5:75748920	ENSBTAG00000009064	CSF2RB	NA
Blood.eeQTL	Chr5:75748920	ENSBTAG00000007531	NCF4	NA
Blood.eeQTL	Chr5:75757551	ENSBTAG00000007531	NCF4	NA
Blood.eeQTL	Chr5:75757551	ENSBTAG00000009064	CSF2RB	NA
Blood.eeQTL	Chr5:75761019	ENSBTAG00000007531	NCF4	NA
Blood.eeQTL	Chr5:75761019	ENSBTAG00000009064	CSF2RB	NA
Blood.eeQTL	Chr5:75781367	ENSBTAG00000009064	CSF2RB	NA
Blood.eeQTL	Chr5:75781367	ENSBTAG00000007531	NCF4	NA
Blood.eeQTL	Chr5:75786153	ENSBTAG00000009064	CSF2RB	NA
Blood.eeQTL	Chr5:75786153	ENSBTAG00000007531	NCF4	NA
Blood.eeQTL	Chr5:75801036	ENSBTAG00000009064	CSF2RB	NA
Blood.eeQTL	Chr5:75801036	ENSBTAG00000007531	NCF4	NA
Blood.eeQTL	Chr6:18290048	ENSBTAG00000012961	NA	NA
Blood.eeQTL	Chr6:18322261	ENSBTAG00000012961	NA	NA
Blood.eeQTL	Chr6:18325999	ENSBTAG00000012961	NA	NA
Blood.eeQTL	Chr6:18392392	ENSBTAG00000012961	NA	NA
Blood.eeQTL	Chr6:19035074	ENSBTAG00000012961	NA	DKK2
Blood.eeQTL	Chr6:19487161	ENSBTAG00000012961	NA	DKK2
Blood.eeQTL	Chr7:43941232	ENSBTAG00000015051	POLRMT	NA
Blood.eeQTL	Chr7:43941232	ENSBTAG00000021115	ZNF692	NA
Blood.eeQTL	Chr7:43941232	ENSBTAG00000024809	NA	NA
Blood.eeQTL	Chr7:43941232	ENSBTAG00000046984	ZNF672	NA
Blood.eeQTL	Chr7:43941988	ENSBTAG00000015051	POLRMT	NA
Blood.eeQTL	Chr7:43941988	ENSBTAG00000021115	ZNF692	NA
Blood.eeQTL	Chr7:43941988	ENSBTAG00000024809	NA	NA
Blood.eeQTL	Chr7:43941988	ENSBTAG00000046984	ZNF672	NA
Blood.eeQTL	Chr9:81628680	ENSBTAG00000003496	AIG1	NA
Blood.geQTL	Chr11:104226169	ENSBTAG00000012525	ABO	PAEP
Blood.geQTL	Chr11:104227111	ENSBTAG00000012525	ABO	PAEP
Blood.geQTL	Chr11:104228842	ENSBTAG00000012525	ABO	PAEP
Blood.geQTL	Chr11:104232763	ENSBTAG00000012525	ABO	PAEP
Blood.geQTL	Chr11:104235342	ENSBTAG00000012525	ABO	PAEP
Blood.geQTL	Chr11:104238340	ENSBTAG00000012525	ABO	PAEP
Blood.geQTL	Chr11:104238797	ENSBTAG00000012525	ABO	PAEP
Blood.geQTL	Chr11:104239885	ENSBTAG00000012525	ABO	PAEP
Blood.geQTL	Chr11:104240615	ENSBTAG00000012525	ABO	PAEP
Blood.geQTL	Chr11:104241381	ENSBTAG00000012525	ABO	PAEP
Blood.geQTL	Chr14:2147133	ENSBTAG00000038682	FAM83H	DGAT1
Blood.geQTL	Chr14:2219371	ENSBTAG00000038682	FAM83H	DGAT1
Blood.geQTL	Chr14:2257386	ENSBTAG00000038682	FAM83H	DGAT1
Blood.geQTL	Chr14:2273502	ENSBTAG00000038682	FAM83H	DGAT1
Blood.geQTL	Chr14:2638237	ENSBTAG00000026356	DGAT1	DGAT1
Blood.geQTL	Chr14:2647177	ENSBTAG00000026356	DGAT1	DGAT1
Blood.geQTL	Chr14:2754909	ENSBTAG00000038682	FAM83H	DGAT1
Blood.geQTL	Chr14:2755467	ENSBTAG00000038682	FAM83H	DGAT1
Blood.geQTL	Chr14:2764862	ENSBTAG00000038682	FAM83H	DGAT1
Blood.geQTL	Chr14:2833552	ENSBTAG00000038682	FAM83H	NA
Blood.geQTL	Chr14:2857000	ENSBTAG00000038682	FAM83H	NA
Blood.geQTL	Chr14:2875999	ENSBTAG00000038682	FAM83H	NA
Blood.geQTL	Chr14:2883623	ENSBTAG00000038682	FAM83H	NA
Blood.geQTL	Chr14:2885790	ENSBTAG00000038682	FAM83H	NA
Blood.geQTL	Chr14:2898515	ENSBTAG00000038682	FAM83H	NA
Blood.geQTL	Chr14:2901016	ENSBTAG00000038682	FAM83H	NA
Blood.geQTL	Chr14:2902668	ENSBTAG00000038682	FAM83H	NA
Blood.geQTL	Chr14:2904752	ENSBTAG00000038682	FAM83H	NA
Blood.geQTL	Chr14:2909929	ENSBTAG00000038682	FAM83H	NA
Blood.geQTL	Chr14:2910531	ENSBTAG00000038682	FAM83H	NA
Blood.geQTL	Chr14:2936478	ENSBTAG00000038682	FAM83H	NA
Blood.geQTL	Chr14:2940147	ENSBTAG00000038682	FAM83H	NA
Blood.geQTL	Chr18:57977020	ENSBTAG00000035868	NA	CTU1
Blood.geQTL	Chr18:60361593	ENSBTAG00000038674	ZNF677	NA
Blood.geQTL	Chr18:60362352	ENSBTAG00000038674	ZNF677	NA
Blood.geQTL	Chr18:60364421	ENSBTAG00000038674	ZNF677	NA
Blood.geQTL	Chr18:60366833	ENSBTAG00000038674	ZNF677	NA
Blood.geQTL	Chr18:60368418	ENSBTAG00000038674	ZNF677	NA
Blood.geQTL	Chr18:60370022	ENSBTAG00000038674	ZNF677	NA
Blood.geQTL	Chr18:60373325	ENSBTAG00000038674	ZNF677	NA
Blood.geQTL	Chr18:60377508	ENSBTAG00000038674	ZNF677	NA
Blood.geQTL	Chr18:60385948	ENSBTAG00000038674	ZNF677	NA
Blood.geQTL	Chr18:60386672	ENSBTAG00000038674	ZNF677	NA
Blood.geQTL	Chr18:60389957	ENSBTAG00000038674	ZNF677	NA
Blood.geQTL	Chr2:22327693	ENSBTAG00000021636	GPR155	NA
Blood.geQTL	Chr23:44647121	ENSBTAG00000010256	TMEM170B	NA
Blood.geQTL	Chr23:44656686	ENSBTAG00000010256	TMEM170B	NA
Blood.geQTL	Chr23:50923511	ENSBTAG00000010943	NA	NA
Blood.geQTL	Chr23:51113211	ENSBTAG00000010943	NA	NA
Blood.geQTL	Chr25:35992119	ENSBTAG00000014343	IFT22	NA
Blood.geQTL	Chr25:36036835	ENSBTAG00000014343	IFT22	NA
Blood.geQTL	Chr25:36059519	ENSBTAG00000014343	IFT22	NA
Blood.geQTL	Chr25:36064617	ENSBTAG00000014343	IFT22	NA
Blood.geQTL	Chr25:36067715	ENSBTAG00000014343	IFT22	NA
Blood.geQTL	Chr25:36173046	ENSBTAG00000014343	IFT22	NA
Blood.geQTL	Chr25:36180219	ENSBTAG00000014343	IFT22	NA
Blood.geQTL	Chr25:36182783	ENSBTAG00000014343	IFT22	NA
Blood.geQTL	Chr25:36211733	ENSBTAG00000014343	IFT22	NA
Blood.geQTL	Chr25:36216063	ENSBTAG00000014343	IFT22	NA
Blood.geQTL	Chr25:36223895	ENSBTAG00000014343	IFT22	NA
Blood.geQTL	Chr25:36274864	ENSBTAG00000014343	IFT22	NA
Blood.geQTL	Chr25:36432709	ENSBTAG00000014343	IFT22	NA
Blood.geQTL	Chr29:40498856	ENSBTAG00000021568	VWCE	NA
Blood.geQTL	Chr29:42590886	ENSBTAG00000037645	NA	NA
Blood.geQTL	Chr5:28700882	ENSBTAG00000032902	NA	NA
Blood.geQTL	Chr5:75633853	ENSBTAG00000012192	NA	NA
Blood.geQTL	Chr5:75636800	ENSBTAG00000012192	NA	NA
Blood.geQTL	Chr5:75642419	ENSBTAG00000012192	NA	NA
Blood.geQTL	Chr5:75645192	ENSBTAG00000012192	NA	NA
Blood.geQTL	Chr5:75647367	ENSBTAG00000012192	NA	NA
Blood.geQTL	Chr5:75649255	ENSBTAG00000012192	NA	NA
Blood.geQTL	Chr5:75651301	ENSBTAG00000012192	NA	NA
Blood.geQTL	Chr5:75652167	ENSBTAG00000012192	NA	NA
Blood.geQTL	Chr5:75653147	ENSBTAG00000012192	NA	NA
Blood.geQTL	Chr5:75653967	ENSBTAG00000012192	NA	NA
Blood.geQTL	Chr5:75657220	ENSBTAG00000012192	NA	NA
Blood.geQTL	Chr5:75657992	ENSBTAG00000012192	NA	NA
Blood.geQTL	Chr5:75661118	ENSBTAG00000012192	NA	NA
Blood.geQTL	Chr5:75662263	ENSBTAG00000012192	NA	NA
Blood.geQTL	Chr5:75663169	ENSBTAG00000012192	NA	NA
Blood.geQTL	Chr5:75670953	ENSBTAG00000012192	NA	NA
Blood.geQTL	Chr5:75672829	ENSBTAG00000012192	NA	NA
Blood.geQTL	Chr5:75674082	ENSBTAG00000012192	NA	NA
Blood.geQTL	Chr5:75674901	ENSBTAG00000012192	NA	NA
Blood.geQTL	Chr5:75675860	ENSBTAG00000012192	NA	NA
Blood.geQTL	Chr5:75676829	ENSBTAG00000012192	NA	NA
Blood.geQTL	Chr5:75677824	ENSBTAG00000012192	NA	NA
Blood.geQTL	Chr5:75695460	ENSBTAG00000012192	NA	NA
Blood.geQTL	Chr5:75699059	ENSBTAG00000012192	NA	NA
Blood.geQTL	Chr5:75699798	ENSBTAG00000012192	NA	NA
Blood.geQTL	Chr5:75710605	ENSBTAG00000012192	NA	NA
Blood.geQTL	Chr5:75735284	ENSBTAG00000012192	NA	NA
Blood.geQTL	Chr5:75736756	ENSBTAG00000012192	NA	NA
Blood.geQTL	Chr7:43941232	ENSBTAG00000030711	LYPD8	NA
Blood.geQTL	Chr7:43941988	ENSBTAG00000030711	LYPD8	NA
Milk.sQTL	Chr14:2276443	ENSBTAG00000034498	LY6D	DGAT1
Milk.sQTL	Chr14:2395671	ENSBTAG00000034498	LY6D	DGAT1
Milk.sQTL	Chr14:2398876	ENSBTAG00000034498	LY6D	DGAT1
Milk.sQTL	Chr14:2420538	ENSBTAG00000034498	LY6D	DGAT1
Milk.sQTL	Chr14:2439582	ENSBTAG00000034498	LY6D	DGAT1
Milk.sQTL	Chr14:2462143	ENSBTAG00000034498	LY6D	DGAT1
Milk.sQTL	Chr14:2826632	ENSBTAG00000034498	LY6D	NA
Milk.sQTL	Chr14:2958030	ENSBTAG00000034498	LY6D	NA
Milk.sQTL	Chr18:52082788	ENSBTAG00000016268	XRCC1	NA
Milk.sQTL	Chr18:52087186	ENSBTAG00000016268	XRCC1	NA
Milk.sQTL	Chr18:52093004	ENSBTAG00000016268	XRCC1	NA
Milk.sQTL	Chr18:52098021	ENSBTAG00000016268	XRCC1	NA
Milk.sQTL	Chr29:50356733	ENSBTAG00000007622	NA	NA
Milk.sQTL	Chr5:75786153	ENSBTAG00000009064	CSF2RB	NA
Milk.sQTL	Chr6:87189842	ENSBTAG00000005005	NA	CSN
Milk.sQTL	Chr6:87391848	ENSBTAG00000039787	CSN3	CSN
Milk.sQTL	Chr6:87392592	ENSBTAG00000039787	CSN3	CSN
Milk.sQTL	Chr6:87396306	ENSBTAG00000039787	CSN3	CSN
Milk.sQTL	Chr6:87397552	ENSBTAG00000039787	CSN3	CSN
Milk.sQTL	Chr6:87403275	ENSBTAG00000039787	CSN3	CSN
Milk.sQTL	Chr6:87403892	ENSBTAG00000039787	CSN3	CSN
Milk.sQTL	Chr6:87404683	ENSBTAG00000039787	CSN3	CSN
Milk.sQTL	Chr6:87405868	ENSBTAG00000039787	CSN3	CSN
Milk.sQTL	Chr6:88069548	ENSBTAG00000005005	NA	GC
Milk.sQTL	Chr6:88073772	ENSBTAG00000005005	NA	GC
Milk.sQTL	Chr6:88103696	ENSBTAG00000005005	NA	GC
Milk.sQTL	Chr6:88148136	ENSBTAG00000005005	NA	GC
Milk.sQTL	Chr6:88153418	ENSBTAG00000005005	NA	GC
Milk.sQTL	Chr6:88155756	ENSBTAG00000005005	NA	GC
Milk.eeQTL	Chr14:2276443	ENSBTAG00000034498	LY6D	DGAT1
Milk.eeQTL	Chr14:2306572	ENSBTAG00000034498	LY6D	DGAT1
Milk.eeQTL	Chr14:2328943	ENSBTAG00000034498	LY6D	DGAT1
Milk.eeQTL	Chr14:2342883	ENSBTAG00000034498	LY6D	DGAT1
Milk.eeQTL	Chr14:2386688	ENSBTAG00000034498	LY6D	DGAT1
Milk.eeQTL	Chr14:2395671	ENSBTAG00000034498	LY6D	DGAT1
Milk.eeQTL	Chr14:2398876	ENSBTAG00000034498	LY6D	DGAT1
Milk.eeQTL	Chr14:2420538	ENSBTAG00000034498	LY6D	DGAT1
Milk.eeQTL	Chr14:2439582	ENSBTAG00000034498	LY6D	DGAT1
Milk.eeQTL	Chr14:2524432	ENSBTAG00000034498	LY6D	DGAT1
Milk.eeQTL	Chr14:2530056	ENSBTAG00000034498	LY6D	DGAT1
Milk.eeQTL	Chr14:2826632	ENSBTAG00000034498	LY6D	NA
Milk.eeQTL	Chr14:2958030	ENSBTAG00000034498	LY6D	NA
Milk.eeQTL	Chr14:3160330	ENSBTAG00000034498	LY6D	NA
Milk.eeQTL	Chr14:3162081	ENSBTAG00000034498	LY6D	NA
Milk.eeQTL	Chr14:3297177	ENSBTAG00000034498	LY6D	NA
Milk.eeQTL	Chr14:3306676	ENSBTAG00000034498	LY6D	NA
Milk.eeQTL	Chr14:3314611	ENSBTAG00000034498	LY6D	NA
Milk.eeQTL	Chr14:3328173	ENSBTAG00000034498	LY6D	NA
Milk.eeQTL	Chr14:3329319	ENSBTAG00000034498	LY6D	NA
Milk.eeQTL	Chr15:28561382	ENSBTAG00000007332	NA	NA
Milk.eeQTL	Chr18:46914320	ENSBTAG00000015004	TBCB	NA
Milk.eeQTL	Chr18:52082788	ENSBTAG00000016268	XRCC1	NA
Milk.eeQTL	Chr18:52087186	ENSBTAG00000016268	XRCC1	NA
Milk.eeQTL	Chr18:52093004	ENSBTAG00000016268	XRCC1	NA
Milk.eeQTL	Chr18:52098021	ENSBTAG00000016268	XRCC1	NA
Milk.eeQTL	Chr18:57961900	ENSBTAG00000019227	NA	CTU1
Milk.eeQTL	Chr18:58404041	ENSBTAG00000037440	NA	CTU1
Milk.eeQTL	Chr18:58662441	ENSBTAG00000037440	NA	NA
Milk.eeQTL	Chr18:58662996	ENSBTAG00000037440	NA	NA
Milk.eeQTL	Chr18:58664462	ENSBTAG00000037440	NA	NA
Milk.eeQTL	Chr18:58666276	ENSBTAG00000037440	NA	NA
Milk.eeQTL	Chr18:59242260	ENSBTAG00000037440	NA	NA
Milk.eeQTL	Chr18:62841749	ENSBTAG00000037830	NA	NA
Milk.eeQTL	Chr18:63357772	ENSBTAG00000005841	NA	NA
Milk.eeQTL	Chr18:63357772	ENSBTAG00000037830	NA	NA
Milk.eeQTL	Chr18:63361108	ENSBTAG00000039691	NA	NA
Milk.eeQTL	Chr18:63361108	ENSBTAG00000039892	NA	NA
Milk.eeQTL	Chr18:63361869	ENSBTAG00000039892	NA	NA
Milk.eeQTL	Chr18:63361869	ENSBTAG00000039691	NA	NA
Milk.eeQTL	Chr18:63373253	ENSBTAG00000039892	NA	NA
Milk.eeQTL	Chr18:63373253	ENSBTAG00000039691	NA	NA
Milk.eeQTL	Chr18:63383118	ENSBTAG00000039892	NA	NA
Milk.eeQTL	Chr18:63383118	ENSBTAG00000039691	NA	NA
Milk.eeQTL	Chr2:22327693	ENSBTAG00000012966	SCRN3	NA
Milk.eeQTL	Chr20:39239417	ENSBTAG00000015648	NA	IL7R
Milk.eeQTL	Chr20:39241426	ENSBTAG00000015648	NA	IL7R
Milk.eeQTL	Chr20:39242226	ENSBTAG00000015648	NA	IL7R
Milk.eeQTL	Chr20:39243363	ENSBTAG00000015648	NA	IL7R
Milk.eeQTL	Chr20:39244190	ENSBTAG00000015648	NA	IL7R
Milk.eeQTL	Chr20:39245067	ENSBTAG00000015648	NA	IL7R
Milk.eeQTL	Chr20:39245858	ENSBTAG00000015648	NA	IL7R
Milk.eeQTL	Chr20:39247015	ENSBTAG00000015648	NA	IL7R
Milk.eeQTL	Chr20:39248250	ENSBTAG00000015648	NA	IL7R
Milk.eeQTL	Chr20:39249622	ENSBTAG00000015648	NA	IL7R
Milk.eeQTL	Chr20:39251123	ENSBTAG00000015648	NA	IL7R
Milk.eeQTL	Chr25:35992119	ENSBTAG00000000342	PLOD3	NA
Milk.eeQTL	Chr25:35992119	ENSBTAG00000020528	PCOLCE	NA
Milk.eeQTL	Chr25:35992119	ENSBTAG00000012050	ORAI2	NA
Milk.eeQTL	Chr25:36036835	ENSBTAG00000020528	PCOLCE	NA
Milk.eeQTL	Chr25:36036835	ENSBTAG00000000342	PLOD3	NA
Milk.eeQTL	Chr25:36059519	ENSBTAG00000020528	PCOLCE	NA
Milk.eeQTL	Chr25:36059519	ENSBTAG00000000342	PLOD3	NA
Milk.eeQTL	Chr25:36064617	ENSBTAG00000020528	PCOLCE	NA
Milk.eeQTL	Chr25:36067715	ENSBTAG00000020528	PCOLCE	NA
Milk.eeQTL	Chr25:36173046	ENSBTAG00000020528	PCOLCE	NA
Milk.eeQTL	Chr25:36173046	ENSBTAG00000000342	PLOD3	NA
Milk.eeQTL	Chr25:36180219	ENSBTAG00000020528	PCOLCE	NA
Milk.eeQTL	Chr25:36180219	ENSBTAG00000000342	PLOD3	NA
Milk.eeQTL	Chr25:36182783	ENSBTAG00000020528	PCOLCE	NA
Milk.eeQTL	Chr25:36182783	ENSBTAG00000000342	PLOD3	NA
Milk.eeQTL	Chr25:36211733	ENSBTAG00000020528	PCOLCE	NA
Milk.eeQTL	Chr25:36211733	ENSBTAG00000000342	PLOD3	NA
Milk.eeQTL	Chr25:36216063	ENSBTAG00000020528	PCOLCE	NA
Milk.eeQTL	Chr25:36216063	ENSBTAG00000000342	PLOD3	NA
Milk.eeQTL	Chr25:36223895	ENSBTAG00000000342	PLOD3	NA
Milk.eeQTL	Chr25:36223895	ENSBTAG00000020528	PCOLCE	NA
Milk.eeQTL	Chr25:36274864	ENSBTAG00000000342	PLOD3	NA
Milk.eeQTL	Chr25:36274864	ENSBTAG00000020528	PCOLCE	NA
Milk.eeQTL	Chr29:41955510	ENSBTAG00000011019	NA	NA
Milk.eeQTL	Chr29:41958818	ENSBTAG00000011019	NA	NA
Milk.eeQTL	Chr29:41968900	ENSBTAG00000011019	NA	NA
Milk.eeQTL	Chr29:41981125	ENSBTAG00000011019	NA	NA
Milk.eeQTL	Chr29:42015332	ENSBTAG00000011019	NA	NA
Milk.eeQTL	Chr29:42590886	ENSBTAG00000011019	NA	NA
Milk.eeQTL	Chr29:43375960	ENSBTAG00000020807	NA	NA
Milk.eeQTL	Chr29:43385746	ENSBTAG00000020807	NA	NA
Milk.eeQTL	Chr29:43574568	ENSBTAG00000020807	NA	NA
Milk.eeQTL	Chr29:43587217	ENSBTAG00000020807	NA	NA
Milk.eeQTL	Chr29:44076213	ENSBTAG00000020807	NA	NA
Milk.eeQTL	Chr29:48543568	ENSBTAG00000039129	NA	SHANk2
Milk.eeQTL	Chr29:48556277	ENSBTAG00000039129	NA	SHANk2
Milk.eeQTL	Chr29:48626512	ENSBTAG00000039129	NA	SHANk2
Milk.eeQTL	Chr5:31456841	ENSBTAG00000039992	NA	NA
Milk.eeQTL	Chr5:93933708	ENSBTAG00000008541	MGST1	MGST1
Milk.eeQTL	Chr5:93951066	ENSBTAG00000008541	MGST1	MGST1
Milk.eeQTL	Chr5:93953156	ENSBTAG00000008541	MGST1	MGST1
Milk.eeQTL	Chr5:93953806	ENSBTAG00000008541	MGST1	MGST1
Milk.eeQTL	Chr5:93954414	ENSBTAG00000008541	MGST1	MGST1
Milk.eeQTL	Chr6:19035074	ENSBTAG00000012961	NA	DKK2
Milk.eeQTL	Chr6:90325414	ENSBTAG00000011935	RASSF6	NA
Milk.eeQTL	Chr6:90351090	ENSBTAG00000011935	RASSF6	NA
Milk.eeQTL	Chr6:90353549	ENSBTAG00000011935	RASSF6	NA
Milk.eeQTL	Chr6:90354648	ENSBTAG00000011935	RASSF6	NA
Milk.eeQTL	Chr6:90368205	ENSBTAG00000011935	RASSF6	NA
Milk.eeQTL	Chr6:90371709	ENSBTAG00000011935	RASSF6	NA
Liver.eeQTL	Chr14:1588879	ENSBTAG00000034691	TSTA3	DGAT1
Liver.eeQTL	Chr14:1638045	ENSBTAG00000034691	TSTA3	DGAT1
Liver.eeQTL	Chr14:1651311	ENSBTAG00000034691	TSTA3	DGAT1
Liver.eeQTL	Chr14:1667797	ENSBTAG00000034691	TSTA3	DGAT1
Liver.eeQTL	Chr14:1672047	ENSBTAG00000034691	TSTA3	DGAT1
Liver.eeQTL	Chr14:1672913	ENSBTAG00000034691	TSTA3	DGAT1
Liver.eeQTL	Chr14:1675278	ENSBTAG00000034691	TSTA3	DGAT1
Liver.eeQTL	Chr14:1679844	ENSBTAG00000034691	TSTA3	DGAT1
Liver.eeQTL	Chr14:2488265	ENSBTAG00000026320	VPS28	DGAT1
Liver.eeQTL	Chr18:34740319	ENSBTAG00000040413	CES3	NA
Liver.eeQTL	Chr18:56218041	ENSBTAG00000004463	KDELR1	NA
Liver.eeQTL	Chr18:56225665	ENSBTAG00000004463	KDELR1	NA
Liver.eeQTL	Chr18:56233667	ENSBTAG00000004463	KDELR1	NA
Liver.eeQTL	Chr19:20291321	ENSBTAG00000007946	PIPOX	NA
Liver.eeQTL	Chr19:20300009	ENSBTAG00000007946	PIPOX	NA
Liver.eeQTL	Chr19:20303671	ENSBTAG00000007946	PIPOX	NA
Liver.eeQTL	Chr19:20308950	ENSBTAG00000007946	PIPOX	NA
Liver.eeQTL	Chr23:27331719	ENSBTAG00000019682	PRRC2A	NA
Liver.eeQTL	Chr23:27359646	ENSBTAG00000006864	NA	NA
Liver.eeQTL	Chr23:27375669	ENSBTAG00000006864	NA	NA
Liver.eeQTL	Chr23:27379438	ENSBTAG00000006864	NA	NA
Liver.eeQTL	Chr23:27383176	ENSBTAG00000006864	NA	NA
Liver.eeQTL	Chr3:32479004	ENSBTAG00000000259	CHIA	NA
Liver.eeQTL	Chr6:93107752	ENSBTAG00000017028	USO1	NA
Liver.geQTL	Chr18:34740319	ENSBTAG00000040413	CES3	NA
Liver.geQTL	Chr19:20291321	ENSBTAG00000007946	PIPOX	NA
Liver.geQTL	Chr19:20300009	ENSBTAG00000007946	PIPOX	NA
Liver.geQTL	Chr19:20303671	ENSBTAG00000007946	PIPOX	NA
Liver.geQTL	Chr19:20308950	ENSBTAG00000007946	PIPOX	NA
Liver.geQTL	Chr3:32479004	ENSBTAG00000000259	CHIA	NA
Muscle.eeQTL	Chr11:83417705	ENSBTAG00000009906	DDX1	NA
Muscle.eeQTL	Chr11:83419515	ENSBTAG00000009906	DDX1	NA
Muscle.eeQTL	Chr11:83420147	ENSBTAG00000009906	DDX1	NA
Muscle.eeQTL	Chr11:83420905	ENSBTAG00000009906	DDX1	NA
Muscle.eeQTL	Chr11:83421797	ENSBTAG00000009906	DDX1	NA
Muscle.eeQTL	Chr11:83423989	ENSBTAG00000009906	DDX1	NA
Muscle.eeQTL	Chr23:27331719	ENSBTAG00000006927	ABCF1	NA
Muscle.eeQTL	Chr6:18392392	ENSBTAG00000002049	HADH	NA
Muscle.geQTL	Chr14:2420538	ENSBTAG00000014610	GPAA1	DGAT1
Muscle.geQTL	Chr18:50276333	ENSBTAG00000045494	bta-mir-2904-3	NA
