# Supplementary material for: Genome variants associated with RNA splicing variations in bovine are extensively shared between tissues
Source: BMC Genomics. 2018 Jul 4;19:521. doi: 10.1186/s12864-018-4902-8 (PMC6032541; doi:10.1186/s12864-018-4902-8)
Supplement: Supplementary file 11 — Table S9. SNP overlap between expression QTLs and SNPs with pleiotropic effects on conventional traits of beef cattle. (XLSX 20 kb) [file 12864_2018_4902_MOESM11_ESM.xlsx]

## Sheet: Sheet1
Additional file 11: Table S9. SNP overlap between expression QTLs and SNPs with pleiotropic effects on conventional traits of beef cattle.
expression QTL type: the type of expression QTL (e.g., sQTL, eeQTL or geQTL) and in which tissue this expression QTL was identified.
expression QTL gene: the gene with which the SNP was associated in the expression QTL analysis. If the SNP is an sQTL or eeQTL, this gene is the gene accommodating those exons, the variation in the splicing phenotype or expression level of which the SNP was associated with. If the SNP is a geQTL, this gene is the gene the variation in the expression level of which the SNP was associated with.
expression QTL gene name: the gene name for the third column.
Beef lead loci gene: the gene loci which was associated with the SNP that has strong pleitropic effects in beef cattle identified in [1].
[1]: Bolormaa, S., Pryce, J.E., Reverter, A., Zhang, Y., Barendse, W., Kemper, K., et al. (2014). A multi-trait, meta-analysis for detecting pleiotropic polymorphisms for stature, fatness and reproduction in beef cattle. PLoS Genet 10(3), e1004198.
expression QTL type	SNP	expression QTL gene	expression QTL gene name	Beef lead loci gene
Blood.sQTL	Chr14:25446793	ENSBTAG00000019910	SDCBP	PLAG1
Blood.sQTL	Chr14:25457504	ENSBTAG00000019910	SDCBP	PLAG1
Blood.sQTL	Chr17:6687395	ENSBTAG00000009908	NA	NA
Blood.sQTL	Chr17:6695956	ENSBTAG00000009908	NA	NA
Blood.sQTL	Chr17:6701176	ENSBTAG00000009908	NA	NA
Blood.sQTL	Chr17:6705697	ENSBTAG00000009908	NA	NA
Blood.sQTL	Chr18:56678917	ENSBTAG00000005766	IL4I1	NA
Blood.sQTL	Chr18:58395507	ENSBTAG00000037440	NA	NA
Blood.sQTL	Chr19:24972085	ENSBTAG00000000831	CTNS	SPATA22
Blood.sQTL	Chr19:24975875	ENSBTAG00000000831	CTNS	SPATA22
Blood.sQTL	Chr19:49263080	ENSBTAG00000012066	PECAM1	NA
Blood.sQTL	Chr29:38011967	ENSBTAG00000013730	CD5	NA
Blood.sQTL	Chr29:44585782	ENSBTAG00000010230	CAPN1	CAPN1
Blood.sQTL	Chr5:33369535	ENSBTAG00000011838	PCED1B	NA
Blood.sQTL	Chr5:33400024	ENSBTAG00000011838	PCED1B	NA
Blood.sQTL	Chr5:33404671	ENSBTAG00000011838	PCED1B	NA
Blood.sQTL	Chr5:69150510	ENSBTAG00000045742	C12orf75	NA
Blood.sQTL	Chr7:98377413	ENSBTAG00000013557	ERAP1	CAST
Blood.sQTL	Chr7:98499702	ENSBTAG00000013557	ERAP1	CAST
Blood.sQTL	Chr7:98499702	ENSBTAG00000039275	ERAP2	CAST
Blood.eeQTL	Chr11:101084407	ENSBTAG00000021205	PLPP7	NA
Blood.eeQTL	Chr11:101084407	ENSBTAG00000021896	NUP214	NA
Blood.eeQTL	Chr11:101084407	ENSBTAG00000020305	TOR1A	NA
Blood.eeQTL	Chr11:22214422	ENSBTAG00000004722	THUMPD2	NA
Blood.eeQTL	Chr11:66930525	ENSBTAG00000020669	PROKR1	NA
Blood.eeQTL	Chr11:66946746	ENSBTAG00000020669	PROKR1	NA
Blood.eeQTL	Chr13:35080186	ENSBTAG00000011600	MAP3K8	NA
Blood.eeQTL	Chr13:35081379	ENSBTAG00000011600	MAP3K8	NA
Blood.eeQTL	Chr13:35086161	ENSBTAG00000011600	MAP3K8	NA
Blood.eeQTL	Chr13:35091865	ENSBTAG00000011600	MAP3K8	NA
Blood.eeQTL	Chr13:35099934	ENSBTAG00000011600	MAP3K8	NA
Blood.eeQTL	Chr14:25704807	ENSBTAG00000008958	NSMAF	PLAG1
Blood.eeQTL	Chr14:25708285	ENSBTAG00000008958	NSMAF	PLAG1
Blood.eeQTL	Chr14:25731992	ENSBTAG00000008958	NSMAF	PLAG1
Blood.eeQTL	Chr14:25733426	ENSBTAG00000008958	NSMAF	PLAG1
Blood.eeQTL	Chr14:25739308	ENSBTAG00000008958	NSMAF	PLAG1
Blood.eeQTL	Chr14:25759873	ENSBTAG00000008958	NSMAF	PLAG1
Blood.eeQTL	Chr14:25766228	ENSBTAG00000008958	NSMAF	PLAG1
Blood.eeQTL	Chr14:26244461	ENSBTAG00000008958	NSMAF	NA
Blood.eeQTL	Chr14:26336872	ENSBTAG00000008958	NSMAF	NA
Blood.eeQTL	Chr14:26374498	ENSBTAG00000008958	NSMAF	NA
Blood.eeQTL	Chr14:26385476	ENSBTAG00000008958	NSMAF	NA
Blood.eeQTL	Chr14:26399671	ENSBTAG00000008958	NSMAF	NA
Blood.eeQTL	Chr14:26429465	ENSBTAG00000008958	NSMAF	NA
Blood.eeQTL	Chr14:26432467	ENSBTAG00000008958	NSMAF	NA
Blood.eeQTL	Chr14:26453389	ENSBTAG00000008958	NSMAF	NA
Blood.eeQTL	Chr14:26455408	ENSBTAG00000008958	NSMAF	NA
Blood.eeQTL	Chr14:26457030	ENSBTAG00000008958	NSMAF	NA
Blood.eeQTL	Chr14:26473490	ENSBTAG00000008958	NSMAF	NA
Blood.eeQTL	Chr14:26497815	ENSBTAG00000008958	NSMAF	NA
Blood.eeQTL	Chr14:26503527	ENSBTAG00000008958	NSMAF	NA
Blood.eeQTL	Chr14:26508236	ENSBTAG00000008958	NSMAF	NA
Blood.eeQTL	Chr14:26542736	ENSBTAG00000008958	NSMAF	NA
Blood.eeQTL	Chr14:26604168	ENSBTAG00000008958	NSMAF	NA
Blood.eeQTL	Chr14:26624399	ENSBTAG00000008958	NSMAF	NA
Blood.eeQTL	Chr14:26631471	ENSBTAG00000008958	NSMAF	NA
Blood.eeQTL	Chr14:26651141	ENSBTAG00000008958	NSMAF	NA
Blood.eeQTL	Chr14:26661255	ENSBTAG00000008958	NSMAF	NA
Blood.eeQTL	Chr14:26662633	ENSBTAG00000008958	NSMAF	NA
Blood.eeQTL	Chr14:26669442	ENSBTAG00000008958	NSMAF	NA
Blood.eeQTL	Chr14:26713734	ENSBTAG00000008958	NSMAF	NA
Blood.eeQTL	Chr14:26728902	ENSBTAG00000008958	NSMAF	NA
Blood.eeQTL	Chr14:26766010	ENSBTAG00000008958	NSMAF	NA
Blood.eeQTL	Chr14:26768630	ENSBTAG00000008958	NSMAF	NA
Blood.eeQTL	Chr14:26773726	ENSBTAG00000008958	NSMAF	NA
Blood.eeQTL	Chr14:26794576	ENSBTAG00000008958	NSMAF	NA
Blood.eeQTL	Chr14:26882634	ENSBTAG00000008958	NSMAF	NA
Blood.eeQTL	Chr14:26901317	ENSBTAG00000008958	NSMAF	NA
Blood.eeQTL	Chr14:26940483	ENSBTAG00000008958	NSMAF	NA
Blood.eeQTL	Chr14:26997876	ENSBTAG00000008958	NSMAF	NA
Blood.eeQTL	Chr14:27050379	ENSBTAG00000008958	NSMAF	NA
Blood.eeQTL	Chr14:27213640	ENSBTAG00000008958	NSMAF	NA
Blood.eeQTL	Chr14:27245313	ENSBTAG00000008958	NSMAF	NA
Blood.eeQTL	Chr14:27308449	ENSBTAG00000008958	NSMAF	NA
Blood.eeQTL	Chr14:27314763	ENSBTAG00000008958	NSMAF	NA
Blood.eeQTL	Chr14:27331591	ENSBTAG00000008958	NSMAF	NA
Blood.eeQTL	Chr14:27360366	ENSBTAG00000008958	NSMAF	NA
Blood.eeQTL	Chr14:27390645	ENSBTAG00000008958	NSMAF	NA
Blood.eeQTL	Chr14:28179117	ENSBTAG00000000948	RAB2A	NA
Blood.eeQTL	Chr16:13562086	ENSBTAG00000013812	TROVE2	NA
Blood.eeQTL	Chr17:6687395	ENSBTAG00000025263	FAM160A1	NA
Blood.eeQTL	Chr17:6687395	ENSBTAG00000009908	NA	NA
Blood.eeQTL	Chr17:6695956	ENSBTAG00000009908	NA	NA
Blood.eeQTL	Chr17:6695956	ENSBTAG00000025263	FAM160A1	NA
Blood.eeQTL	Chr17:6701176	ENSBTAG00000025263	FAM160A1	NA
Blood.eeQTL	Chr17:6701176	ENSBTAG00000009908	NA	NA
Blood.eeQTL	Chr17:6705697	ENSBTAG00000009908	NA	NA
Blood.eeQTL	Chr17:6705697	ENSBTAG00000025263	FAM160A1	NA
Blood.eeQTL	Chr18:46922699	ENSBTAG00000014996	WDR62	NA
Blood.eeQTL	Chr18:46922699	ENSBTAG00000015004	TBCB	NA
Blood.eeQTL	Chr18:46930251	ENSBTAG00000014996	WDR62	NA
Blood.eeQTL	Chr18:46930251	ENSBTAG00000015004	TBCB	NA
Blood.eeQTL	Chr18:46931538	ENSBTAG00000014996	WDR62	NA
Blood.eeQTL	Chr18:46931538	ENSBTAG00000015004	TBCB	NA
Blood.eeQTL	Chr18:46943334	ENSBTAG00000014996	WDR62	NA
Blood.eeQTL	Chr18:46943334	ENSBTAG00000015004	TBCB	NA
Blood.eeQTL	Chr18:46955527	ENSBTAG00000014996	WDR62	NA
Blood.eeQTL	Chr18:46955527	ENSBTAG00000015004	TBCB	NA
Blood.eeQTL	Chr18:46957835	ENSBTAG00000014996	WDR62	NA
Blood.eeQTL	Chr18:46957835	ENSBTAG00000015004	TBCB	NA
Blood.eeQTL	Chr18:46958825	ENSBTAG00000014996	WDR62	NA
Blood.eeQTL	Chr18:46958825	ENSBTAG00000015004	TBCB	NA
Blood.eeQTL	Chr18:46960023	ENSBTAG00000014996	WDR62	NA
Blood.eeQTL	Chr18:46960023	ENSBTAG00000015004	TBCB	NA
Blood.eeQTL	Chr18:54063419	ENSBTAG00000018181	CCDC8	NA
Blood.eeQTL	Chr18:54072818	ENSBTAG00000018181	CCDC8	NA
Blood.eeQTL	Chr18:54073543	ENSBTAG00000018181	CCDC8	NA
Blood.eeQTL	Chr18:54074368	ENSBTAG00000018181	CCDC8	NA
Blood.eeQTL	Chr18:56582590	ENSBTAG00000003264	NR1H2	NA
Blood.eeQTL	Chr18:56582590	ENSBTAG00000000330	ALDH16A1	NA
Blood.eeQTL	Chr18:56583847	ENSBTAG00000000330	ALDH16A1	NA
Blood.eeQTL	Chr18:56592023	ENSBTAG00000000330	ALDH16A1	NA
Blood.eeQTL	Chr18:56678917	ENSBTAG00000007036	SLC17A7	NA
Blood.eeQTL	Chr18:56678917	ENSBTAG00000016997	NA	NA
Blood.eeQTL	Chr18:58395507	ENSBTAG00000037440	NA	NA
Blood.eeQTL	Chr18:63362491	ENSBTAG00000039892	NA	NA
Blood.eeQTL	Chr18:63362491	ENSBTAG00000039691	NA	NA
Blood.eeQTL	Chr19:24972085	ENSBTAG00000014806	ATP2A3	SPATA22
Blood.eeQTL	Chr19:24972085	ENSBTAG00000000831	CTNS	SPATA22
Blood.eeQTL	Chr19:24975875	ENSBTAG00000014806	ATP2A3	SPATA22
Blood.eeQTL	Chr19:24975875	ENSBTAG00000000831	CTNS	SPATA22
Blood.eeQTL	Chr19:25010785	ENSBTAG00000015258	NA	SPATA22
Blood.eeQTL	Chr19:25010785	ENSBTAG00000000831	CTNS	SPATA22
Blood.eeQTL	Chr19:25086283	ENSBTAG00000015258	NA	SPATA22
Blood.eeQTL	Chr19:25093037	ENSBTAG00000015258	NA	SPATA22
Blood.eeQTL	Chr19:25093754	ENSBTAG00000015258	NA	SPATA22
Blood.eeQTL	Chr19:25096372	ENSBTAG00000015258	NA	SPATA22
Blood.eeQTL	Chr19:25097956	ENSBTAG00000015258	NA	SPATA22
Blood.eeQTL	Chr19:49263080	ENSBTAG00000012066	PECAM1	NA
Blood.eeQTL	Chr2:26892804	ENSBTAG00000008716	SSB	NA
Blood.eeQTL	Chr20:1868761	ENSBTAG00000014612	DOCK2	NA
Blood.eeQTL	Chr23:50040543	ENSBTAG00000003332	RPP40	NA
Blood.eeQTL	Chr25:36888203	ENSBTAG00000030965	MCM7	NA
Blood.eeQTL	Chr29:37763204	ENSBTAG00000039652	PTGDR2	NA
Blood.eeQTL	Chr29:38011967	ENSBTAG00000013730	CD5	NA
Blood.eeQTL	Chr29:40823987	ENSBTAG00000019947	SYT7	NA
Blood.eeQTL	Chr29:40959581	ENSBTAG00000019947	SYT7	NA
Blood.eeQTL	Chr29:40965324	ENSBTAG00000019947	SYT7	NA
Blood.eeQTL	Chr29:40992331	ENSBTAG00000019947	SYT7	NA
Blood.eeQTL	Chr29:42399250	ENSBTAG00000011865	MTA2	NA
Blood.eeQTL	Chr29:42399250	ENSBTAG00000007108	LGALS12	NA
Blood.eeQTL	Chr29:42399250	ENSBTAG00000009491	WDR74	NA
Blood.eeQTL	Chr29:42399250	ENSBTAG00000011019	NA	NA
Blood.eeQTL	Chr29:42402432	ENSBTAG00000011865	MTA2	NA
Blood.eeQTL	Chr29:42402432	ENSBTAG00000011019	NA	NA
Blood.eeQTL	Chr29:42402432	ENSBTAG00000007108	LGALS12	NA
Blood.eeQTL	Chr29:42402432	ENSBTAG00000009491	WDR74	NA
Blood.eeQTL	Chr29:42403481	ENSBTAG00000011865	MTA2	NA
Blood.eeQTL	Chr29:42403481	ENSBTAG00000009491	WDR74	NA
Blood.eeQTL	Chr29:42403481	ENSBTAG00000007108	LGALS12	NA
Blood.eeQTL	Chr29:42403481	ENSBTAG00000011019	NA	NA
Blood.eeQTL	Chr29:42437944	ENSBTAG00000011865	MTA2	NA
Blood.eeQTL	Chr29:42437944	ENSBTAG00000009491	WDR74	NA
Blood.eeQTL	Chr29:42437944	ENSBTAG00000007108	LGALS12	NA
Blood.eeQTL	Chr29:42437944	ENSBTAG00000011019	NA	NA
Blood.eeQTL	Chr29:42559286	ENSBTAG00000011019	NA	NA
Blood.eeQTL	Chr29:42559286	ENSBTAG00000007108	LGALS12	NA
Blood.eeQTL	Chr29:42732968	ENSBTAG00000007108	LGALS12	NA
Blood.eeQTL	Chr29:42732968	ENSBTAG00000011019	NA	NA
Blood.eeQTL	Chr29:42732968	ENSBTAG00000009491	WDR74	NA
Blood.eeQTL	Chr29:42732968	ENSBTAG00000009484	TAF6L	NA
Blood.eeQTL	Chr29:43448581	ENSBTAG00000011019	NA	NA
Blood.eeQTL	Chr29:43509693	ENSBTAG00000010230	CAPN1	NA
Blood.eeQTL	Chr29:43844358	ENSBTAG00000001037	MAP4K2	CAPN1
Blood.eeQTL	Chr29:43855217	ENSBTAG00000001037	MAP4K2	CAPN1
Blood.eeQTL	Chr29:43908299	ENSBTAG00000001037	MAP4K2	CAPN1
Blood.eeQTL	Chr29:43994127	ENSBTAG00000005069	TM7SF2	CAPN1
Blood.eeQTL	Chr29:43994127	ENSBTAG00000020807	NA	CAPN1
Blood.eeQTL	Chr29:43998296	ENSBTAG00000005069	TM7SF2	CAPN1
Blood.eeQTL	Chr29:43998296	ENSBTAG00000020807	NA	CAPN1
Blood.eeQTL	Chr29:44002561	ENSBTAG00000005069	TM7SF2	CAPN1
Blood.eeQTL	Chr29:44002561	ENSBTAG00000020807	NA	CAPN1
Blood.eeQTL	Chr29:44067968	ENSBTAG00000010230	CAPN1	CAPN1
Blood.eeQTL	Chr29:44067968	ENSBTAG00000020807	NA	CAPN1
Blood.eeQTL	Chr29:44069063	ENSBTAG00000010230	CAPN1	CAPN1
Blood.eeQTL	Chr29:44070926	ENSBTAG00000010230	CAPN1	CAPN1
Blood.eeQTL	Chr29:44087629	ENSBTAG00000001032	PYGM	CAPN1
Blood.eeQTL	Chr29:44088897	ENSBTAG00000001032	PYGM	CAPN1
Blood.eeQTL	Chr29:44123543	ENSBTAG00000039153	RPS6KA4	CAPN1
Blood.eeQTL	Chr29:44124439	ENSBTAG00000039153	RPS6KA4	CAPN1
Blood.eeQTL	Chr29:44205777	ENSBTAG00000010230	CAPN1	CAPN1
Blood.eeQTL	Chr29:44585782	ENSBTAG00000010230	CAPN1	CAPN1
Blood.eeQTL	Chr29:44842036	ENSBTAG00000006747	LTBP3	CAPN1
Blood.eeQTL	Chr29:44842036	ENSBTAG00000020807	NA	CAPN1
Blood.eeQTL	Chr29:44955717	ENSBTAG00000010230	CAPN1	CAPN1
Blood.eeQTL	Chr29:45061134	ENSBTAG00000021097	PELI3	CAPN1
Blood.eeQTL	Chr29:46089045	ENSBTAG00000021776	NDUFV1	NA
Blood.eeQTL	Chr29:46089045	ENSBTAG00000022242	DPP3	NA
Blood.eeQTL	Chr29:46089045	ENSBTAG00000010482	PITPNM1	NA
Blood.eeQTL	Chr29:46089045	ENSBTAG00000012146	PPP1CA	NA
Blood.eeQTL	Chr29:46090720	ENSBTAG00000010482	PITPNM1	NA
Blood.eeQTL	Chr29:46090720	ENSBTAG00000022242	DPP3	NA
Blood.eeQTL	Chr29:46090720	ENSBTAG00000012146	PPP1CA	NA
Blood.eeQTL	Chr29:46090720	ENSBTAG00000021776	NDUFV1	NA
Blood.eeQTL	Chr29:46094251	ENSBTAG00000021776	NDUFV1	NA
Blood.eeQTL	Chr29:46094251	ENSBTAG00000022242	DPP3	NA
Blood.eeQTL	Chr29:46094251	ENSBTAG00000010482	PITPNM1	NA
Blood.eeQTL	Chr29:46094251	ENSBTAG00000012146	PPP1CA	NA
Blood.eeQTL	Chr29:46095186	ENSBTAG00000022242	DPP3	NA
Blood.eeQTL	Chr29:46095186	ENSBTAG00000021776	NDUFV1	NA
Blood.eeQTL	Chr29:46095186	ENSBTAG00000010482	PITPNM1	NA
Blood.eeQTL	Chr29:46095186	ENSBTAG00000012146	PPP1CA	NA
Blood.eeQTL	Chr29:46097292	ENSBTAG00000012146	PPP1CA	NA
Blood.eeQTL	Chr29:46097292	ENSBTAG00000022242	DPP3	NA
Blood.eeQTL	Chr29:46097292	ENSBTAG00000021776	NDUFV1	NA
Blood.eeQTL	Chr29:46097292	ENSBTAG00000010482	PITPNM1	NA
Blood.eeQTL	Chr29:46100525	ENSBTAG00000012146	PPP1CA	NA
Blood.eeQTL	Chr29:46100525	ENSBTAG00000022242	DPP3	NA
Blood.eeQTL	Chr29:46100525	ENSBTAG00000010482	PITPNM1	NA
Blood.eeQTL	Chr29:46100525	ENSBTAG00000021776	NDUFV1	NA
Blood.eeQTL	Chr29:46102114	ENSBTAG00000022242	DPP3	NA
Blood.eeQTL	Chr29:46102114	ENSBTAG00000021776	NDUFV1	NA
Blood.eeQTL	Chr29:46102114	ENSBTAG00000010482	PITPNM1	NA
Blood.eeQTL	Chr29:46102114	ENSBTAG00000012146	PPP1CA	NA
Blood.eeQTL	Chr29:46102852	ENSBTAG00000010482	PITPNM1	NA
Blood.eeQTL	Chr29:46102852	ENSBTAG00000022242	DPP3	NA
Blood.eeQTL	Chr29:46102852	ENSBTAG00000012146	PPP1CA	NA
Blood.eeQTL	Chr29:46102852	ENSBTAG00000021776	NDUFV1	NA
Blood.eeQTL	Chr29:46103755	ENSBTAG00000012146	PPP1CA	NA
Blood.eeQTL	Chr29:46103755	ENSBTAG00000022242	DPP3	NA
Blood.eeQTL	Chr29:46103755	ENSBTAG00000010482	PITPNM1	NA
Blood.eeQTL	Chr29:46103755	ENSBTAG00000021776	NDUFV1	NA
Blood.eeQTL	Chr29:46106562	ENSBTAG00000022242	DPP3	NA
Blood.eeQTL	Chr29:46106562	ENSBTAG00000010482	PITPNM1	NA
Blood.eeQTL	Chr29:46106562	ENSBTAG00000012146	PPP1CA	NA
Blood.eeQTL	Chr29:46106562	ENSBTAG00000021776	NDUFV1	NA
Blood.eeQTL	Chr29:46107818	ENSBTAG00000012146	PPP1CA	NA
Blood.eeQTL	Chr29:46107818	ENSBTAG00000022242	DPP3	NA
Blood.eeQTL	Chr29:46107818	ENSBTAG00000021776	NDUFV1	NA
Blood.eeQTL	Chr29:46114129	ENSBTAG00000021777	DOC2G	NA
Blood.eeQTL	Chr29:46114129	ENSBTAG00000011809	NUDT8	NA
Blood.eeQTL	Chr29:46115170	ENSBTAG00000021777	DOC2G	NA
Blood.eeQTL	Chr29:46115170	ENSBTAG00000011809	NUDT8	NA
Blood.eeQTL	Chr29:46117836	ENSBTAG00000021777	DOC2G	NA
Blood.eeQTL	Chr29:46117836	ENSBTAG00000011809	NUDT8	NA
Blood.eeQTL	Chr29:46121855	ENSBTAG00000021777	DOC2G	NA
Blood.eeQTL	Chr29:46121855	ENSBTAG00000011809	NUDT8	NA
Blood.eeQTL	Chr29:46127317	ENSBTAG00000011809	NUDT8	NA
Blood.eeQTL	Chr29:46129111	ENSBTAG00000021777	DOC2G	NA
Blood.eeQTL	Chr29:46129111	ENSBTAG00000011809	NUDT8	NA
Blood.eeQTL	Chr29:46129806	ENSBTAG00000011809	NUDT8	NA
Blood.eeQTL	Chr29:46129806	ENSBTAG00000021777	DOC2G	NA
Blood.eeQTL	Chr29:46135412	ENSBTAG00000011809	NUDT8	NA
Blood.eeQTL	Chr29:46200524	ENSBTAG00000021776	NDUFV1	NA
Blood.eeQTL	Chr29:46204529	ENSBTAG00000021776	NDUFV1	NA
Blood.eeQTL	Chr29:46326971	ENSBTAG00000011809	NUDT8	NA
Blood.eeQTL	Chr3:21485861	ENSBTAG00000020060	TXNIP	NA
Blood.eeQTL	Chr3:21485861	ENSBTAG00000013910	NA	NA
Blood.eeQTL	Chr3:21492901	ENSBTAG00000013910	NA	NA
Blood.eeQTL	Chr3:21492901	ENSBTAG00000020060	TXNIP	NA
Blood.eeQTL	Chr3:21497442	ENSBTAG00000020060	TXNIP	NA
Blood.eeQTL	Chr3:21497442	ENSBTAG00000013910	NA	NA
Blood.eeQTL	Chr3:21508129	ENSBTAG00000013910	NA	NA
Blood.eeQTL	Chr3:21536329	ENSBTAG00000013910	NA	NA
Blood.eeQTL	Chr3:84377115	ENSBTAG00000014382	NA	NA
Blood.eeQTL	Chr5:33369535	ENSBTAG00000011838	PCED1B	NA
Blood.eeQTL	Chr5:33369535	ENSBTAG00000002025	AMIGO2	NA
Blood.eeQTL	Chr5:33400024	ENSBTAG00000002025	AMIGO2	NA
Blood.eeQTL	Chr5:33404671	ENSBTAG00000002025	AMIGO2	NA
Blood.eeQTL	Chr5:69150510	ENSBTAG00000033735	KIAA1033	NA
Blood.eeQTL	Chr5:69150510	ENSBTAG00000002127	TCP11L2	NA
Blood.eeQTL	Chr5:69150510	ENSBTAG00000045742	C12orf75	NA
Blood.eeQTL	Chr6:38580494	ENSBTAG00000019441	MED28	NA
Blood.eeQTL	Chr6:38825835	ENSBTAG00000019441	MED28	NA
Blood.eeQTL	Chr6:38862997	ENSBTAG00000019441	MED28	NA
Blood.eeQTL	Chr6:38866381	ENSBTAG00000019441	MED28	NA
Blood.eeQTL	Chr7:98377413	ENSBTAG00000013557	ERAP1	CAST
Blood.eeQTL	Chr7:98387314	ENSBTAG00000013557	ERAP1	CAST
Blood.eeQTL	Chr7:98400574	ENSBTAG00000013557	ERAP1	CAST
Blood.eeQTL	Chr7:98480585	ENSBTAG00000013557	ERAP1	CAST
Blood.eeQTL	Chr7:98481274	ENSBTAG00000013557	ERAP1	CAST
Blood.eeQTL	Chr7:98499702	ENSBTAG00000013557	ERAP1	CAST
Blood.eeQTL	Chr7:98499702	ENSBTAG00000039275	ERAP2	CAST
Blood.eeQTL	Chr7:98508282	ENSBTAG00000013557	ERAP1	CAST
Blood.eeQTL	Chr7:98508931	ENSBTAG00000013557	ERAP1	CAST
Blood.eeQTL	Chr7:98512675	ENSBTAG00000013557	ERAP1	CAST
Blood.eeQTL	Chr7:98570487	ENSBTAG00000013557	ERAP1	CAST
Blood.eeQTL	Chr7:98574139	ENSBTAG00000013557	ERAP1	CAST
Blood.eeQTL	Chr7:98574903	ENSBTAG00000013557	ERAP1	CAST
Blood.eeQTL	Chr7:98575799	ENSBTAG00000013557	ERAP1	CAST
Blood.eeQTL	Chr7:98578836	ENSBTAG00000013557	ERAP1	CAST
Blood.eeQTL	Chr7:98585027	ENSBTAG00000013557	ERAP1	CAST
Blood.eeQTL	Chr7:98585930	ENSBTAG00000013557	ERAP1	CAST
Blood.eeQTL	Chr7:98586431	ENSBTAG00000013557	ERAP1	CAST
Blood.eeQTL	Chr7:98596773	ENSBTAG00000013557	ERAP1	CAST
Blood.eeQTL	Chr8:59303740	ENSBTAG00000011420	CA9	NA
Blood.eeQTL	Chr8:63807326	ENSBTAG00000007659	CORO2A	NA
Blood.geQTL	Chr13:35050187	ENSBTAG00000046981	NA	NA
Blood.geQTL	Chr13:35099934	ENSBTAG00000046981	NA	NA
Blood.geQTL	Chr29:42399250	ENSBTAG00000037645	NA	NA
Blood.geQTL	Chr29:42402432	ENSBTAG00000037645	NA	NA
Blood.geQTL	Chr29:42403481	ENSBTAG00000037645	NA	NA
Blood.geQTL	Chr29:42437944	ENSBTAG00000037645	NA	NA
Blood.geQTL	Chr5:69150510	ENSBTAG00000006326	ALDH1L2	NA
Blood.geQTL	Chr5:76049319	ENSBTAG00000000667	NA	NA
Blood.geQTL	Chr7:98499702	ENSBTAG00000013557	ERAP1	CAST
Milk.sQTL	Chr17:6687395	ENSBTAG00000009908	NA	NA
Milk.sQTL	Chr17:6695956	ENSBTAG00000009908	NA	NA
Milk.sQTL	Chr17:6701176	ENSBTAG00000009908	NA	NA
Milk.sQTL	Chr17:6705697	ENSBTAG00000009908	NA	NA
Milk.sQTL	Chr19:25086283	ENSBTAG00000000831	CTNS	SPATA22
Milk.sQTL	Chr19:25093037	ENSBTAG00000000831	CTNS	SPATA22
Milk.sQTL	Chr19:25093754	ENSBTAG00000000831	CTNS	SPATA22
Milk.sQTL	Chr19:25096372	ENSBTAG00000000831	CTNS	SPATA22
Milk.sQTL	Chr19:25097956	ENSBTAG00000000831	CTNS	SPATA22
Milk.eeQTL	Chr18:46922699	ENSBTAG00000015004	TBCB	NA
Milk.eeQTL	Chr18:46931538	ENSBTAG00000015004	TBCB	NA
Milk.eeQTL	Chr18:46943334	ENSBTAG00000015004	TBCB	NA
Milk.eeQTL	Chr18:46955527	ENSBTAG00000015004	TBCB	NA
Milk.eeQTL	Chr18:46957835	ENSBTAG00000015004	TBCB	NA
Milk.eeQTL	Chr18:46958825	ENSBTAG00000015004	TBCB	NA
Milk.eeQTL	Chr18:46960023	ENSBTAG00000015004	TBCB	NA
Milk.eeQTL	Chr18:63362491	ENSBTAG00000039691	NA	NA
Milk.eeQTL	Chr19:25086283	ENSBTAG00000000831	CTNS	SPATA22
Milk.eeQTL	Chr19:25093037	ENSBTAG00000000831	CTNS	SPATA22
Milk.eeQTL	Chr19:25093754	ENSBTAG00000000831	CTNS	SPATA22
Milk.eeQTL	Chr19:25096372	ENSBTAG00000000831	CTNS	SPATA22
Milk.eeQTL	Chr19:25097956	ENSBTAG00000000831	CTNS	SPATA22
Milk.eeQTL	Chr29:42437944	ENSBTAG00000011019	NA	NA
Milk.eeQTL	Chr29:43994127	ENSBTAG00000020807	NA	CAPN1
Milk.eeQTL	Chr29:43998296	ENSBTAG00000020807	NA	CAPN1
Milk.eeQTL	Chr29:44002561	ENSBTAG00000020807	NA	CAPN1
Milk.eeQTL	Chr29:49493765	ENSBTAG00000039129	NA	NA
Milk.eeQTL	Chr29:49509056	ENSBTAG00000039129	NA	NA
Milk.eeQTL	Chr29:49546132	ENSBTAG00000039129	NA	NA
Milk.eeQTL	Chr7:98499702	ENSBTAG00000013557	ERAP1	CAST
Liver.eeQTL	Chr18:58641421	ENSBTAG00000003541	ZNF614	NA
Liver.eeQTL	Chr18:58642430	ENSBTAG00000003541	ZNF614	NA
Liver.geQTL	Chr29:44614122	ENSBTAG00000010230	CAPN1	CAPN1
Liver.geQTL	Chr29:46707665	ENSBTAG00000017690	CARNS1	NA
Muscle.eeQTL	Chr20:67014800	ENSBTAG00000015478	SRD5A1	NA
Muscle.eeQTL	Chr6:38747445	ENSBTAG00000046561	LCORL	NA
Muscle.eeQTL	Chr6:38748125	ENSBTAG00000046561	LCORL	NA
Muscle.eeQTL	Chr6:38751637	ENSBTAG00000046561	LCORL	NA
Muscle.eeQTL	Chr6:38758660	ENSBTAG00000046561	LCORL	NA
Muscle.eeQTL	Chr6:38829248	ENSBTAG00000046561	LCORL	NA
Muscle.eeQTL	Chr6:38830725	ENSBTAG00000046561	LCORL	NA
Muscle.eeQTL	Chr6:38840174	ENSBTAG00000046561	LCORL	NA
Muscle.eeQTL	Chr6:38862997	ENSBTAG00000046561	LCORL	NA
Muscle.eeQTL	Chr6:38866381	ENSBTAG00000046561	LCORL	NA
Muscle.geQTL	Chr20:67014800	ENSBTAG00000015478	SRD5A1	NA
