# Supplementary material for: Genome variants associated with RNA splicing variations in bovine are extensively shared between tissues
Source: BMC Genomics. 2018 Jul 4;19:521. doi: 10.1186/s12864-018-4902-8 (PMC6032541; doi:10.1186/s12864-018-4902-8)
Supplement: Supplementary file 12 — Table S10. SNP overlap between blood eeQTLs and putative causal variants identified by Littlejohn et al. [30]. (XLSX 23 kb) [file 12864_2018_4902_MOESM12_ESM.xlsx]

## Sheet: Sheet1
Additional file 12: Table S10. SNP overlap between blood eeQTLs and putative causal variants identified by Littlejohn et al (2016).
Littlejohn.milk%.P: the p value in the GWAS results of Littlejohn et al 2016 for milk yield % [1].
Littlejohn.candidacy: whether Littlejohn et al 2016 has prioritised this SNP as a causal candidate.
SNP.Chip.id: If this SNP is presented in the bovine 800K SNP chip, an id is given; otherwise, NA is given.
exon: The number of the exon within the MGST1 gene, the variation in the expression level of which was associated with the SNP.
Xiang.exon.exp.P: eeQTLs signficance p value in the current study.
Xiang.exon.exp.FDR: eeQTLs false discovery rate in the current study.
Xiang.gene.exp.P: geQTLs signficance p value in the current study. NA meant that the p value of this SNP was greater than 0.05 and was not called.
Xiang.gene.exp.FDR: geQTLs false discovery rate in the current study. NA meant that the p value of this SNP was greater than 0.05 and was not called.
[1]: Littlejohn, M.D., Tiplady, K., Fink, T.A., Lehnert, K., Lopdell, T., Johnson, T., et al. (2016). Sequence-based Association Analysis Reveals an MGST1 eQTL with Pleiotropic Effects on Bovine Milk Composition. Scientific reports 6.
SNP	Littlejohn.milk%.P	Littlejohn.candidacy	SNP.Chip.id	exon	start	end	Xiang.exon.exp.P	Xiang.exon.exp.FDR	Xiang.gene.exp.P	Xiang.gene.exp.FDR
5:93945738	1.98e-292	casual	NA	exon3	93939150	93939244	6.85594e-07	0.00918577	NA	NA
5:93944937	4.66e-265	casual	NA	exon2	93942055	93942195	1.00649e-08	0.000362126	0.0139499	0.699973
5:93944937	4.66e-265	casual	NA	exon4	93926791	93927397	1.68965e-08	0.000575356	0.0139499	0.699973
5:93944937	4.66e-265	casual	NA	exon3	93939150	93939244	1.85741e-08	0.000621913	0.0139499	0.699973
5:93945655	8.89e-265	casual	BOVINEHD0500026662	exon2	93942055	93942195	4.12306e-09	0.000176578	0.0112896	0.667198
5:93945655	8.89e-265	casual	BOVINEHD0500026662	exon3	93939150	93939244	7.14103e-09	0.000275329	0.0112896	0.667198
5:93945655	8.89e-265	casual	BOVINEHD0500026662	exon4	93926791	93927397	1.84997e-08	0.000619898	0.0112896	0.667198
5:93950935	2.18e-226	rest	NA	exon2	93942055	93942195	7.61786e-13	5.07706e-07	0.00793218	0.616295
5:93950935	2.18e-226	rest	NA	exon2	93942055	93942195	7.61786e-13	5.07706e-07	0.00785182	0.616011
5:93951066	2.18e-226	rest	BOVINEHD0500026666	exon2	93942055	93942195	7.61786e-13	5.07706e-07	0.00785182	0.616011
5:93951066	2.18e-226	rest	BOVINEHD0500026666	exon2	93942055	93942195	7.61786e-13	5.07706e-07	0.00793218	0.616295
5:93950935	2.18e-226	rest	NA	exon4	93926791	93927397	1.14852e-09	5.54293e-05	0.00793218	0.616295
5:93950935	2.18e-226	rest	NA	exon4	93926791	93927397	1.14852e-09	5.54293e-05	0.00785182	0.616011
5:93951066	2.18e-226	rest	BOVINEHD0500026666	exon4	93926791	93927397	1.14852e-09	5.54293e-05	0.00785182	0.616011
5:93951066	2.18e-226	rest	BOVINEHD0500026666	exon4	93926791	93927397	1.14852e-09	5.54293e-05	0.00793218	0.616295
5:93948544	2.46e-226	rest	NA	exon2	93942055	93942195	4.0444e-12	1.91257e-06	0.00999132	0.649439
5:93948544	2.46e-226	rest	NA	exon2	93942055	93942195	4.0444e-12	1.91257e-06	0.0195565	0.753688
5:93948544	2.46e-226	rest	NA	exon4	93926791	93927397	2.22164e-09	0.000103027	0.00999132	0.649439
5:93948544	2.46e-226	rest	NA	exon4	93926791	93927397	2.22164e-09	0.000103027	0.0195565	0.753688
5:93949978	2.6e-226	rest	NA	exon2	93942055	93942195	7.61786e-13	5.07706e-07	0.00793218	0.616295
5:93949978	2.6e-226	rest	NA	exon2	93942055	93942195	7.61786e-13	5.07706e-07	0.00785182	0.616011
5:93949978	2.6e-226	rest	NA	exon4	93926791	93927397	1.14852e-09	5.54293e-05	0.00793218	0.616295
5:93949978	2.6e-226	rest	NA	exon4	93926791	93927397	1.14852e-09	5.54293e-05	0.00785182	0.616011
5:93950288	3.13e-226	rest	NA	exon2	93942055	93942195	7.61786e-13	5.07706e-07	0.00793218	0.616295
5:93950288	3.13e-226	rest	NA	exon2	93942055	93942195	7.61786e-13	5.07706e-07	0.00785182	0.616011
5:93950288	3.13e-226	rest	NA	exon4	93926791	93927397	1.14852e-09	5.54293e-05	0.00793218	0.616295
5:93950288	3.13e-226	rest	NA	exon4	93926791	93927397	1.14852e-09	5.54293e-05	0.00785182	0.616011
5:93950116	3.57e-226	rest	NA	exon2	93942055	93942195	7.61786e-13	5.07706e-07	0.00793218	0.616295
5:93950116	3.57e-226	rest	NA	exon2	93942055	93942195	7.61786e-13	5.07706e-07	0.00785182	0.616011
5:93950116	3.57e-226	rest	NA	exon4	93926791	93927397	1.14852e-09	5.54293e-05	0.00793218	0.616295
5:93950116	3.57e-226	rest	NA	exon4	93926791	93927397	1.14852e-09	5.54293e-05	0.00785182	0.616011
5:93949402	4.55e-226	rest	NA	exon2	93942055	93942195	4.0444e-12	1.91257e-06	0.00999132	0.649439
5:93949402	4.55e-226	rest	NA	exon2	93942055	93942195	4.0444e-12	1.91257e-06	0.0195565	0.753688
5:93949402	4.55e-226	rest	NA	exon4	93926791	93927397	2.22164e-09	0.000103027	0.00999132	0.649439
5:93949402	4.55e-226	rest	NA	exon4	93926791	93927397	2.22164e-09	0.000103027	0.0195565	0.753688
5:93946974	2.65e-224	rest	NA	exon2	93942055	93942195	4.0444e-12	1.91257e-06	0.00999132	0.649439
5:93946974	2.65e-224	rest	NA	exon2	93942055	93942195	4.0444e-12	1.91257e-06	0.0195565	0.753688
5:93946974	2.65e-224	rest	NA	exon4	93926791	93927397	2.22164e-09	0.000103027	0.00999132	0.649439
5:93946974	2.65e-224	rest	NA	exon4	93926791	93927397	2.22164e-09	0.000103027	0.0195565	0.753688
5:93946057	1.53e-223	rest	NA	exon4	93926791	93927397	7.7585e-10	4.55099e-05	0.0114819	0.670457
5:93946057	1.53e-223	rest	NA	exon4	93926791	93927397	7.7585e-10	4.55099e-05	0.0338621	0.798884
5:93946057	1.53e-223	rest	NA	exon2	93942055	93942195	8.30858e-10	4.57884e-05	0.0114819	0.670457
5:93946057	1.53e-223	rest	NA	exon2	93942055	93942195	8.30858e-10	4.57884e-05	0.0338621	0.798884
5:93946057	1.53e-223	rest	NA	exon3	93939150	93939244	8.47462e-08	0.00217948	0.0114819	0.670457
5:93946057	1.53e-223	rest	NA	exon3	93939150	93939244	8.47462e-08	0.00217948	0.0338621	0.798884
5:93931571	7.83e-223	rest	NA	exon2	93942055	93942195	5.33932e-14	5.07706e-07	0.0108908	0.664709
5:93931571	7.83e-223	rest	NA	exon2	93942055	93942195	5.33932e-14	5.07706e-07	0.00755781	0.609709
5:93931571	7.83e-223	rest	NA	exon4	93926791	93927397	1.25757e-10	1.2121e-05	0.0108908	0.664709
5:93931571	7.83e-223	rest	NA	exon4	93926791	93927397	1.25757e-10	1.2121e-05	0.00755781	0.609709
5:93931571	7.83e-223	rest	NA	exon3	93939150	93939244	6.64647e-07	0.00893419	0.0108908	0.664709
5:93931571	7.83e-223	rest	NA	exon3	93939150	93939244	6.64647e-07	0.00893419	0.00755781	0.609709
5:93954781	1.51e-222	rest	NA	exon2	93942055	93942195	7.61786e-13	5.07706e-07	0.00793218	0.616295
5:93954781	1.51e-222	rest	NA	exon2	93942055	93942195	7.61786e-13	5.07706e-07	0.00785182	0.616011
5:93954781	1.51e-222	rest	NA	exon4	93926791	93927397	1.14852e-09	5.54293e-05	0.00793218	0.616295
5:93954781	1.51e-222	rest	NA	exon4	93926791	93927397	1.14852e-09	5.54293e-05	0.00785182	0.616011
5:93954070	1.65e-222	rest	NA	exon2	93942055	93942195	7.61786e-13	5.07706e-07	0.00793218	0.616295
5:93954070	1.65e-222	rest	NA	exon2	93942055	93942195	7.61786e-13	5.07706e-07	0.00785182	0.616011
5:93954070	1.65e-222	rest	NA	exon4	93926791	93927397	1.14852e-09	5.54293e-05	0.00793218	0.616295
5:93954070	1.65e-222	rest	NA	exon4	93926791	93927397	1.14852e-09	5.54293e-05	0.00785182	0.616011
5:93953907	6.11e-222	rest	NA	exon2	93942055	93942195	7.61786e-13	5.07706e-07	0.00785182	0.616011
5:93953907	6.11e-222	rest	NA	exon2	93942055	93942195	7.61786e-13	5.07706e-07	0.00793218	0.616295
5:93953907	6.11e-222	rest	NA	exon4	93926791	93927397	1.14852e-09	5.54293e-05	0.00785182	0.616011
5:93953907	6.11e-222	rest	NA	exon4	93926791	93927397	1.14852e-09	5.54293e-05	0.00793218	0.616295
5:93953806	1.5e-221	rest	BOVINEHD0500026668	exon2	93942055	93942195	7.61786e-13	5.07706e-07	0.00785182	0.616011
5:93953806	1.5e-221	rest	BOVINEHD0500026668	exon2	93942055	93942195	7.61786e-13	5.07706e-07	0.00793218	0.616295
5:93953806	1.5e-221	rest	BOVINEHD0500026668	exon4	93926791	93927397	1.14852e-09	5.54293e-05	0.00785182	0.616011
5:93953806	1.5e-221	rest	BOVINEHD0500026668	exon4	93926791	93927397	1.14852e-09	5.54293e-05	0.00793218	0.616295
5:93953619	1.54e-221	rest	NA	exon2	93942055	93942195	7.61786e-13	5.07706e-07	0.00793218	0.616295
5:93953619	1.54e-221	rest	NA	exon2	93942055	93942195	7.61786e-13	5.07706e-07	0.00785182	0.616011
5:93953619	1.54e-221	rest	NA	exon4	93926791	93927397	1.14852e-09	5.54293e-05	0.00793218	0.616295
5:93953619	1.54e-221	rest	NA	exon4	93926791	93927397	1.14852e-09	5.54293e-05	0.00785182	0.616011
5:93953458	1.65e-221	rest	NA	exon2	93942055	93942195	7.61786e-13	5.07706e-07	0.00793218	0.616295
5:93953458	1.65e-221	rest	NA	exon2	93942055	93942195	7.61786e-13	5.07706e-07	0.00785182	0.616011
5:93953458	1.65e-221	rest	NA	exon4	93926791	93927397	1.14852e-09	5.54293e-05	0.00793218	0.616295
5:93953458	1.65e-221	rest	NA	exon4	93926791	93927397	1.14852e-09	5.54293e-05	0.00785182	0.616011
5:93953818	2.67e-221	rest	NA	exon2	93942055	93942195	7.61786e-13	5.07706e-07	0.00793218	0.616295
5:93953818	2.67e-221	rest	NA	exon2	93942055	93942195	7.61786e-13	5.07706e-07	0.00785182	0.616011
5:93953818	2.67e-221	rest	NA	exon4	93926791	93927397	1.14852e-09	5.54293e-05	0.00793218	0.616295
5:93953818	2.67e-221	rest	NA	exon4	93926791	93927397	1.14852e-09	5.54293e-05	0.00785182	0.616011
5:93953684	4.6e-221	rest	NA	exon2	93942055	93942195	7.61786e-13	5.07706e-07	0.00785182	0.616011
5:93953684	4.6e-221	rest	NA	exon2	93942055	93942195	7.61786e-13	5.07706e-07	0.00793218	0.616295
5:93953684	4.6e-221	rest	NA	exon4	93926791	93927397	1.14852e-09	5.54293e-05	0.00785182	0.616011
5:93953684	4.6e-221	rest	NA	exon4	93926791	93927397	1.14852e-09	5.54293e-05	0.00793218	0.616295
5:93944234	1.28e-216	rest	NA	exon2	93942055	93942195	2.85608e-12	1.76873e-06	0.04669	0.81896
5:93944234	1.28e-216	rest	NA	exon2	93942055	93942195	2.85608e-12	1.76873e-06	0.0039011	0.533276
5:93944234	1.28e-216	rest	NA	exon4	93926791	93927397	3.15425e-09	0.000144647	0.04669	0.81896
5:93944234	1.28e-216	rest	NA	exon4	93926791	93927397	3.15425e-09	0.000144647	0.0039011	0.533276
5:93947292	6e-216	rest	NA	exon2	93942055	93942195	4.0444e-12	1.91257e-06	0.00999132	0.649439
5:93947292	6e-216	rest	NA	exon2	93942055	93942195	4.0444e-12	1.91257e-06	0.0195565	0.753688
5:93947292	6e-216	rest	NA	exon4	93926791	93927397	2.22164e-09	0.000103027	0.00999132	0.649439
5:93947292	6e-216	rest	NA	exon4	93926791	93927397	2.22164e-09	0.000103027	0.0195565	0.753688
5:93950211	6.39e-216	rest	NA	exon2	93942055	93942195	7.61786e-13	5.07706e-07	0.00785182	0.616011
5:93950211	6.39e-216	rest	NA	exon2	93942055	93942195	7.61786e-13	5.07706e-07	0.00793218	0.616295
5:93950211	6.39e-216	rest	NA	exon4	93926791	93927397	1.14852e-09	5.54293e-05	0.00785182	0.616011
5:93950211	6.39e-216	rest	NA	exon4	93926791	93927397	1.14852e-09	5.54293e-05	0.00793218	0.616295
5:93950493	6.52e-216	rest	NA	exon2	93942055	93942195	7.61786e-13	5.07706e-07	0.00793218	0.616295
5:93950493	6.52e-216	rest	NA	exon2	93942055	93942195	7.61786e-13	5.07706e-07	0.00785182	0.616011
5:93950493	6.52e-216	rest	NA	exon4	93926791	93927397	1.14852e-09	5.54293e-05	0.00793218	0.616295
5:93950493	6.52e-216	rest	NA	exon4	93926791	93927397	1.14852e-09	5.54293e-05	0.00785182	0.616011
5:93947300	1.1e-215	rest	NA	exon2	93942055	93942195	4.0444e-12	1.91257e-06	0.0195565	0.753688
5:93947300	1.1e-215	rest	NA	exon2	93942055	93942195	4.0444e-12	1.91257e-06	0.00999132	0.649439
5:93947300	1.1e-215	rest	NA	exon4	93926791	93927397	2.22164e-09	0.000103027	0.0195565	0.753688
5:93947300	1.1e-215	rest	NA	exon4	93926791	93927397	2.22164e-09	0.000103027	0.00999132	0.649439
5:93946904	5.41e-214	rest	NA	exon2	93942055	93942195	4.0444e-12	1.91257e-06	0.00999132	0.649439
5:93946904	5.41e-214	rest	NA	exon2	93942055	93942195	4.0444e-12	1.91257e-06	0.0195565	0.753688
5:93946904	5.41e-214	rest	NA	exon4	93926791	93927397	2.22164e-09	0.000103027	0.00999132	0.649439
5:93946904	5.41e-214	rest	NA	exon4	93926791	93927397	2.22164e-09	0.000103027	0.0195565	0.753688
5:93943868	1.33e-206	rest	NA	exon2	93942055	93942195	2.75747e-09	0.000126867	0.0442407	0.817716
5:93943868	1.33e-206	rest	NA	exon4	93926791	93927397	2.17309e-07	0.00408497	0.0442407	0.817716
5:93943600	3.74e-206	rest	NA	exon2	93942055	93942195	2.75747e-09	0.000126867	0.0442407	0.817716
5:93943600	3.74e-206	rest	NA	exon4	93926791	93927397	2.17309e-07	0.00408497	0.0442407	0.817716
5:93942243	7.2e-206	rest	NA	exon2	93942055	93942195	3.97499e-09	0.000170549	0.0494537	0.822003
5:93942243	7.2e-206	rest	NA	exon2	93942055	93942195	3.97499e-09	0.000170549	0.0477296	0.820739
5:93942243	7.2e-206	rest	NA	exon4	93926791	93927397	2.49727e-07	0.00428326	0.0494537	0.822003
5:93942243	7.2e-206	rest	NA	exon4	93926791	93927397	2.49727e-07	0.00428326	0.0477296	0.820739
5:93935496	5.4e-203	rest	NA	exon2	93942055	93942195	8.36686e-10	4.57884e-05	0.0121935	0.680291
5:93935496	5.4e-203	rest	NA	exon2	93942055	93942195	8.36686e-10	4.57884e-05	0.0370204	0.804261
5:93935496	5.4e-203	rest	NA	exon4	93926791	93927397	9.16112e-08	0.00230939	0.0121935	0.680291
5:93935496	5.4e-203	rest	NA	exon4	93926791	93927397	9.16112e-08	0.00230939	0.0370204	0.804261
5:93942291	2.94e-199	rest	NA	exon2	93942055	93942195	3.39635e-09	0.000154125	0.0279445	0.783439
5:93942291	2.94e-199	rest	NA	exon4	93926791	93927397	2.73797e-07	0.00467091	0.0279445	0.783439
5:93941282	2.95e-199	rest	NA	exon2	93942055	93942195	6.98438e-10	4.16321e-05	0.0213678	0.761728
5:93941282	2.95e-199	rest	NA	exon2	93942055	93942195	6.98438e-10	4.16321e-05	0.0128504	0.691303
5:93941282	2.95e-199	rest	NA	exon4	93926791	93927397	9.95667e-08	0.00243197	0.0213678	0.761728
5:93941282	2.95e-199	rest	NA	exon4	93926791	93927397	9.95667e-08	0.00243197	0.0128504	0.691303
5:93941153	6.4e-199	rest	NA	exon2	93942055	93942195	6.98438e-10	4.16321e-05	0.0128504	0.691303
5:93941153	6.4e-199	rest	NA	exon2	93942055	93942195	6.98438e-10	4.16321e-05	0.0213678	0.761728
5:93941153	6.4e-199	rest	NA	exon4	93926791	93927397	9.95667e-08	0.00243197	0.0128504	0.691303
5:93941153	6.4e-199	rest	NA	exon4	93926791	93927397	9.95667e-08	0.00243197	0.0213678	0.761728
5:93940924	8.46e-199	rest	NA	exon2	93942055	93942195	6.98438e-10	4.16321e-05	0.0128504	0.691303
5:93940924	8.46e-199	rest	NA	exon2	93942055	93942195	6.98438e-10	4.16321e-05	0.0213678	0.761728
5:93940924	8.46e-199	rest	NA	exon4	93926791	93927397	9.95667e-08	0.00243197	0.0128504	0.691303
5:93940924	8.46e-199	rest	NA	exon4	93926791	93927397	9.95667e-08	0.00243197	0.0213678	0.761728
5:93940633	5.23e-197	rest	NA	exon2	93942055	93942195	1.66205e-08	0.000569303	0.0291684	0.788495
5:93943625	7.33e-196	rest	NA	exon2	93942055	93942195	2.75747e-09	0.000126867	0.0442407	0.817716
5:93943625	7.33e-196	rest	NA	exon4	93926791	93927397	2.17309e-07	0.00408497	0.0442407	0.817716
5:93942239	8.81e-196	rest	NA	exon2	93942055	93942195	3.97499e-09	0.000170549	0.0477296	0.820739
5:93942239	8.81e-196	rest	NA	exon2	93942055	93942195	3.97499e-09	0.000170549	0.0494537	0.822003
5:93942239	8.81e-196	rest	NA	exon4	93926791	93927397	2.49727e-07	0.00428326	0.0477296	0.820739
5:93942239	8.81e-196	rest	NA	exon4	93926791	93927397	2.49727e-07	0.00428326	0.0494537	0.822003
5:93942206	1.13e-195	rest	NA	exon2	93942055	93942195	3.97499e-09	0.000170549	0.0477296	0.820739
5:93942206	1.13e-195	rest	NA	exon2	93942055	93942195	3.97499e-09	0.000170549	0.0494537	0.822003
5:93942206	1.13e-195	rest	NA	exon4	93926791	93927397	2.49727e-07	0.00428326	0.0477296	0.820739
5:93942206	1.13e-195	rest	NA	exon4	93926791	93927397	2.49727e-07	0.00428326	0.0494537	0.822003
5:93950762	1.18e-195	rest	NA	exon2	93942055	93942195	3.29303e-09	0.000150126	0.0150928	0.708298
5:93950762	1.18e-195	rest	NA	exon2	93942055	93942195	3.29303e-09	0.000150126	0.00901549	0.634578
5:93950762	1.18e-195	rest	NA	exon4	93926791	93927397	3.32074e-09	0.000151291	0.0150928	0.708298
5:93950762	1.18e-195	rest	NA	exon4	93926791	93927397	3.32074e-09	0.000151291	0.00901549	0.634578
5:93942166	1.39e-195	rest	NA	exon2	93942055	93942195	3.97499e-09	0.000170549	0.0494537	0.822003
5:93942166	1.39e-195	rest	NA	exon2	93942055	93942195	3.97499e-09	0.000170549	0.0477296	0.820739
5:93942166	1.39e-195	rest	NA	exon4	93926791	93927397	2.49727e-07	0.00428326	0.0494537	0.822003
5:93942166	1.39e-195	rest	NA	exon4	93926791	93927397	2.49727e-07	0.00428326	0.0477296	0.820739
5:93953010	7.21e-195	rest	NA	exon2	93942055	93942195	5.95214e-09	0.000234135	0.00593416	0.584455
5:93953010	7.21e-195	rest	NA	exon2	93942055	93942195	5.95214e-09	0.000234135	0.0177906	0.738644
5:93953156	7.21e-195	rest	BOVINEHD0500026667	exon2	93942055	93942195	5.95214e-09	0.000234135	0.0177906	0.738644
5:93953156	7.21e-195	rest	BOVINEHD0500026667	exon2	93942055	93942195	5.95214e-09	0.000234135	0.00593416	0.584455
5:93953010	7.21e-195	rest	NA	exon4	93926791	93927397	7.24184e-09	0.000276927	0.00593416	0.584455
5:93953010	7.21e-195	rest	NA	exon4	93926791	93927397	7.24184e-09	0.000276927	0.0177906	0.738644
5:93953156	7.21e-195	rest	BOVINEHD0500026667	exon4	93926791	93927397	7.24184e-09	0.000276927	0.0177906	0.738644
5:93953156	7.21e-195	rest	BOVINEHD0500026667	exon4	93926791	93927397	7.24184e-09	0.000276927	0.00593416	0.584455
5:93952819	9.27e-195	rest	NA	exon2	93942055	93942195	5.95214e-09	0.000234135	0.0177906	0.738644
5:93952819	9.27e-195	rest	NA	exon2	93942055	93942195	5.95214e-09	0.000234135	0.00593416	0.584455
5:93952819	9.27e-195	rest	NA	exon4	93926791	93927397	7.24184e-09	0.000276927	0.0177906	0.738644
5:93952819	9.27e-195	rest	NA	exon4	93926791	93927397	7.24184e-09	0.000276927	0.00593416	0.584455
5:93953036	1.24e-194	rest	NA	exon2	93942055	93942195	5.95214e-09	0.000234135	0.0177906	0.738644
5:93953036	1.24e-194	rest	NA	exon2	93942055	93942195	5.95214e-09	0.000234135	0.00593416	0.584455
5:93953036	1.24e-194	rest	NA	exon4	93926791	93927397	7.24184e-09	0.000276927	0.0177906	0.738644
5:93953036	1.24e-194	rest	NA	exon4	93926791	93927397	7.24184e-09	0.000276927	0.00593416	0.584455
5:93953662	2.4e-191	rest	NA	exon2	93942055	93942195	5.95214e-09	0.000234135	0.0177906	0.738644
5:93953662	2.4e-191	rest	NA	exon2	93942055	93942195	5.95214e-09	0.000234135	0.00593416	0.584455
5:93953662	2.4e-191	rest	NA	exon4	93926791	93927397	7.24184e-09	0.000276927	0.0177906	0.738644
5:93953662	2.4e-191	rest	NA	exon4	93926791	93927397	7.24184e-09	0.000276927	0.00593416	0.584455
5:93950333	3.94e-189	rest	NA	exon2	93942055	93942195	5.95214e-09	0.000234135	0.00593416	0.584455
5:93950333	3.94e-189	rest	NA	exon2	93942055	93942195	5.95214e-09	0.000234135	0.0177906	0.738644
5:93950333	3.94e-189	rest	NA	exon4	93926791	93927397	7.24184e-09	0.000276927	0.00593416	0.584455
5:93950333	3.94e-189	rest	NA	exon4	93926791	93927397	7.24184e-09	0.000276927	0.0177906	0.738644
5:93950346	4.32e-188	rest	NA	exon2	93942055	93942195	5.95214e-09	0.000234135	0.00593416	0.584455
5:93950346	4.32e-188	rest	NA	exon2	93942055	93942195	5.95214e-09	0.000234135	0.0177906	0.738644
5:93950346	4.32e-188	rest	NA	exon4	93926791	93927397	7.24184e-09	0.000276927	0.00593416	0.584455
5:93950346	4.32e-188	rest	NA	exon4	93926791	93927397	7.24184e-09	0.000276927	0.0177906	0.738644
5:93952168	3.21e-185	rest	NA	exon2	93942055	93942195	5.95214e-09	0.000234135	0.00593416	0.584455
5:93952168	3.21e-185	rest	NA	exon2	93942055	93942195	5.95214e-09	0.000234135	0.0177906	0.738644
5:93952168	3.21e-185	rest	NA	exon4	93926791	93927397	7.24184e-09	0.000276927	0.00593416	0.584455
5:93952168	3.21e-185	rest	NA	exon4	93926791	93927397	7.24184e-09	0.000276927	0.0177906	0.738644
5:93954414	3.77e-185	rest	BOVINEHD0500026669	exon2	93942055	93942195	5.95214e-09	0.000234135	0.0177906	0.738644
5:93954414	3.77e-185	rest	BOVINEHD0500026669	exon2	93942055	93942195	5.95214e-09	0.000234135	0.00593416	0.584455
5:93954414	3.77e-185	rest	BOVINEHD0500026669	exon4	93926791	93927397	7.24184e-09	0.000276927	0.0177906	0.738644
5:93954414	3.77e-185	rest	BOVINEHD0500026669	exon4	93926791	93927397	7.24184e-09	0.000276927	0.00593416	0.584455
5:93952553	1.68e-184	rest	NA	exon2	93942055	93942195	5.95214e-09	0.000234135	0.0177906	0.738644
5:93952553	1.68e-184	rest	NA	exon2	93942055	93942195	5.95214e-09	0.000234135	0.00593416	0.584455
5:93952553	1.68e-184	rest	NA	exon4	93926791	93927397	7.24184e-09	0.000276927	0.0177906	0.738644
5:93952553	1.68e-184	rest	NA	exon4	93926791	93927397	7.24184e-09	0.000276927	0.00593416	0.584455
5:93950974	6.34e-173	rest	NA	exon2	93942055	93942195	1.11721e-08	0.000398071	0.0083178	0.620667
5:93950974	6.34e-173	rest	NA	exon2	93942055	93942195	1.11721e-08	0.000398071	0.0447107	0.817716
5:93950974	6.34e-173	rest	NA	exon4	93926791	93927397	4.92511e-08	0.00136497	0.0083178	0.620667
5:93950974	6.34e-173	rest	NA	exon4	93926791	93927397	4.92511e-08	0.00136497	0.0447107	0.817716
5:93951291	1.37e-128	rest	NA	exon2	93942055	93942195	1.31598e-08	0.000459306	0.0423127	0.815108
